# Supplementary material for: Comparative Ubiquitome Analysis Reveals Deubiquitinating Effects Induced by Wolbachia Infection in Drosophila melanogaster
Source: Int J Mol Sci. 2022 Aug 21;23(16):9459. doi: 10.3390/ijms23169459 (PMC9409319; doi:10.3390/ijms23169459)
Supplement: Supplementary file 1 [file ijms-23-09459-s001.zip]

Archive with 2 entries (2 files):
- Table S1.xlsx
- Table S2 Hatch rates.pdf
