# Supplementary material for: Comparative Ubiquitome Analysis Reveals Deubiquitinating Effects Induced by Wolbachia Infection in Drosophila melanogaster
Source: Int J Mol Sci. 2022 Aug 21;23(16):9459. doi: 10.3390/ijms23169459 (PMC9409319; doi:10.3390/ijms23169459)
Supplement: Supplementary file 1 [file ijms-23-09459-s001.zip › Table S1.xlsx]

## Sheet: protein concentration
	The standard curve											The standard curve
	Standard protein(mg/ml)	0	0.025	0.05	0.1	0.2	0.3	0.4	0.5			OD	0.093	0.102	0.127	0.154	0.236	0.283	0.348	0.353
	OD	0.15	0.241	0.285	0.431	0.627	0.862	1.036	1.267			Standard protein(mg/ml)	0	0.025	0.05	0.1	0.2	0.3	0.4	0.5
	Diluted multiples	2	5	10	20		2	5	10	20		Diluted multiples	2	5	10	20		2	5	10	20
	OD(DmelT)	1.534	0.809	0.521	0.338		0.618893	0.286918	0.155044	0.0712487		OD(DmelT)	0.379	0.243	0.176	0.141	DmelT	0.442762	0.232659	0.129152	0.0750811
	OD(wmel)	1.55	0.791	0.516	0.359		0.626219	0.278676	0.152754	0.0808645		OD(wmel)	0.364	0.233	0.173	0.142	wmel	0.419589	0.21721	0.124517	0.076626
																	mean(mg/ml)
						mean(mg/ml)						DDT2 concentration	0.885524	1.16329	1.29152	1.50162	1.21049
	DDT1 concentration	1.23779	1.43459	1.55044	1.42497	1.41195						DWT2 concentration	0.839178	1.08605	1.24517	1.53252	1.17573
	DWT1 concentration	1.25244	1.39338	1.52754	1.61729	1.44766

## Sheet: Figure 1A
DTT1(Accession)	Description		DTT2(Accession)	Description		DWT1(Accession)	Description		DWT2(Accession)	Description
A0A023GQA5	Prohibitin OS=Drosophila melanogaster OX=7227 GN=l(2)37Cc PE=1 SV=1		A0A023GQA5	Prohibitin OS=Drosophila melanogaster OX=7227 GN=l(2)37Cc PE=1 SV=1		A0A023GQA5	Prohibitin OS=Drosophila melanogaster OX=7227 GN=l(2)37Cc PE=1 SV=1		A0A023GQA5	Prohibitin OS=Drosophila melanogaster OX=7227 GN=l(2)37Cc PE=1 SV=1
A0A0B4JCU8	3-hydroxyisobutyrate dehydrogenase OS=Drosophila melanogaster OX=7227 GN=Dmel\CG15093 PE=1 SV=1		A0A0B4JCU8	3-hydroxyisobutyrate dehydrogenase OS=Drosophila melanogaster OX=7227 GN=Dmel\CG15093 PE=1 SV=1		A0A0B4JCU8	3-hydroxyisobutyrate dehydrogenase OS=Drosophila melanogaster OX=7227 GN=Dmel\CG15093 PE=1 SV=1		A0A0B4JCU8	3-hydroxyisobutyrate dehydrogenase OS=Drosophila melanogaster OX=7227 GN=Dmel\CG15093 PE=1 SV=1
A0A0B4JD46	CCHC-type zinc finger nucleic acid binding protein, isoform B OS=Drosophila melanogaster OX=7227 GN=CNBP PE=2 SV=1		A0A0B4JD46	CCHC-type zinc finger nucleic acid binding protein, isoform B OS=Drosophila melanogaster OX=7227 GN=CNBP PE=2 SV=1		A0A0B4K618	Fmr1, isoform G OS=Drosophila melanogaster OX=7227 GN=Fmr1 PE=1 SV=1		A0A0B4K618	Fmr1, isoform G OS=Drosophila melanogaster OX=7227 GN=Fmr1 PE=1 SV=1
A0A0B4K6C3	Cytochrome c oxidase subunit 7A, isoform B OS=Drosophila melanogaster OX=7227 GN=COX7A PE=3 SV=1		A0A0B4K6C3	Cytochrome c oxidase subunit 7A, isoform B OS=Drosophila melanogaster OX=7227 GN=COX7A PE=3 SV=1		A0A0B4K6C3	Cytochrome c oxidase subunit 7A, isoform B OS=Drosophila melanogaster OX=7227 GN=COX7A PE=3 SV=1		A0A0B4K6C3	Cytochrome c oxidase subunit 7A, isoform B OS=Drosophila melanogaster OX=7227 GN=COX7A PE=3 SV=1
A0A0B4K6N1	40S ribosomal protein S8 OS=Drosophila melanogaster OX=7227 GN=RpS8 PE=3 SV=1		A0A0B4K6N1	40S ribosomal protein S8 OS=Drosophila melanogaster OX=7227 GN=RpS8 PE=3 SV=1		A0A0B4K6N1	40S ribosomal protein S8 OS=Drosophila melanogaster OX=7227 GN=RpS8 PE=3 SV=1		A0A0B4K6N1	40S ribosomal protein S8 OS=Drosophila melanogaster OX=7227 GN=RpS8 PE=3 SV=1
A0A0B4K6W9	Hephaestus, isoform Y OS=Drosophila melanogaster OX=7227 GN=heph PE=1 SV=1		A0A0B4K6W9	Hephaestus, isoform Y OS=Drosophila melanogaster OX=7227 GN=heph PE=1 SV=1		A0A0B4K6W9	Hephaestus, isoform Y OS=Drosophila melanogaster OX=7227 GN=heph PE=1 SV=1		A0A0B4K6W9	Hephaestus, isoform Y OS=Drosophila melanogaster OX=7227 GN=heph PE=1 SV=1
A0A0B4K7I2	Smooth, isoform T OS=Drosophila melanogaster OX=7227 GN=sm PE=1 SV=1		A0A0B4K7I2	Smooth, isoform T OS=Drosophila melanogaster OX=7227 GN=sm PE=1 SV=1		A0A0B4K7I2	Smooth, isoform T OS=Drosophila melanogaster OX=7227 GN=sm PE=1 SV=1		A0A0B4K7I2	Smooth, isoform T OS=Drosophila melanogaster OX=7227 GN=sm PE=1 SV=1
A0A0B4K7Z5	Regulatory particle non-ATPase 6, isoform C OS=Drosophila melanogaster OX=7227 GN=Rpn6 PE=1 SV=1		A0A0B4K7Z5	Regulatory particle non-ATPase 6, isoform C OS=Drosophila melanogaster OX=7227 GN=Rpn6 PE=1 SV=1		A0A0B4K7Z5	Regulatory particle non-ATPase 6, isoform C OS=Drosophila melanogaster OX=7227 GN=Rpn6 PE=1 SV=1		A0A0B4K7Z5	Regulatory particle non-ATPase 6, isoform C OS=Drosophila melanogaster OX=7227 GN=Rpn6 PE=1 SV=1
A0A0B4K883	Painting of fourth, isoform C OS=Drosophila melanogaster OX=7227 GN=Pof PE=4 SV=1		A0A0B4K883	Painting of fourth, isoform C OS=Drosophila melanogaster OX=7227 GN=Pof PE=4 SV=1		A0A0B4K883	Painting of fourth, isoform C OS=Drosophila melanogaster OX=7227 GN=Pof PE=4 SV=1		A0A0B4K883	Painting of fourth, isoform C OS=Drosophila melanogaster OX=7227 GN=Pof PE=4 SV=1
A0A0B4K897	Uncharacterized protein, isoform O OS=Drosophila melanogaster OX=7227 GN=BcDNA:RH27395 PE=1 SV=1		A0A0B4K897	Uncharacterized protein, isoform O OS=Drosophila melanogaster OX=7227 GN=BcDNA:RH27395 PE=1 SV=1		A0A0B4K897	Uncharacterized protein, isoform O OS=Drosophila melanogaster OX=7227 GN=BcDNA:RH27395 PE=1 SV=1		A0A0B4K897	Uncharacterized protein, isoform O OS=Drosophila melanogaster OX=7227 GN=BcDNA:RH27395 PE=1 SV=1
A0A0B4KEJ7	Coronin OS=Drosophila melanogaster OX=7227 GN=coro PE=1 SV=1		A0A0B4KEJ7	Coronin OS=Drosophila melanogaster OX=7227 GN=coro PE=1 SV=1		A0A0B4KEK7	Proteasome inhibitor 31 kDa, isoform D OS=Drosophila melanogaster OX=7227 GN=PI31 PE=4 SV=1		A0A0B4KEK7	Proteasome inhibitor 31 kDa, isoform D OS=Drosophila melanogaster OX=7227 GN=PI31 PE=4 SV=1
A0A0B4KEK7	Proteasome inhibitor 31 kDa, isoform D OS=Drosophila melanogaster OX=7227 GN=PI31 PE=4 SV=1		A0A0B4KEK7	Proteasome inhibitor 31 kDa, isoform D OS=Drosophila melanogaster OX=7227 GN=PI31 PE=4 SV=1		A0A0B4KFE4	Acyl-CoA synthetase long-chain, isoform J OS=Drosophila melanogaster OX=7227 GN=Acsl PE=1 SV=1		A0A0B4KFE4	Acyl-CoA synthetase long-chain, isoform J OS=Drosophila melanogaster OX=7227 GN=Acsl PE=1 SV=1
A0A0B4KF06	Valyl-tRNA synthetase OS=Drosophila melanogaster OX=7227 GN=ValRS PE=1 SV=1		A0A0B4KF06	Valyl-tRNA synthetase OS=Drosophila melanogaster OX=7227 GN=ValRS PE=1 SV=1		A0A0B4KFH4	Regulatory particle non-ATPase 8, isoform B OS=Drosophila melanogaster OX=7227 GN=Rpn8 PE=3 SV=1		A0A0B4KFH4	Regulatory particle non-ATPase 8, isoform B OS=Drosophila melanogaster OX=7227 GN=Rpn8 PE=3 SV=1
A0A0B4KF31	Asrij, isoform B OS=Drosophila melanogaster OX=7227 GN=asrij PE=4 SV=1		A0A0B4KF31	Asrij, isoform B OS=Drosophila melanogaster OX=7227 GN=asrij PE=4 SV=1		A0A0B4KGN2	MICOS complex subunit MIC60 OS=Drosophila melanogaster OX=7227 GN=Mitofilin PE=3 SV=1		A0A0B4KGN2	MICOS complex subunit MIC60 OS=Drosophila melanogaster OX=7227 GN=Mitofilin PE=3 SV=1
A0A0B4KFH4	Regulatory particle non-ATPase 8, isoform B OS=Drosophila melanogaster OX=7227 GN=Rpn8 PE=3 SV=1		A0A0B4KFH4	Regulatory particle non-ATPase 8, isoform B OS=Drosophila melanogaster OX=7227 GN=Rpn8 PE=3 SV=1		A0A0B4KGR4	Ribosomal protein S19b, isoform C OS=Drosophila melanogaster OX=7227 GN=RpS19b PE=3 SV=1		A0A0B4KGR4	Ribosomal protein S19b, isoform C OS=Drosophila melanogaster OX=7227 GN=RpS19b PE=3 SV=1
A0A0B4KGN2	MICOS complex subunit MIC60 OS=Drosophila melanogaster OX=7227 GN=Mitofilin PE=3 SV=1		A0A0B4KGN2	MICOS complex subunit MIC60 OS=Drosophila melanogaster OX=7227 GN=Mitofilin PE=3 SV=1		A0A0B4KH25	Histone H2A OS=Drosophila melanogaster OX=7227 GN=His2Av PE=3 SV=1		A0A0B4KH25	Histone H2A OS=Drosophila melanogaster OX=7227 GN=His2Av PE=3 SV=1
A0A0B4KGU4	RNA helicase OS=Drosophila melanogaster OX=7227 GN=bel PE=4 SV=1		A0A0B4KGU4	RNA helicase OS=Drosophila melanogaster OX=7227 GN=bel PE=4 SV=1		A0A0B4KHF0	Ferritin OS=Drosophila melanogaster OX=7227 GN=Fer2LCH PE=1 SV=1		A0A0B4KHF0	Ferritin OS=Drosophila melanogaster OX=7227 GN=Fer2LCH PE=1 SV=1
A0A0B4KGX1	Jaguar, isoform L OS=Drosophila melanogaster OX=7227 GN=jar PE=1 SV=1		A0A0B4KGX1	Jaguar, isoform L OS=Drosophila melanogaster OX=7227 GN=jar PE=1 SV=1		A0A0B4KI10	26S proteasome non-ATPase regulatory subunit 1 OS=Drosophila melanogaster OX=7227 GN=Rpn2 PE=3 SV=1		A0A0B4KI10	26S proteasome non-ATPase regulatory subunit 1 OS=Drosophila melanogaster OX=7227 GN=Rpn2 PE=3 SV=1
A0A0B4KH25	Histone H2A OS=Drosophila melanogaster OX=7227 GN=His2Av PE=3 SV=1		A0A0B4KH25	Histone H2A OS=Drosophila melanogaster OX=7227 GN=His2Av PE=3 SV=1		A0A0B4LEP6	Uncharacterized protein, isoform A OS=Drosophila melanogaster OX=7227 GN=noncoding_5744 PE=4 SV=1		A0A0B4LEP6	Uncharacterized protein, isoform A OS=Drosophila melanogaster OX=7227 GN=noncoding_5744 PE=4 SV=1
A0A0B4KH34	Annexin OS=Drosophila melanogaster OX=7227 GN=AnxB9 PE=1 SV=1		A0A0B4KH34	Annexin OS=Drosophila melanogaster OX=7227 GN=AnxB9 PE=1 SV=1		A0A0B4LFL2	Eukaryotic translation initiation factor 3 subunit C OS=Drosophila melanogaster OX=7227 GN=eIF3c PE=3 SV=1		A0A0B4LFL2	Eukaryotic translation initiation factor 3 subunit C OS=Drosophila melanogaster OX=7227 GN=eIF3c PE=3 SV=1
A0A0B4KHF0	Ferritin OS=Drosophila melanogaster OX=7227 GN=Fer2LCH PE=1 SV=1		A0A0B4KHF0	Ferritin OS=Drosophila melanogaster OX=7227 GN=Fer2LCH PE=1 SV=1		A0A0B4LFL3	Eukaryotic translation elongation factor 1 beta, isoform C OS=Drosophila melanogaster OX=7227 GN=eEF1beta PE=3 SV=1		A0A0B4LFL3	Eukaryotic translation elongation factor 1 beta, isoform C OS=Drosophila melanogaster OX=7227 GN=eEF1beta PE=3 SV=1
A0A0B4KHL2	Coatomer subunit gamma OS=Drosophila melanogaster OX=7227 GN=gammaCOP PE=1 SV=1		A0A0B4KHL2	Coatomer subunit gamma OS=Drosophila melanogaster OX=7227 GN=gammaCOP PE=1 SV=1		A0A0B4LFZ4	Vesicle-fusing ATPase OS=Drosophila melanogaster OX=7227 GN=TER94 PE=1 SV=1		A0A0B4LFZ4	Vesicle-fusing ATPase OS=Drosophila melanogaster OX=7227 GN=TER94 PE=1 SV=1
A0A0B4KI10	26S proteasome non-ATPase regulatory subunit 1 OS=Drosophila melanogaster OX=7227 GN=Rpn2 PE=3 SV=1		A0A0B4KI10	26S proteasome non-ATPase regulatory subunit 1 OS=Drosophila melanogaster OX=7227 GN=Rpn2 PE=3 SV=1		A0A0B4LG52	GEO08239p1 OS=Drosophila melanogaster OX=7227 GN=RpS16 PE=2 SV=1		A0A0B4LG52	GEO08239p1 OS=Drosophila melanogaster OX=7227 GN=RpS16 PE=2 SV=1
A0A0B4KI27	Ferritin OS=Drosophila melanogaster OX=7227 GN=Fer1HCH PE=1 SV=1		A0A0B4KI27	Ferritin OS=Drosophila melanogaster OX=7227 GN=Fer1HCH PE=1 SV=1		A0A0B4LGQ1	Superoxide dismutase OS=Drosophila melanogaster OX=7227 GN=Sod2 PE=3 SV=1		A0A0B4LGQ1	Superoxide dismutase OS=Drosophila melanogaster OX=7227 GN=Sod2 PE=3 SV=1
A0A0B4LFD9	40S ribosomal protein S23 OS=Drosophila melanogaster OX=7227 GN=RpS23 PE=2 SV=1		A0A0B4LFD9	40S ribosomal protein S23 OS=Drosophila melanogaster OX=7227 GN=RpS23 PE=2 SV=1		A0A0B4LH50	Actin 87E, isoform C OS=Drosophila melanogaster OX=7227 GN=Act87E PE=3 SV=1		A0A0B4LH50	Actin 87E, isoform C OS=Drosophila melanogaster OX=7227 GN=Act87E PE=3 SV=1
A0A0B4LFL2	Eukaryotic translation initiation factor 3 subunit C OS=Drosophila melanogaster OX=7227 GN=eIF3c PE=3 SV=1		A0A0B4LFL2	Eukaryotic translation initiation factor 3 subunit C OS=Drosophila melanogaster OX=7227 GN=eIF3c PE=3 SV=1		A0A0B4LHC9	Uncharacterized protein, isoform B OS=Drosophila melanogaster OX=7227 GN=Dmel\CG5554 PE=1 SV=1		A0A0B4LHC9	Uncharacterized protein, isoform B OS=Drosophila melanogaster OX=7227 GN=Dmel\CG5554 PE=1 SV=1
A0A0B4LG52	GEO08239p1 OS=Drosophila melanogaster OX=7227 GN=RpS16 PE=2 SV=1		A0A0B4LG52	GEO08239p1 OS=Drosophila melanogaster OX=7227 GN=RpS16 PE=2 SV=1		A0A0B4LHX6	Nucleoside diphosphate kinase OS=Drosophila melanogaster OX=7227 GN=awd PE=1 SV=1		A0A0B4LHX6	Nucleoside diphosphate kinase OS=Drosophila melanogaster OX=7227 GN=awd PE=1 SV=1
A0A0B4LGJ9	Glycerol-3-phosphate acyltransferase 4, isoform D OS=Drosophila melanogaster OX=7227 GN=Gpat4 PE=1 SV=1		A0A0B4LGJ9	Glycerol-3-phosphate acyltransferase 4, isoform D OS=Drosophila melanogaster OX=7227 GN=Gpat4 PE=1 SV=1		A0A0C4DHE7	Glutamate dehydrogenase OS=Drosophila melanogaster OX=7227 GN=Gdh PE=1 SV=1		A0A0C4DHE7	Glutamate dehydrogenase OS=Drosophila melanogaster OX=7227 GN=Gdh PE=1 SV=1
A0A0B4LGQ1	Superoxide dismutase OS=Drosophila melanogaster OX=7227 GN=Sod2 PE=3 SV=1		A0A0B4LGQ1	Superoxide dismutase OS=Drosophila melanogaster OX=7227 GN=Sod2 PE=3 SV=1		A0A0C4FEI8	Granny smith, isoform F OS=Drosophila melanogaster OX=7227 GN=grsm PE=1 SV=1		A0A0C4FEI8	Granny smith, isoform F OS=Drosophila melanogaster OX=7227 GN=grsm PE=1 SV=1
A0A0B4LHC9	Uncharacterized protein, isoform B OS=Drosophila melanogaster OX=7227 GN=Dmel\CG5554 PE=1 SV=1		A0A0B4LHC9	Uncharacterized protein, isoform B OS=Drosophila melanogaster OX=7227 GN=Dmel\CG5554 PE=1 SV=1		A0A0S0WH10	Neuropeptide-like 2, isoform C OS=Drosophila melanogaster OX=7227 GN=Nplp2 PE=4 SV=1		A0A0S0WH10	Neuropeptide-like 2, isoform C OS=Drosophila melanogaster OX=7227 GN=Nplp2 PE=4 SV=1
A0A0B4LHX6	Nucleoside diphosphate kinase OS=Drosophila melanogaster OX=7227 GN=awd PE=1 SV=1		A0A0B4LHX6	Nucleoside diphosphate kinase OS=Drosophila melanogaster OX=7227 GN=awd PE=1 SV=1		A0A126GUV0	Uncharacterized protein, isoform C OS=Drosophila melanogaster OX=7227 GN=cg10407 PE=1 SV=1		A0A126GUV0	Uncharacterized protein, isoform C OS=Drosophila melanogaster OX=7227 GN=cg10407 PE=1 SV=1
A0A0B4LID7	Uncharacterized protein, isoform C OS=Drosophila melanogaster OX=7227 GN=ClpX PE=1 SV=1		A0A0B4LID7	Uncharacterized protein, isoform C OS=Drosophila melanogaster OX=7227 GN=ClpX PE=1 SV=1		A0A4D6K1L3	Cut up, isoform F OS=Drosophila melanogaster OX=7227 GN=ctp PE=3 SV=1		A0A4D6K1L3	Cut up, isoform F OS=Drosophila melanogaster OX=7227 GN=ctp PE=3 SV=1
A0A0C4DHC8	Aldehyde dehydrogenase type III, isoform Q OS=Drosophila melanogaster OX=7227 GN=Aldh-III PE=1 SV=1		A0A0C4DHC8	Aldehyde dehydrogenase type III, isoform Q OS=Drosophila melanogaster OX=7227 GN=Aldh-III PE=1 SV=1		A0A4D6K4F6	Obg-like ATPase 1 OS=Drosophila melanogaster OX=7227 GN=Dmel\CG1354 PE=1 SV=1		A0A4D6K4F6	Obg-like ATPase 1 OS=Drosophila melanogaster OX=7227 GN=Dmel\CG1354 PE=1 SV=1
A0A0S0WH10	Neuropeptide-like 2, isoform C OS=Drosophila melanogaster OX=7227 GN=Nplp2 PE=4 SV=1		A0A0S0WH10	Neuropeptide-like 2, isoform C OS=Drosophila melanogaster OX=7227 GN=Nplp2 PE=4 SV=1		A0A6H2EJG3	Dynein heavy chain at 36C, isoform C OS=Drosophila melanogaster OX=7227 GN=Dhc36C PE=3 SV=1		A0A6H2EJG3	Dynein heavy chain at 36C, isoform C OS=Drosophila melanogaster OX=7227 GN=Dhc36C PE=3 SV=1
A0A126GUV0	Uncharacterized protein, isoform C OS=Drosophila melanogaster OX=7227 GN=cg10407 PE=1 SV=1		A0A126GUV0	Uncharacterized protein, isoform C OS=Drosophila melanogaster OX=7227 GN=cg10407 PE=1 SV=1		A1Z6L1	Mitochondrial import receptor subunit TOM40 homolog 2 OS=Drosophila melanogaster OX=7227 GN=tomboy40 PE=2 SV=1		A1Z6L1	Mitochondrial import receptor subunit TOM40 homolog 2 OS=Drosophila melanogaster OX=7227 GN=tomboy40 PE=2 SV=1
A0A4D6K4F6	Obg-like ATPase 1 OS=Drosophila melanogaster OX=7227 GN=Dmel\CG1354 PE=1 SV=1		A0A4D6K4F6	Obg-like ATPase 1 OS=Drosophila melanogaster OX=7227 GN=Dmel\CG1354 PE=1 SV=1		A1Z6L9	FI21274p1 OS=Drosophila melanogaster OX=7227 GN=Trap1 PE=1 SV=1		A1Z6L9	FI21274p1 OS=Drosophila melanogaster OX=7227 GN=Trap1 PE=1 SV=1
A0A6H2EJG3	Dynein heavy chain at 36C, isoform C OS=Drosophila melanogaster OX=7227 GN=Dhc36C PE=3 SV=1		A0A6H2EJG3	Dynein heavy chain at 36C, isoform C OS=Drosophila melanogaster OX=7227 GN=Dhc36C PE=3 SV=1		A1Z784	Acetyl-CoA carboxylase OS=Drosophila melanogaster OX=7227 GN=ACC PE=1 SV=1		A1Z784	Acetyl-CoA carboxylase OS=Drosophila melanogaster OX=7227 GN=ACC PE=1 SV=1
A1Z6K7	Eukaryotic translation initiation factor 3 subunit F-2 OS=Drosophila melanogaster OX=7227 GN=eIF3f2 PE=3 SV=2		A1Z6K7	Eukaryotic translation initiation factor 3 subunit F-2 OS=Drosophila melanogaster OX=7227 GN=eIF3f2 PE=3 SV=2		A1Z7P1	Phosphoglucomutase 2a OS=Drosophila melanogaster OX=7227 GN=Pgm2a PE=1 SV=1		A1Z7P1	Phosphoglucomutase 2a OS=Drosophila melanogaster OX=7227 GN=Pgm2a PE=1 SV=1
A1Z6L1	Mitochondrial import receptor subunit TOM40 homolog 2 OS=Drosophila melanogaster OX=7227 GN=tomboy40 PE=2 SV=1		A1Z6L1	Mitochondrial import receptor subunit TOM40 homolog 2 OS=Drosophila melanogaster OX=7227 GN=tomboy40 PE=2 SV=1		A1Z7S3	Rab32, isoform B OS=Drosophila melanogaster OX=7227 GN=Rab32 PE=1 SV=1		A1Z7S3	Rab32, isoform B OS=Drosophila melanogaster OX=7227 GN=Rab32 PE=1 SV=1
A1Z6L9	FI21274p1 OS=Drosophila melanogaster OX=7227 GN=Trap1 PE=1 SV=1		A1Z6L9	FI21274p1 OS=Drosophila melanogaster OX=7227 GN=Trap1 PE=1 SV=1		A1Z7Z4	Uncharacterized protein, isoform B OS=Drosophila melanogaster OX=7227 GN=Dmel\CG1648 PE=1 SV=1		A1Z7Z4	Uncharacterized protein, isoform B OS=Drosophila melanogaster OX=7227 GN=Dmel\CG1648 PE=1 SV=1
A1Z707	Glycerol-3-phosphate dehydrogenase OS=Drosophila melanogaster OX=7227 GN=Gpo2 PE=3 SV=1		A1Z707	Glycerol-3-phosphate dehydrogenase OS=Drosophila melanogaster OX=7227 GN=Gpo2 PE=3 SV=1		A1Z813	Secretory 24AB, isoform A OS=Drosophila melanogaster OX=7227 GN=Sec24AB PE=1 SV=1		A1Z813	Secretory 24AB, isoform A OS=Drosophila melanogaster OX=7227 GN=Sec24AB PE=1 SV=1
A1Z729	Uncharacterized protein OS=Drosophila melanogaster OX=7227 GN=Dmel\CG2064 PE=1 SV=1		A1Z729	Uncharacterized protein OS=Drosophila melanogaster OX=7227 GN=Dmel\CG2064 PE=1 SV=1		A1Z892	LD11278p OS=Drosophila melanogaster OX=7227 GN=Prx2540-1 PE=2 SV=1		A1Z892	LD11278p OS=Drosophila melanogaster OX=7227 GN=Prx2540-1 PE=2 SV=1
A1Z784	Acetyl-CoA carboxylase OS=Drosophila melanogaster OX=7227 GN=ACC PE=1 SV=1		A1Z784	Acetyl-CoA carboxylase OS=Drosophila melanogaster OX=7227 GN=ACC PE=1 SV=1		A1Z8K9	Superoxide dismutase [Cu-Zn] OS=Drosophila melanogaster OX=7227 GN=Sod3 PE=1 SV=1		A1Z8K9	Superoxide dismutase [Cu-Zn] OS=Drosophila melanogaster OX=7227 GN=Sod3 PE=1 SV=1
A1Z7P1	Phosphoglucomutase 2a OS=Drosophila melanogaster OX=7227 GN=Pgm2a PE=1 SV=1		A1Z7P1	Phosphoglucomutase 2a OS=Drosophila melanogaster OX=7227 GN=Pgm2a PE=1 SV=1		A1Z8W8	Gartenzwerg, isoform B OS=Drosophila melanogaster OX=7227 GN=garz PE=1 SV=1		A1Z8W8	Gartenzwerg, isoform B OS=Drosophila melanogaster OX=7227 GN=garz PE=1 SV=1
A1Z7S3	Rab32, isoform B OS=Drosophila melanogaster OX=7227 GN=Rab32 PE=1 SV=1		A1Z7S3	Rab32, isoform B OS=Drosophila melanogaster OX=7227 GN=Rab32 PE=1 SV=1		A1Z992	1,4-alpha-glucan branching enzyme OS=Drosophila melanogaster OX=7227 GN=AGBE PE=1 SV=1		A1Z992	1,4-alpha-glucan branching enzyme OS=Drosophila melanogaster OX=7227 GN=AGBE PE=1 SV=1
A1Z7Z4	Uncharacterized protein, isoform B OS=Drosophila melanogaster OX=7227 GN=Dmel\CG1648 PE=1 SV=1		A1Z7Z4	Uncharacterized protein, isoform B OS=Drosophila melanogaster OX=7227 GN=Dmel\CG1648 PE=1 SV=1		A1Z9G3	Cytosol aminopeptidase OS=Drosophila melanogaster OX=7227 GN=S-Lap5 PE=2 SV=1		A1Z9G3	Cytosol aminopeptidase OS=Drosophila melanogaster OX=7227 GN=S-Lap5 PE=2 SV=1
A1Z8W1	Salto, isoform A OS=Drosophila melanogaster OX=7227 GN=salto PE=4 SV=1		A1Z8W1	Salto, isoform A OS=Drosophila melanogaster OX=7227 GN=salto PE=4 SV=1		A1Z9T6	Uncharacterized protein OS=Drosophila melanogaster OX=7227 GN=bs33f06.y1 PE=4 SV=1		A1Z9T6	Uncharacterized protein OS=Drosophila melanogaster OX=7227 GN=bs33f06.y1 PE=4 SV=1
A1Z8W8	Gartenzwerg, isoform B OS=Drosophila melanogaster OX=7227 GN=garz PE=1 SV=1		A1Z8W8	Gartenzwerg, isoform B OS=Drosophila melanogaster OX=7227 GN=garz PE=1 SV=1		A1Z9V3	Phosphoglucomutase 2b OS=Drosophila melanogaster OX=7227 GN=Pgm2b PE=3 SV=1		A1Z9V3	Phosphoglucomutase 2b OS=Drosophila melanogaster OX=7227 GN=Pgm2b PE=3 SV=1
A1Z992	1,4-alpha-glucan branching enzyme OS=Drosophila melanogaster OX=7227 GN=AGBE PE=1 SV=1		A1Z992	1,4-alpha-glucan branching enzyme OS=Drosophila melanogaster OX=7227 GN=AGBE PE=1 SV=1		A1ZAA5	Aspartate transaminase OS=Drosophila melanogaster OX=7227 GN=Got1 PE=1 SV=1		A1ZAA5	Aspartate transaminase OS=Drosophila melanogaster OX=7227 GN=Got1 PE=1 SV=1
A1Z9G3	Cytosol aminopeptidase OS=Drosophila melanogaster OX=7227 GN=S-Lap5 PE=2 SV=1		A1Z9G3	Cytosol aminopeptidase OS=Drosophila melanogaster OX=7227 GN=S-Lap5 PE=2 SV=1		A1ZAB5	Protein clueless OS=Drosophila melanogaster OX=7227 GN=clu PE=1 SV=1		A1ZAB5	Protein clueless OS=Drosophila melanogaster OX=7227 GN=clu PE=1 SV=1
A1Z9T6	Uncharacterized protein OS=Drosophila melanogaster OX=7227 GN=bs33f06.y1 PE=4 SV=1		A1Z9T6	Uncharacterized protein OS=Drosophila melanogaster OX=7227 GN=bs33f06.y1 PE=4 SV=1		A1ZAH1	ATP synthase subunit d, mitochondrial OS=Drosophila melanogaster OX=7227 GN=knon PE=2 SV=1		A1ZAH1	ATP synthase subunit d, mitochondrial OS=Drosophila melanogaster OX=7227 GN=knon PE=2 SV=1
A1Z9V3	Phosphoglucomutase 2b OS=Drosophila melanogaster OX=7227 GN=Pgm2b PE=3 SV=1		A1Z9V3	Phosphoglucomutase 2b OS=Drosophila melanogaster OX=7227 GN=Pgm2b PE=3 SV=1		A1ZB68	FI01423p OS=Drosophila melanogaster OX=7227 GN=GstE3 PE=1 SV=1		A1ZB68	FI01423p OS=Drosophila melanogaster OX=7227 GN=GstE3 PE=1 SV=1
A1ZAA5	Aspartate transaminase OS=Drosophila melanogaster OX=7227 GN=Got1 PE=1 SV=1		A1ZAA5	Aspartate transaminase OS=Drosophila melanogaster OX=7227 GN=Got1 PE=1 SV=1		A1ZB91	Dynein assembly factor 3, axonemal homolog OS=Drosophila melanogaster OX=7227 GN=CG17669 PE=2 SV=1		A1ZB91	Dynein assembly factor 3, axonemal homolog OS=Drosophila melanogaster OX=7227 GN=CG17669 PE=2 SV=1
A1ZAB5	Protein clueless OS=Drosophila melanogaster OX=7227 GN=clu PE=1 SV=1		A1ZAB5	Protein clueless OS=Drosophila melanogaster OX=7227 GN=clu PE=1 SV=1		A1ZBE9	Methionine--tRNA ligase, cytoplasmic OS=Drosophila melanogaster OX=7227 GN=MetRS PE=1 SV=1		A1ZBE9	Methionine--tRNA ligase, cytoplasmic OS=Drosophila melanogaster OX=7227 GN=MetRS PE=1 SV=1
A1ZAH1	ATP synthase subunit d, mitochondrial OS=Drosophila melanogaster OX=7227 GN=knon PE=2 SV=1		A1ZAH1	ATP synthase subunit d, mitochondrial OS=Drosophila melanogaster OX=7227 GN=knon PE=2 SV=1		A1ZBJ2	Uncharacterized protein, isoform B OS=Drosophila melanogaster OX=7227 GN=cg7461 PE=1 SV=2		A1ZBJ2	Uncharacterized protein, isoform B OS=Drosophila melanogaster OX=7227 GN=cg7461 PE=1 SV=2
A1ZAU4	RH39096p OS=Drosophila melanogaster OX=7227 GN=BEST:GH19547 PE=1 SV=1		A1ZAU4	RH39096p OS=Drosophila melanogaster OX=7227 GN=BEST:GH19547 PE=1 SV=1		A1ZBJ8	FI19908p1 OS=Drosophila melanogaster OX=7227 GN=fest PE=2 SV=1		A1ZBJ8	FI19908p1 OS=Drosophila melanogaster OX=7227 GN=fest PE=2 SV=1
A1ZB68	FI01423p OS=Drosophila melanogaster OX=7227 GN=GstE3 PE=1 SV=1		A1ZB68	FI01423p OS=Drosophila melanogaster OX=7227 GN=GstE3 PE=1 SV=1		A4UZZ4	Alpha-1,4 glucan phosphorylase OS=Drosophila melanogaster OX=7227 GN=GlyP PE=1 SV=1		A4UZZ4	Alpha-1,4 glucan phosphorylase OS=Drosophila melanogaster OX=7227 GN=GlyP PE=1 SV=1
A1ZB70	Glutathione S transferase E5 OS=Drosophila melanogaster OX=7227 GN=GstE5 PE=1 SV=1		A1ZB70	Glutathione S transferase E5 OS=Drosophila melanogaster OX=7227 GN=GstE5 PE=1 SV=1		A4V0N4	H(+)-transporting two-sector ATPase OS=Drosophila melanogaster OX=7227 GN=Vha68-2 PE=1 SV=1		A4V0N4	H(+)-transporting two-sector ATPase OS=Drosophila melanogaster OX=7227 GN=Vha68-2 PE=1 SV=1
A1ZBE9	Methionine--tRNA ligase, cytoplasmic OS=Drosophila melanogaster OX=7227 GN=MetRS PE=1 SV=1		A1ZBE9	Methionine--tRNA ligase, cytoplasmic OS=Drosophila melanogaster OX=7227 GN=MetRS PE=1 SV=1		A4V303	T-complex protein 1 subunit gamma OS=Drosophila melanogaster OX=7227 GN=CCT3 PE=1 SV=1		A4V303	T-complex protein 1 subunit gamma OS=Drosophila melanogaster OX=7227 GN=CCT3 PE=1 SV=1
A1ZBJ2	Uncharacterized protein, isoform B OS=Drosophila melanogaster OX=7227 GN=cg7461 PE=1 SV=2		A1ZBJ2	Uncharacterized protein, isoform B OS=Drosophila melanogaster OX=7227 GN=cg7461 PE=1 SV=2		A4V391	CCT-alpha OS=Drosophila melanogaster OX=7227 GN=CCT1 PE=1 SV=1		A4V391	CCT-alpha OS=Drosophila melanogaster OX=7227 GN=CCT1 PE=1 SV=1
A1ZBJ8	FI19908p1 OS=Drosophila melanogaster OX=7227 GN=fest PE=2 SV=1		A1ZBJ8	FI19908p1 OS=Drosophila melanogaster OX=7227 GN=fest PE=2 SV=1		A4V3G1	Fructose-bisphosphate aldolase OS=Drosophila melanogaster OX=7227 GN=Ald1 PE=1 SV=1		A4V3G1	Fructose-bisphosphate aldolase OS=Drosophila melanogaster OX=7227 GN=Ald1 PE=1 SV=1
A4UZZ4	Alpha-1,4 glucan phosphorylase OS=Drosophila melanogaster OX=7227 GN=GlyP PE=1 SV=1		A4UZZ4	Alpha-1,4 glucan phosphorylase OS=Drosophila melanogaster OX=7227 GN=GlyP PE=1 SV=1		A4V4A5	GTP-binding nuclear protein OS=Drosophila melanogaster OX=7227 GN=Ran PE=1 SV=1		A4V4A5	GTP-binding nuclear protein OS=Drosophila melanogaster OX=7227 GN=Ran PE=1 SV=1
A4V0N4	H(+)-transporting two-sector ATPase OS=Drosophila melanogaster OX=7227 GN=Vha68-2 PE=1 SV=1		A4V0N4	H(+)-transporting two-sector ATPase OS=Drosophila melanogaster OX=7227 GN=Vha68-2 PE=1 SV=1		A8DYI6	Prohibitin OS=Drosophila melanogaster OX=7227 GN=Phb2 PE=1 SV=1		A8DYI6	Prohibitin OS=Drosophila melanogaster OX=7227 GN=Phb2 PE=1 SV=1
A4V2B8	Casein kinase IIalpha, isoform C OS=Drosophila melanogaster OX=7227 GN=CkIIalpha PE=1 SV=1		A4V2B8	Casein kinase IIalpha, isoform C OS=Drosophila melanogaster OX=7227 GN=CkIIalpha PE=1 SV=1		A8JNP2	Arginine kinase OS=Drosophila melanogaster OX=7227 GN=Argk PE=1 SV=1		A8JNP2	Arginine kinase OS=Drosophila melanogaster OX=7227 GN=Argk PE=1 SV=1
A4V303	T-complex protein 1 subunit gamma OS=Drosophila melanogaster OX=7227 GN=CCT3 PE=1 SV=1		A4V303	T-complex protein 1 subunit gamma OS=Drosophila melanogaster OX=7227 GN=CCT3 PE=1 SV=1		A8JNU6	Neural conserved at 73EF, isoform I OS=Drosophila melanogaster OX=7227 GN=Nc73EF PE=1 SV=1		A8JNU6	Neural conserved at 73EF, isoform I OS=Drosophila melanogaster OX=7227 GN=Nc73EF PE=1 SV=1
A4V391	CCT-alpha OS=Drosophila melanogaster OX=7227 GN=CCT1 PE=1 SV=1		A4V391	CCT-alpha OS=Drosophila melanogaster OX=7227 GN=CCT1 PE=1 SV=1		A8Y5B7	Male fertility factor kl3 OS=Drosophila melanogaster OX=7227 GN=kl-3 PE=1 SV=3		A8Y5B7	Male fertility factor kl3 OS=Drosophila melanogaster OX=7227 GN=kl-3 PE=1 SV=3
A4V3G1	Fructose-bisphosphate aldolase OS=Drosophila melanogaster OX=7227 GN=Ald1 PE=1 SV=1		A4V3G1	Fructose-bisphosphate aldolase OS=Drosophila melanogaster OX=7227 GN=Ald1 PE=1 SV=1		B4F5C5	CG7860-PA OS=Drosophila melanogaster OX=7227 GN=Dmel\CG7860 PE=1 SV=1		B4F5C5	CG7860-PA OS=Drosophila melanogaster OX=7227 GN=Dmel\CG7860 PE=1 SV=1
A4V4A5	GTP-binding nuclear protein OS=Drosophila melanogaster OX=7227 GN=Ran PE=1 SV=1		A4V4A5	GTP-binding nuclear protein OS=Drosophila melanogaster OX=7227 GN=Ran PE=1 SV=1		B5RJQ0	L-lactate dehydrogenase OS=Drosophila melanogaster OX=7227 GN=Ldh PE=1 SV=1		B5RJQ0	L-lactate dehydrogenase OS=Drosophila melanogaster OX=7227 GN=Ldh PE=1 SV=1
A8DYC4	Complex I-MWFE OS=Drosophila melanogaster OX=7227 GN=ND-MWFE PE=3 SV=1		A8DYC4	Complex I-MWFE OS=Drosophila melanogaster OX=7227 GN=ND-MWFE PE=3 SV=1		B7Z001	3-oxoacyl-[acyl-carrier-protein] reductase OS=Drosophila melanogaster OX=7227 GN=FASN1 PE=1 SV=2		B7Z001	3-oxoacyl-[acyl-carrier-protein] reductase OS=Drosophila melanogaster OX=7227 GN=FASN1 PE=1 SV=2
A8DYI6	Prohibitin OS=Drosophila melanogaster OX=7227 GN=Phb2 PE=1 SV=1		A8DYI6	Prohibitin OS=Drosophila melanogaster OX=7227 GN=Phb2 PE=1 SV=1		B7Z0E0	Isocitrate dehydrogenase [NADP] OS=Drosophila melanogaster OX=7227 GN=Idh PE=1 SV=2		B7Z0E0	Isocitrate dehydrogenase [NADP] OS=Drosophila melanogaster OX=7227 GN=Idh PE=1 SV=2
A8DYJ2	Hu li tai shao, isoform P OS=Drosophila melanogaster OX=7227 GN=hts PE=1 SV=2		A8DYJ2	Hu li tai shao, isoform P OS=Drosophila melanogaster OX=7227 GN=hts PE=1 SV=2		B7Z0M7	Uncharacterized protein, isoform E OS=Drosophila melanogaster OX=7227 GN=anon-WO0140519.33 PE=1 SV=1		B7Z0M7	Uncharacterized protein, isoform E OS=Drosophila melanogaster OX=7227 GN=anon-WO0140519.33 PE=1 SV=1
A8JNP2	Arginine kinase OS=Drosophila melanogaster OX=7227 GN=Argk PE=1 SV=1		A8JNP2	Arginine kinase OS=Drosophila melanogaster OX=7227 GN=Argk PE=1 SV=1		C0HKA1	40S ribosomal protein S14b OS=Drosophila melanogaster OX=7227 GN=RpS14b PE=2 SV=1		C0HKA1	40S ribosomal protein S14b OS=Drosophila melanogaster OX=7227 GN=RpS14b PE=2 SV=1
A8QI34	Sodium/potassium-transporting ATPase subunit alpha OS=Drosophila melanogaster OX=7227 GN=JYalpha PE=3 SV=2		A8QI34	Sodium/potassium-transporting ATPase subunit alpha OS=Drosophila melanogaster OX=7227 GN=JYalpha PE=3 SV=2		C0PDE0	Reticulon-like protein OS=Drosophila melanogaster OX=7227 GN=CG7341-RB PE=2 SV=1		C0PDE0	Reticulon-like protein OS=Drosophila melanogaster OX=7227 GN=CG7341-RB PE=2 SV=1
A8Y5B7	Male fertility factor kl3 OS=Drosophila melanogaster OX=7227 GN=kl-3 PE=1 SV=3		A8Y5B7	Male fertility factor kl3 OS=Drosophila melanogaster OX=7227 GN=kl-3 PE=1 SV=3		D2NUK9	Ribonucloprotein OS=Drosophila melanogaster OX=7227 GN=hoip PE=1 SV=1		D2NUK9	Ribonucloprotein OS=Drosophila melanogaster OX=7227 GN=hoip PE=1 SV=1
B5RJQ0	L-lactate dehydrogenase OS=Drosophila melanogaster OX=7227 GN=Ldh PE=1 SV=1		B5RJQ0	L-lactate dehydrogenase OS=Drosophila melanogaster OX=7227 GN=Ldh PE=1 SV=1		E1JIJ5	Vacuolar proton pump subunit B OS=Drosophila melanogaster OX=7227 GN=Vha55 PE=1 SV=1		E1JIJ5	Vacuolar proton pump subunit B OS=Drosophila melanogaster OX=7227 GN=Vha55 PE=1 SV=1
B7Z001	3-oxoacyl-[acyl-carrier-protein] reductase OS=Drosophila melanogaster OX=7227 GN=FASN1 PE=1 SV=2		B7Z001	3-oxoacyl-[acyl-carrier-protein] reductase OS=Drosophila melanogaster OX=7227 GN=FASN1 PE=1 SV=2		E1JIZ4	Malic enzyme OS=Drosophila melanogaster OX=7227 GN=Men-b PE=1 SV=1		E1JIZ4	Malic enzyme OS=Drosophila melanogaster OX=7227 GN=Men-b PE=1 SV=1
B7Z0B2	Uncharacterized protein, isoform E OS=Drosophila melanogaster OX=7227 GN=AAF47782 PE=1 SV=1		B7Z0B2	Uncharacterized protein, isoform E OS=Drosophila melanogaster OX=7227 GN=AAF47782 PE=1 SV=1		E2QD63	Hsc/Hsp70-interacting protein related, isoform B OS=Drosophila melanogaster OX=7227 GN=HIP-R PE=4 SV=1		E2QD63	Hsc/Hsp70-interacting protein related, isoform B OS=Drosophila melanogaster OX=7227 GN=HIP-R PE=4 SV=1
B7Z0E0	Isocitrate dehydrogenase [NADP] OS=Drosophila melanogaster OX=7227 GN=Idh PE=1 SV=2		B7Z0E0	Isocitrate dehydrogenase [NADP] OS=Drosophila melanogaster OX=7227 GN=Idh PE=1 SV=2		H5V8B8	MIP33436p1 OS=Drosophila melanogaster OX=7227 GN=Pp2A-29B PE=1 SV=1		H5V8B8	MIP33436p1 OS=Drosophila melanogaster OX=7227 GN=Pp2A-29B PE=1 SV=1
B7Z0M7	Uncharacterized protein, isoform E OS=Drosophila melanogaster OX=7227 GN=anon-WO0140519.33 PE=1 SV=1		B7Z0M7	Uncharacterized protein, isoform E OS=Drosophila melanogaster OX=7227 GN=anon-WO0140519.33 PE=1 SV=1		I0DHK3	Proteasome subunit alpha type OS=Drosophila melanogaster OX=7227 GN=Prosalpha6 PE=2 SV=1		I0DHK3	Proteasome subunit alpha type OS=Drosophila melanogaster OX=7227 GN=Prosalpha6 PE=2 SV=1
C0HKA1	40S ribosomal protein S14b OS=Drosophila melanogaster OX=7227 GN=RpS14b PE=2 SV=1		C0HKA1	40S ribosomal protein S14b OS=Drosophila melanogaster OX=7227 GN=RpS14b PE=2 SV=1		L0MQ04	ATP synthase subunit beta OS=Drosophila melanogaster OX=7227 GN=ATPsynbeta PE=1 SV=1		L0MQ04	ATP synthase subunit beta OS=Drosophila melanogaster OX=7227 GN=ATPsynbeta PE=1 SV=1
C0PDE0	Reticulon-like protein OS=Drosophila melanogaster OX=7227 GN=CG7341-RB PE=2 SV=1		C0PDE0	Reticulon-like protein OS=Drosophila melanogaster OX=7227 GN=CG7341-RB PE=2 SV=1		M9MRC9	60S ribosomal protein L27a OS=Drosophila melanogaster OX=7227 GN=RpL27A PE=2 SV=1		M9MRC9	60S ribosomal protein L27a OS=Drosophila melanogaster OX=7227 GN=RpL27A PE=2 SV=1
C6SUW3	40S ribosomal protein S9 OS=Drosophila melanogaster OX=7227 GN=RpS9 PE=1 SV=1		C6SUW3	40S ribosomal protein S9 OS=Drosophila melanogaster OX=7227 GN=RpS9 PE=1 SV=1		M9MRD0	Ubiquitin carboxyl-terminal hydrolase OS=Drosophila melanogaster OX=7227 GN=Uch PE=3 SV=1		M9MRD0	Ubiquitin carboxyl-terminal hydrolase OS=Drosophila melanogaster OX=7227 GN=Uch PE=3 SV=1
D2A6K3	Aldehyde reductase Y, isoform D OS=Drosophila melanogaster OX=7227 GN=ARY PE=4 SV=1		D2A6K3	Aldehyde reductase Y, isoform D OS=Drosophila melanogaster OX=7227 GN=ARY PE=4 SV=1		M9MRJ4	Muscle-specific protein 300 kDa, isoform G OS=Drosophila melanogaster OX=7227 GN=Msp300 PE=1 SV=1		M9MRJ4	Muscle-specific protein 300 kDa, isoform G OS=Drosophila melanogaster OX=7227 GN=Msp300 PE=1 SV=1
D2NUK9	Ribonucloprotein OS=Drosophila melanogaster OX=7227 GN=hoip PE=1 SV=1		D2NUK9	Ribonucloprotein OS=Drosophila melanogaster OX=7227 GN=hoip PE=1 SV=1		M9MSL3	Hsc70Cb, isoform G OS=Drosophila melanogaster OX=7227 GN=Hsc70Cb PE=1 SV=1		M9MSL3	Hsc70Cb, isoform G OS=Drosophila melanogaster OX=7227 GN=Hsc70Cb PE=1 SV=1
E1JGK8	Uncharacterized protein, isoform A OS=Drosophila melanogaster OX=7227 GN=CG5134 PE=4 SV=1		E1JGK8	Uncharacterized protein, isoform A OS=Drosophila melanogaster OX=7227 GN=CG5134 PE=4 SV=1		M9NE45	ADP-ribosyl cyclase/cyclic ADP-ribose hydrolase OS=Drosophila melanogaster OX=7227 GN=Sarm PE=1 SV=1		M9NE45	ADP-ribosyl cyclase/cyclic ADP-ribose hydrolase OS=Drosophila melanogaster OX=7227 GN=Sarm PE=1 SV=1
E1JGX1	Seminal fluid protein 60F, isoform A OS=Drosophila melanogaster OX=7227 GN=Sfp60F PE=4 SV=1		E1JGX1	Seminal fluid protein 60F, isoform A OS=Drosophila melanogaster OX=7227 GN=Sfp60F PE=4 SV=1		M9NE68	Heat shock protein 23, isoform B OS=Drosophila melanogaster OX=7227 GN=Hsp23 PE=3 SV=1		M9NE68	Heat shock protein 23, isoform B OS=Drosophila melanogaster OX=7227 GN=Hsp23 PE=3 SV=1
E1JHT6	Reticulon-like protein OS=Drosophila melanogaster OX=7227 GN=Rtnl1 PE=1 SV=1		E1JHT6	Reticulon-like protein OS=Drosophila melanogaster OX=7227 GN=Rtnl1 PE=1 SV=1		M9NE87	Uncharacterized protein, isoform B OS=Drosophila melanogaster OX=7227 GN=Dmel\CG10616 PE=1 SV=1		M9NE87	Uncharacterized protein, isoform B OS=Drosophila melanogaster OX=7227 GN=Dmel\CG10616 PE=1 SV=1
E1JIJ5	Vacuolar proton pump subunit B OS=Drosophila melanogaster OX=7227 GN=Vha55 PE=1 SV=1		E1JIJ5	Vacuolar proton pump subunit B OS=Drosophila melanogaster OX=7227 GN=Vha55 PE=1 SV=1		M9NFH8	Uncharacterized protein, isoform F OS=Drosophila melanogaster OX=7227 GN=GS PE=1 SV=1		M9NFH8	Uncharacterized protein, isoform F OS=Drosophila melanogaster OX=7227 GN=GS PE=1 SV=1
E1JIZ4	Malic enzyme OS=Drosophila melanogaster OX=7227 GN=Men-b PE=1 SV=1		E1JIZ4	Malic enzyme OS=Drosophila melanogaster OX=7227 GN=Men-b PE=1 SV=1		M9PB84	40S ribosomal protein S2 OS=Drosophila melanogaster OX=7227 GN=RpS2 PE=3 SV=1		M9PB84	40S ribosomal protein S2 OS=Drosophila melanogaster OX=7227 GN=RpS2 PE=3 SV=1
E2QCS7	AB hydrolase-1 domain-containing protein OS=Drosophila melanogaster OX=7227 GN=Dmel\CG17097 PE=1 SV=1		E2QCS7	AB hydrolase-1 domain-containing protein OS=Drosophila melanogaster OX=7227 GN=Dmel\CG17097 PE=1 SV=1		M9PB90	Cullin-associated and neddylation-dissociated 1, isoform B OS=Drosophila melanogaster OX=7227 GN=Cand1 PE=1 SV=1		M9PB90	Cullin-associated and neddylation-dissociated 1, isoform B OS=Drosophila melanogaster OX=7227 GN=Cand1 PE=1 SV=1
E2QD63	Hsc/Hsp70-interacting protein related, isoform B OS=Drosophila melanogaster OX=7227 GN=HIP-R PE=4 SV=1		E2QD63	Hsc/Hsp70-interacting protein related, isoform B OS=Drosophila melanogaster OX=7227 GN=HIP-R PE=4 SV=1		M9PBL3	HSP 82 OS=Drosophila melanogaster OX=7227 GN=Hsp83 PE=3 SV=1		M9PBL3	HSP 82 OS=Drosophila melanogaster OX=7227 GN=Hsp83 PE=3 SV=1
H5V8B8	MIP33436p1 OS=Drosophila melanogaster OX=7227 GN=Pp2A-29B PE=1 SV=1		H5V8B8	MIP33436p1 OS=Drosophila melanogaster OX=7227 GN=Pp2A-29B PE=1 SV=1		M9PBQ3	Dynein heavy chain 64C, isoform I OS=Drosophila melanogaster OX=7227 GN=Dhc64C PE=1 SV=1		M9PBQ3	Dynein heavy chain 64C, isoform I OS=Drosophila melanogaster OX=7227 GN=Dhc64C PE=1 SV=1
H8F4T3	MIP34848p1 OS=Drosophila melanogaster OX=7227 GN=smp-30 PE=1 SV=1		H8F4T3	MIP34848p1 OS=Drosophila melanogaster OX=7227 GN=smp-30 PE=1 SV=1		M9PBR6	Uncharacterized protein, isoform F OS=Drosophila melanogaster OX=7227 GN=CG10977 PE=1 SV=1		M9PBR6	Uncharacterized protein, isoform F OS=Drosophila melanogaster OX=7227 GN=CG10977 PE=1 SV=1
I0DHK3	Proteasome subunit alpha type OS=Drosophila melanogaster OX=7227 GN=Prosalpha6 PE=2 SV=1		I0DHK3	Proteasome subunit alpha type OS=Drosophila melanogaster OX=7227 GN=Prosalpha6 PE=2 SV=1		M9PCB0	Uncharacterized protein OS=Drosophila melanogaster OX=7227 GN=Dmel\CG43922 PE=4 SV=1		M9PCB0	Uncharacterized protein OS=Drosophila melanogaster OX=7227 GN=Dmel\CG43922 PE=4 SV=1
L0MQ04	ATP synthase subunit beta OS=Drosophila melanogaster OX=7227 GN=ATPsynbeta PE=1 SV=1		L0MQ04	ATP synthase subunit beta OS=Drosophila melanogaster OX=7227 GN=ATPsynbeta PE=1 SV=1		M9PEW1	Uncharacterized protein, isoform E OS=Drosophila melanogaster OX=7227 GN=Apt1 PE=1 SV=1		M9PEW1	Uncharacterized protein, isoform E OS=Drosophila melanogaster OX=7227 GN=Apt1 PE=1 SV=1
M9MRC9	60S ribosomal protein L27a OS=Drosophila melanogaster OX=7227 GN=RpL27A PE=2 SV=1		M9MRC9	60S ribosomal protein L27a OS=Drosophila melanogaster OX=7227 GN=RpL27A PE=2 SV=1		M9PFN1	RuvB-like helicase OS=Drosophila melanogaster OX=7227 GN=rept PE=3 SV=1		M9PFN1	RuvB-like helicase OS=Drosophila melanogaster OX=7227 GN=rept PE=3 SV=1
M9MRD0	Ubiquitin carboxyl-terminal hydrolase OS=Drosophila melanogaster OX=7227 GN=Uch PE=3 SV=1		M9MRD0	Ubiquitin carboxyl-terminal hydrolase OS=Drosophila melanogaster OX=7227 GN=Uch PE=3 SV=1		M9PG62	Regulatory particle non-ATPase 3, isoform B OS=Drosophila melanogaster OX=7227 GN=Rpn3 PE=1 SV=1		M9PG62	Regulatory particle non-ATPase 3, isoform B OS=Drosophila melanogaster OX=7227 GN=Rpn3 PE=1 SV=1
M9MSD3	Ranbp16, isoform F OS=Drosophila melanogaster OX=7227 GN=Ranbp16 PE=3 SV=1		M9MSD3	Ranbp16, isoform F OS=Drosophila melanogaster OX=7227 GN=Ranbp16 PE=3 SV=1		M9PGL7	Translocase of outer membrane 40, isoform C OS=Drosophila melanogaster OX=7227 GN=Tom40 PE=3 SV=1		M9PGL7	Translocase of outer membrane 40, isoform C OS=Drosophila melanogaster OX=7227 GN=Tom40 PE=3 SV=1
M9MSL3	Hsc70Cb, isoform G OS=Drosophila melanogaster OX=7227 GN=Hsc70Cb PE=1 SV=1		M9MSL3	Hsc70Cb, isoform G OS=Drosophila melanogaster OX=7227 GN=Hsc70Cb PE=1 SV=1		M9PH44	Prominin-like, isoform E OS=Drosophila melanogaster OX=7227 GN=promL PE=1 SV=1		M9PH44	Prominin-like, isoform E OS=Drosophila melanogaster OX=7227 GN=promL PE=1 SV=1
M9NE68	Heat shock protein 23, isoform B OS=Drosophila melanogaster OX=7227 GN=Hsp23 PE=3 SV=1		M9NE68	Heat shock protein 23, isoform B OS=Drosophila melanogaster OX=7227 GN=Hsp23 PE=3 SV=1		M9PHQ0	Dynamin GTPase OS=Drosophila melanogaster OX=7227 GN=shi PE=1 SV=1		M9PHQ0	Dynamin GTPase OS=Drosophila melanogaster OX=7227 GN=shi PE=1 SV=1
M9NE87	Uncharacterized protein, isoform B OS=Drosophila melanogaster OX=7227 GN=Dmel\CG10616 PE=1 SV=1		M9NE87	Uncharacterized protein, isoform B OS=Drosophila melanogaster OX=7227 GN=Dmel\CG10616 PE=1 SV=1		M9PI17	Aldo-keto reductase 1B, isoform D OS=Drosophila melanogaster OX=7227 GN=Akr1B PE=1 SV=1		M9PI17	Aldo-keto reductase 1B, isoform D OS=Drosophila melanogaster OX=7227 GN=Akr1B PE=1 SV=1
M9NE92	Glucosamine-6-phosphate isomerase OS=Drosophila melanogaster OX=7227 GN=Oscillin PE=3 SV=1		M9NE92	Glucosamine-6-phosphate isomerase OS=Drosophila melanogaster OX=7227 GN=Oscillin PE=3 SV=1		M9PI82	Mo25, isoform B OS=Drosophila melanogaster OX=7227 GN=Mo25 PE=3 SV=1		M9PI82	Mo25, isoform B OS=Drosophila melanogaster OX=7227 GN=Mo25 PE=3 SV=1
M9NE97	Copper transporter OS=Drosophila melanogaster OX=7227 GN=Ctr1A PE=3 SV=1		M9NE97	Copper transporter OS=Drosophila melanogaster OX=7227 GN=Ctr1A PE=3 SV=1		M9PIM0	Ribosomal protein L10, isoform E OS=Drosophila melanogaster OX=7227 GN=RpL10 PE=4 SV=1		M9PIM0	Ribosomal protein L10, isoform E OS=Drosophila melanogaster OX=7227 GN=RpL10 PE=4 SV=1
M9NFH8	Uncharacterized protein, isoform F OS=Drosophila melanogaster OX=7227 GN=GS PE=1 SV=1		M9NFH8	Uncharacterized protein, isoform F OS=Drosophila melanogaster OX=7227 GN=GS PE=1 SV=1		M9PIS3	6-phosphogluconate dehydrogenase, decarboxylating OS=Drosophila melanogaster OX=7227 GN=Pgd PE=3 SV=1		M9PIS3	6-phosphogluconate dehydrogenase, decarboxylating OS=Drosophila melanogaster OX=7227 GN=Pgd PE=3 SV=1
M9NHG9	Proline dehydrogenase OS=Drosophila melanogaster OX=7227 GN=slgA PE=1 SV=1		M9NHG9	Proline dehydrogenase OS=Drosophila melanogaster OX=7227 GN=slgA PE=1 SV=1		M9PJN8	Glyceraldehyde-3-phosphate dehydrogenase OS=Drosophila melanogaster OX=7227 GN=Gapdh2 PE=3 SV=1		M9PJN8	Glyceraldehyde-3-phosphate dehydrogenase OS=Drosophila melanogaster OX=7227 GN=Gapdh2 PE=3 SV=1
M9PB84	40S ribosomal protein S2 OS=Drosophila melanogaster OX=7227 GN=RpS2 PE=3 SV=1		M9PB84	40S ribosomal protein S2 OS=Drosophila melanogaster OX=7227 GN=RpS2 PE=3 SV=1		O01666	ATP synthase subunit gamma, mitochondrial OS=Drosophila melanogaster OX=7227 GN=ATPsyngamma PE=2 SV=2		O01666	ATP synthase subunit gamma, mitochondrial OS=Drosophila melanogaster OX=7227 GN=ATPsyngamma PE=2 SV=2
M9PB90	Cullin-associated and neddylation-dissociated 1, isoform B OS=Drosophila melanogaster OX=7227 GN=Cand1 PE=1 SV=1		M9PB90	Cullin-associated and neddylation-dissociated 1, isoform B OS=Drosophila melanogaster OX=7227 GN=Cand1 PE=1 SV=1		O02649	Heat shock protein 60A OS=Drosophila melanogaster OX=7227 GN=Hsp60A PE=1 SV=3		O02649	Heat shock protein 60A OS=Drosophila melanogaster OX=7227 GN=Hsp60A PE=1 SV=3
M9PBL3	HSP 82 OS=Drosophila melanogaster OX=7227 GN=Hsp83 PE=3 SV=1		M9PBL3	HSP 82 OS=Drosophila melanogaster OX=7227 GN=Hsp83 PE=3 SV=1		O16797	60S ribosomal protein L3 OS=Drosophila melanogaster OX=7227 GN=RpL3 PE=1 SV=3		O16797	60S ribosomal protein L3 OS=Drosophila melanogaster OX=7227 GN=RpL3 PE=1 SV=3
M9PBQ3	Dynein heavy chain 64C, isoform I OS=Drosophila melanogaster OX=7227 GN=Dhc64C PE=1 SV=1		M9PBQ3	Dynein heavy chain 64C, isoform I OS=Drosophila melanogaster OX=7227 GN=Dhc64C PE=1 SV=1		O17445	60S ribosomal protein L15 OS=Drosophila melanogaster OX=7227 GN=RpL15 PE=1 SV=1		O17445	60S ribosomal protein L15 OS=Drosophila melanogaster OX=7227 GN=RpL15 PE=1 SV=1
M9PBR6	Uncharacterized protein, isoform F OS=Drosophila melanogaster OX=7227 GN=CG10977 PE=1 SV=1		M9PBR6	Uncharacterized protein, isoform F OS=Drosophila melanogaster OX=7227 GN=CG10977 PE=1 SV=1		O18332	FI01544p OS=Drosophila melanogaster OX=7227 GN=Rab1 PE=1 SV=1		O18332	FI01544p OS=Drosophila melanogaster OX=7227 GN=Rab1 PE=1 SV=1
M9PCB0	Uncharacterized protein OS=Drosophila melanogaster OX=7227 GN=Dmel\CG43922 PE=4 SV=1		M9PCB0	Uncharacterized protein OS=Drosophila melanogaster OX=7227 GN=Dmel\CG43922 PE=4 SV=1		O18333	GH01619p OS=Drosophila melanogaster OX=7227 GN=Rab2 PE=1 SV=1		O18333	GH01619p OS=Drosophila melanogaster OX=7227 GN=Rab2 PE=1 SV=1
M9PDJ6	Cornichon, isoform C OS=Drosophila melanogaster OX=7227 GN=cni PE=2 SV=1		M9PDJ6	Cornichon, isoform C OS=Drosophila melanogaster OX=7227 GN=cni PE=2 SV=1		O18335	Drab11 OS=Drosophila melanogaster OX=7227 GN=Rab11 PE=1 SV=1		O18335	Drab11 OS=Drosophila melanogaster OX=7227 GN=Rab11 PE=1 SV=1
M9PE19	Inosine phosphorylase OS=Drosophila melanogaster OX=7227 GN=CG16760 PE=1 SV=1		M9PE19	Inosine phosphorylase OS=Drosophila melanogaster OX=7227 GN=CG16760 PE=1 SV=1		O18373	Inactive selenide, water dikinase-like protein OS=Drosophila melanogaster OX=7227 GN=SelD PE=2 SV=1		O18373	Inactive selenide, water dikinase-like protein OS=Drosophila melanogaster OX=7227 GN=SelD PE=2 SV=1
M9PEA6	40S ribosomal protein S21 OS=Drosophila melanogaster OX=7227 GN=RpS21 PE=1 SV=1		M9PEA6	40S ribosomal protein S21 OS=Drosophila melanogaster OX=7227 GN=RpS21 PE=1 SV=1		O18388	Importin subunit beta OS=Drosophila melanogaster OX=7227 GN=Fs(2)Ket PE=1 SV=2		O18388	Importin subunit beta OS=Drosophila melanogaster OX=7227 GN=Fs(2)Ket PE=1 SV=2
M9PEW1	Uncharacterized protein, isoform E OS=Drosophila melanogaster OX=7227 GN=Apt1 PE=1 SV=1		M9PEW1	Uncharacterized protein, isoform E OS=Drosophila melanogaster OX=7227 GN=Apt1 PE=1 SV=1		O18404	3-hydroxyacyl-CoA dehydrogenase type-2 OS=Drosophila melanogaster OX=7227 GN=scu PE=1 SV=1		O18404	3-hydroxyacyl-CoA dehydrogenase type-2 OS=Drosophila melanogaster OX=7227 GN=scu PE=1 SV=1
M9PF16	Spectrin beta chain OS=Drosophila melanogaster OX=7227 GN=beta-Spec PE=3 SV=1		M9PF16	Spectrin beta chain OS=Drosophila melanogaster OX=7227 GN=beta-Spec PE=3 SV=1		O18640	Guanine nucleotide-binding protein subunit beta-like protein OS=Drosophila melanogaster OX=7227 GN=Rack1 PE=1 SV=2		O18640	Guanine nucleotide-binding protein subunit beta-like protein OS=Drosophila melanogaster OX=7227 GN=Rack1 PE=1 SV=2
M9PFR8	Artemis, isoform B OS=Drosophila melanogaster OX=7227 GN=Arts PE=4 SV=1		M9PFR8	Artemis, isoform B OS=Drosophila melanogaster OX=7227 GN=Arts PE=4 SV=1		O46067	EG:25E8.1 protein OS=Drosophila melanogaster OX=7227 GN=GRP170 PE=1 SV=1		O46067	EG:25E8.1 protein OS=Drosophila melanogaster OX=7227 GN=GRP170 PE=1 SV=1
M9PFY3	Uncharacterized protein, isoform C OS=Drosophila melanogaster OX=7227 GN=CG33291 PE=4 SV=1		M9PFY3	Uncharacterized protein, isoform C OS=Drosophila melanogaster OX=7227 GN=CG33291 PE=4 SV=1		O46199	Accessory gland protein Acp53Ea OS=Drosophila melanogaster OX=7227 GN=Acp53Ea PE=2 SV=1		O46199	Accessory gland protein Acp53Ea OS=Drosophila melanogaster OX=7227 GN=Acp53Ea PE=2 SV=1
M9PG62	Regulatory particle non-ATPase 3, isoform B OS=Drosophila melanogaster OX=7227 GN=Rpn3 PE=1 SV=1		M9PG62	Regulatory particle non-ATPase 3, isoform B OS=Drosophila melanogaster OX=7227 GN=Rpn3 PE=1 SV=1		O62526	ADP/ATP translocase OS=Drosophila melanogaster OX=7227 GN=Ant2 PE=2 SV=1		O62526	ADP/ATP translocase OS=Drosophila melanogaster OX=7227 GN=Ant2 PE=2 SV=1
M9PGL7	Translocase of outer membrane 40, isoform C OS=Drosophila melanogaster OX=7227 GN=Tom40 PE=3 SV=1		M9PGL7	Translocase of outer membrane 40, isoform C OS=Drosophila melanogaster OX=7227 GN=Tom40 PE=3 SV=1		O62619	Pyruvate kinase OS=Drosophila melanogaster OX=7227 GN=PyK PE=2 SV=2		O62619	Pyruvate kinase OS=Drosophila melanogaster OX=7227 GN=PyK PE=2 SV=2
M9PH10	Vesicle-fusing ATPase OS=Drosophila melanogaster OX=7227 GN=comt PE=1 SV=1		M9PH10	Vesicle-fusing ATPase OS=Drosophila melanogaster OX=7227 GN=comt PE=1 SV=1		O77134	ATP synthase subunit e, mitochondrial OS=Drosophila melanogaster OX=7227 GN=ATPsynE PE=1 SV=1		O77134	ATP synthase subunit e, mitochondrial OS=Drosophila melanogaster OX=7227 GN=ATPsynE PE=1 SV=1
M9PH44	Prominin-like, isoform E OS=Drosophila melanogaster OX=7227 GN=promL PE=1 SV=1		M9PH44	Prominin-like, isoform E OS=Drosophila melanogaster OX=7227 GN=promL PE=1 SV=1		O77410	Eukaryotic translation initiation factor 3 subunit E OS=Drosophila melanogaster OX=7227 GN=eIF3e PE=1 SV=1		O77410	Eukaryotic translation initiation factor 3 subunit E OS=Drosophila melanogaster OX=7227 GN=eIF3e PE=1 SV=1
M9PHQ0	Dynamin GTPase OS=Drosophila melanogaster OX=7227 GN=shi PE=1 SV=1		M9PHQ0	Dynamin GTPase OS=Drosophila melanogaster OX=7227 GN=shi PE=1 SV=1		O77460	Inorganic pyrophosphatase OS=Drosophila melanogaster OX=7227 GN=Nurf-38 PE=1 SV=3		O77460	Inorganic pyrophosphatase OS=Drosophila melanogaster OX=7227 GN=Nurf-38 PE=1 SV=3
M9PI82	Mo25, isoform B OS=Drosophila melanogaster OX=7227 GN=Mo25 PE=3 SV=1		M9PI82	Mo25, isoform B OS=Drosophila melanogaster OX=7227 GN=Mo25 PE=3 SV=1		O97102	Small ubiquitin-related modifier OS=Drosophila melanogaster OX=7227 GN=smt3 PE=1 SV=1		O97102	Small ubiquitin-related modifier OS=Drosophila melanogaster OX=7227 GN=smt3 PE=1 SV=1
M9PIM0	Ribosomal protein L10, isoform E OS=Drosophila melanogaster OX=7227 GN=RpL10 PE=4 SV=1		M9PIM0	Ribosomal protein L10, isoform E OS=Drosophila melanogaster OX=7227 GN=RpL10 PE=4 SV=1		O97125	Heat shock protein 68 OS=Drosophila melanogaster OX=7227 GN=Hsp68 PE=1 SV=1		O97125	Heat shock protein 68 OS=Drosophila melanogaster OX=7227 GN=Hsp68 PE=1 SV=1
M9PIS3	6-phosphogluconate dehydrogenase, decarboxylating OS=Drosophila melanogaster OX=7227 GN=Pgd PE=3 SV=1		M9PIS3	6-phosphogluconate dehydrogenase, decarboxylating OS=Drosophila melanogaster OX=7227 GN=Pgd PE=3 SV=1		P00334	Alcohol dehydrogenase OS=Drosophila melanogaster OX=7227 GN=Adh PE=1 SV=2		P00334	Alcohol dehydrogenase OS=Drosophila melanogaster OX=7227 GN=Adh PE=1 SV=2
M9PJN8	Glyceraldehyde-3-phosphate dehydrogenase OS=Drosophila melanogaster OX=7227 GN=Gapdh2 PE=3 SV=1		M9PJN8	Glyceraldehyde-3-phosphate dehydrogenase OS=Drosophila melanogaster OX=7227 GN=Gapdh2 PE=3 SV=1		P00408	Cytochrome c oxidase subunit 2 OS=Drosophila melanogaster OX=7227 GN=mt:CoII PE=3 SV=1		P00408	Cytochrome c oxidase subunit 2 OS=Drosophila melanogaster OX=7227 GN=mt:CoII PE=3 SV=1
O01666	ATP synthase subunit gamma, mitochondrial OS=Drosophila melanogaster OX=7227 GN=ATPsyngamma PE=2 SV=2		O01666	ATP synthase subunit gamma, mitochondrial OS=Drosophila melanogaster OX=7227 GN=ATPsyngamma PE=2 SV=2		P02283	Histone H2B OS=Drosophila melanogaster OX=7227 GN=His2B PE=1 SV=2		P02283	Histone H2B OS=Drosophila melanogaster OX=7227 GN=His2B PE=1 SV=2
O02649	Heat shock protein 60A OS=Drosophila melanogaster OX=7227 GN=Hsp60A PE=1 SV=3		O02649	Heat shock protein 60A OS=Drosophila melanogaster OX=7227 GN=Hsp60A PE=1 SV=3		P02517	Heat shock protein 26 OS=Drosophila melanogaster OX=7227 GN=Hsp26 PE=1 SV=2		P02517	Heat shock protein 26 OS=Drosophila melanogaster OX=7227 GN=Hsp26 PE=1 SV=2
O16797	60S ribosomal protein L3 OS=Drosophila melanogaster OX=7227 GN=RpL3 PE=1 SV=3		O16797	60S ribosomal protein L3 OS=Drosophila melanogaster OX=7227 GN=RpL3 PE=1 SV=3		P02518	Heat shock protein 27 OS=Drosophila melanogaster OX=7227 GN=Hsp27 PE=1 SV=2		P02518	Heat shock protein 27 OS=Drosophila melanogaster OX=7227 GN=Hsp27 PE=1 SV=2
O17445	60S ribosomal protein L15 OS=Drosophila melanogaster OX=7227 GN=RpL15 PE=1 SV=1		O17445	60S ribosomal protein L15 OS=Drosophila melanogaster OX=7227 GN=RpL15 PE=1 SV=1		P02572	Actin-42A OS=Drosophila melanogaster OX=7227 GN=Act42A PE=1 SV=3		P02572	Actin-42A OS=Drosophila melanogaster OX=7227 GN=Act42A PE=1 SV=3
O18332	FI01544p OS=Drosophila melanogaster OX=7227 GN=Rab1 PE=1 SV=1		O18332	FI01544p OS=Drosophila melanogaster OX=7227 GN=Rab1 PE=1 SV=1		P05389	60S acidic ribosomal protein P2 OS=Drosophila melanogaster OX=7227 GN=RpLP2 PE=1 SV=1		P05389	60S acidic ribosomal protein P2 OS=Drosophila melanogaster OX=7227 GN=RpLP2 PE=1 SV=1
O18333	GH01619p OS=Drosophila melanogaster OX=7227 GN=Rab2 PE=1 SV=1		O18333	GH01619p OS=Drosophila melanogaster OX=7227 GN=Rab2 PE=1 SV=1		P06603	Tubulin alpha-1 chain OS=Drosophila melanogaster OX=7227 GN=alphaTub84B PE=1 SV=1		P06603	Tubulin alpha-1 chain OS=Drosophila melanogaster OX=7227 GN=alphaTub84B PE=1 SV=1
O18335	Drab11 OS=Drosophila melanogaster OX=7227 GN=Rab11 PE=1 SV=1		O18335	Drab11 OS=Drosophila melanogaster OX=7227 GN=Rab11 PE=1 SV=1		P07486	Glyceraldehyde-3-phosphate dehydrogenase 1 OS=Drosophila melanogaster OX=7227 GN=Gapdh1 PE=2 SV=2		P07486	Glyceraldehyde-3-phosphate dehydrogenase 1 OS=Drosophila melanogaster OX=7227 GN=Gapdh1 PE=2 SV=2
O18338	LD44762p OS=Drosophila melanogaster OX=7227 GN=Rab8 PE=1 SV=1		O18338	LD44762p OS=Drosophila melanogaster OX=7227 GN=Rab8 PE=1 SV=1		P08736	Elongation factor 1-alpha 1 OS=Drosophila melanogaster OX=7227 GN=eEF1alpha1 PE=1 SV=2		P08736	Elongation factor 1-alpha 1 OS=Drosophila melanogaster OX=7227 GN=eEF1alpha1 PE=1 SV=2
O18373	Inactive selenide, water dikinase-like protein OS=Drosophila melanogaster OX=7227 GN=SelD PE=2 SV=1		O18373	Inactive selenide, water dikinase-like protein OS=Drosophila melanogaster OX=7227 GN=SelD PE=2 SV=1		P08841	Tubulin beta-3 chain OS=Drosophila melanogaster OX=7227 GN=betaTub60D PE=2 SV=2		P08841	Tubulin beta-3 chain OS=Drosophila melanogaster OX=7227 GN=betaTub60D PE=2 SV=2
O18388	Importin subunit beta OS=Drosophila melanogaster OX=7227 GN=Fs(2)Ket PE=1 SV=2		O18388	Importin subunit beta OS=Drosophila melanogaster OX=7227 GN=Fs(2)Ket PE=1 SV=2		P09180	60S ribosomal protein L4 OS=Drosophila melanogaster OX=7227 GN=RpL4 PE=1 SV=2		P09180	60S ribosomal protein L4 OS=Drosophila melanogaster OX=7227 GN=RpL4 PE=1 SV=2
O18404	3-hydroxyacyl-CoA dehydrogenase type-2 OS=Drosophila melanogaster OX=7227 GN=scu PE=1 SV=1		O18404	3-hydroxyacyl-CoA dehydrogenase type-2 OS=Drosophila melanogaster OX=7227 GN=scu PE=1 SV=1		P11146	Heat shock 70 kDa protein cognate 2 OS=Drosophila melanogaster OX=7227 GN=Hsc70-2 PE=1 SV=2		P11146	Heat shock 70 kDa protein cognate 2 OS=Drosophila melanogaster OX=7227 GN=Hsc70-2 PE=1 SV=2
O18413	26S proteasome regulatory subunit 8 OS=Drosophila melanogaster OX=7227 GN=Rpt6 PE=1 SV=2		O18413	26S proteasome regulatory subunit 8 OS=Drosophila melanogaster OX=7227 GN=Rpt6 PE=1 SV=2		P11147	Heat shock 70 kDa protein cognate 4 OS=Drosophila melanogaster OX=7227 GN=Hsc70-4 PE=1 SV=3		P11147	Heat shock 70 kDa protein cognate 4 OS=Drosophila melanogaster OX=7227 GN=Hsc70-4 PE=1 SV=3
O18640	Guanine nucleotide-binding protein subunit beta-like protein OS=Drosophila melanogaster OX=7227 GN=Rack1 PE=1 SV=2		O18640	Guanine nucleotide-binding protein subunit beta-like protein OS=Drosophila melanogaster OX=7227 GN=Rack1 PE=1 SV=2		P11997	Larval serum protein 1 gamma chain OS=Drosophila melanogaster OX=7227 GN=Lsp1gamma PE=2 SV=2		P11997	Larval serum protein 1 gamma chain OS=Drosophila melanogaster OX=7227 GN=Lsp1gamma PE=2 SV=2
O46037	Vinculin OS=Drosophila melanogaster OX=7227 GN=Vinc PE=1 SV=1		O46037	Vinculin OS=Drosophila melanogaster OX=7227 GN=Vinc PE=1 SV=1		P13060	Eukaryotic translation elongation factor 2 OS=Drosophila melanogaster OX=7227 GN=eEF2 PE=1 SV=4		P13060	Eukaryotic translation elongation factor 2 OS=Drosophila melanogaster OX=7227 GN=eEF2 PE=1 SV=4
O46067	EG:25E8.1 protein OS=Drosophila melanogaster OX=7227 GN=GRP170 PE=1 SV=1		O46067	EG:25E8.1 protein OS=Drosophila melanogaster OX=7227 GN=GRP170 PE=1 SV=1		P13607	Sodium/potassium-transporting ATPase subunit alpha OS=Drosophila melanogaster OX=7227 GN=Atpalpha PE=1 SV=3		P13607	Sodium/potassium-transporting ATPase subunit alpha OS=Drosophila melanogaster OX=7227 GN=Atpalpha PE=1 SV=3
O46199	Accessory gland protein Acp53Ea OS=Drosophila melanogaster OX=7227 GN=Acp53Ea PE=2 SV=1		O46199	Accessory gland protein Acp53Ea OS=Drosophila melanogaster OX=7227 GN=Acp53Ea PE=2 SV=1		P13706	Glycerol-3-phosphate dehydrogenase [NAD(+)], cytoplasmic OS=Drosophila melanogaster OX=7227 GN=Gpdh1 PE=1 SV=3		P13706	Glycerol-3-phosphate dehydrogenase [NAD(+)], cytoplasmic OS=Drosophila melanogaster OX=7227 GN=Gpdh1 PE=1 SV=3
O62526	ADP/ATP translocase OS=Drosophila melanogaster OX=7227 GN=Ant2 PE=2 SV=1		O62526	ADP/ATP translocase OS=Drosophila melanogaster OX=7227 GN=Ant2 PE=2 SV=1		P14199	Protein ref(2)P OS=Drosophila melanogaster OX=7227 GN=ref(2)P PE=1 SV=2		P14199	Protein ref(2)P OS=Drosophila melanogaster OX=7227 GN=ref(2)P PE=1 SV=2
O62619	Pyruvate kinase OS=Drosophila melanogaster OX=7227 GN=PyK PE=2 SV=2		O62619	Pyruvate kinase OS=Drosophila melanogaster OX=7227 GN=PyK PE=2 SV=2		P14318	Muscle-specific protein 20 OS=Drosophila melanogaster OX=7227 GN=Mp20 PE=2 SV=2		P14318	Muscle-specific protein 20 OS=Drosophila melanogaster OX=7227 GN=Mp20 PE=2 SV=2
O76742	CG5915 protein OS=Drosophila melanogaster OX=7227 GN=Rab7 PE=1 SV=1		O76742	CG5915 protein OS=Drosophila melanogaster OX=7227 GN=Rab7 PE=1 SV=1		P15007	Enolase OS=Drosophila melanogaster OX=7227 GN=Eno PE=1 SV=2		P15007	Enolase OS=Drosophila melanogaster OX=7227 GN=Eno PE=1 SV=2
O76863	EG:100G10.3 protein OS=Drosophila melanogaster OX=7227 GN=eIF2Bbeta PE=1 SV=1		O76863	EG:100G10.3 protein OS=Drosophila melanogaster OX=7227 GN=eIF2Bbeta PE=1 SV=1		P17336	Catalase OS=Drosophila melanogaster OX=7227 GN=Cat PE=1 SV=2		P17336	Catalase OS=Drosophila melanogaster OX=7227 GN=Cat PE=1 SV=2
O77134	ATP synthase subunit e, mitochondrial OS=Drosophila melanogaster OX=7227 GN=ATPsynE PE=1 SV=1		O77134	ATP synthase subunit e, mitochondrial OS=Drosophila melanogaster OX=7227 GN=ATPsynE PE=1 SV=1		P17704	40S ribosomal protein S17 OS=Drosophila melanogaster OX=7227 GN=RpS17 PE=1 SV=2		P17704	40S ribosomal protein S17 OS=Drosophila melanogaster OX=7227 GN=RpS17 PE=1 SV=2
O77410	Eukaryotic translation initiation factor 3 subunit E OS=Drosophila melanogaster OX=7227 GN=eIF3e PE=1 SV=1		O77410	Eukaryotic translation initiation factor 3 subunit E OS=Drosophila melanogaster OX=7227 GN=eIF3e PE=1 SV=1		P18053	Proteasome subunit alpha type-4 OS=Drosophila melanogaster OX=7227 GN=Prosalpha3 PE=1 SV=2		P18053	Proteasome subunit alpha type-4 OS=Drosophila melanogaster OX=7227 GN=Prosalpha3 PE=1 SV=2
O77460	Inorganic pyrophosphatase OS=Drosophila melanogaster OX=7227 GN=Nurf-38 PE=1 SV=3		O77460	Inorganic pyrophosphatase OS=Drosophila melanogaster OX=7227 GN=Nurf-38 PE=1 SV=3		P18489	Synaptobrevin OS=Drosophila melanogaster OX=7227 GN=Syb PE=2 SV=3		P18489	Synaptobrevin OS=Drosophila melanogaster OX=7227 GN=Syb PE=2 SV=3
O97102	Small ubiquitin-related modifier OS=Drosophila melanogaster OX=7227 GN=smt3 PE=1 SV=1		O97102	Small ubiquitin-related modifier OS=Drosophila melanogaster OX=7227 GN=smt3 PE=1 SV=1		P19889	60S acidic ribosomal protein P0 OS=Drosophila melanogaster OX=7227 GN=RpLP0 PE=1 SV=1		P19889	60S acidic ribosomal protein P0 OS=Drosophila melanogaster OX=7227 GN=RpLP0 PE=1 SV=1
O97125	Heat shock protein 68 OS=Drosophila melanogaster OX=7227 GN=Hsp68 PE=1 SV=1		O97125	Heat shock protein 68 OS=Drosophila melanogaster OX=7227 GN=Hsp68 PE=1 SV=1		P20432	Glutathione S-transferase D1 OS=Drosophila melanogaster OX=7227 GN=GstD1 PE=1 SV=1		P20432	Glutathione S-transferase D1 OS=Drosophila melanogaster OX=7227 GN=GstD1 PE=1 SV=1
O97172	UPF0729 protein CG18508 OS=Drosophila melanogaster OX=7227 GN=CG18508 PE=1 SV=1		O97172	UPF0729 protein CG18508 OS=Drosophila melanogaster OX=7227 GN=CG18508 PE=1 SV=1		P21187	Polyadenylate-binding protein OS=Drosophila melanogaster OX=7227 GN=pAbp PE=1 SV=3		P21187	Polyadenylate-binding protein OS=Drosophila melanogaster OX=7227 GN=pAbp PE=1 SV=3
O97477	Inositol-3-phosphate synthase OS=Drosophila melanogaster OX=7227 GN=Inos PE=1 SV=1		O97477	Inositol-3-phosphate synthase OS=Drosophila melanogaster OX=7227 GN=Inos PE=1 SV=1		P22700	Calcium-transporting ATPase sarcoplasmic/endoplasmic reticulum type OS=Drosophila melanogaster OX=7227 GN=SERCA PE=1 SV=2		P22700	Calcium-transporting ATPase sarcoplasmic/endoplasmic reticulum type OS=Drosophila melanogaster OX=7227 GN=SERCA PE=1 SV=2
P00334	Alcohol dehydrogenase OS=Drosophila melanogaster OX=7227 GN=Adh PE=1 SV=2		P00334	Alcohol dehydrogenase OS=Drosophila melanogaster OX=7227 GN=Adh PE=1 SV=2		P22769	Proteasome subunit alpha type-7-1 OS=Drosophila melanogaster OX=7227 GN=Prosalpha4 PE=1 SV=2		P22769	Proteasome subunit alpha type-7-1 OS=Drosophila melanogaster OX=7227 GN=Prosalpha4 PE=1 SV=2
P00408	Cytochrome c oxidase subunit 2 OS=Drosophila melanogaster OX=7227 GN=mt:CoII PE=3 SV=1		P00408	Cytochrome c oxidase subunit 2 OS=Drosophila melanogaster OX=7227 GN=mt:CoII PE=3 SV=1		P25007	Peptidyl-prolyl cis-trans isomerase OS=Drosophila melanogaster OX=7227 GN=Cyp1 PE=1 SV=2		P25007	Peptidyl-prolyl cis-trans isomerase OS=Drosophila melanogaster OX=7227 GN=Cyp1 PE=1 SV=2
P00967	Trifunctional purine biosynthetic protein adenosine-3 OS=Drosophila melanogaster OX=7227 GN=Gart PE=1 SV=2		P00967	Trifunctional purine biosynthetic protein adenosine-3 OS=Drosophila melanogaster OX=7227 GN=Gart PE=1 SV=2		P25843	Profilin OS=Drosophila melanogaster OX=7227 GN=chic PE=1 SV=1		P25843	Profilin OS=Drosophila melanogaster OX=7227 GN=chic PE=1 SV=1
P02255	Histone H1 OS=Drosophila melanogaster OX=7227 GN=His1 PE=1 SV=1		P02255	Histone H1 OS=Drosophila melanogaster OX=7227 GN=His1 PE=1 SV=1		P28750	Maternal protein exuperantia OS=Drosophila melanogaster OX=7227 GN=exu PE=1 SV=2		P28750	Maternal protein exuperantia OS=Drosophila melanogaster OX=7227 GN=exu PE=1 SV=2
P02283	Histone H2B OS=Drosophila melanogaster OX=7227 GN=His2B PE=1 SV=2		P02283	Histone H2B OS=Drosophila melanogaster OX=7227 GN=His2B PE=1 SV=2		P29310	14-3-3 protein zeta OS=Drosophila melanogaster OX=7227 GN=14-3-3zeta PE=1 SV=1		P29310	14-3-3 protein zeta OS=Drosophila melanogaster OX=7227 GN=14-3-3zeta PE=1 SV=1
P02517	Heat shock protein 26 OS=Drosophila melanogaster OX=7227 GN=Hsp26 PE=1 SV=2		P02517	Heat shock protein 26 OS=Drosophila melanogaster OX=7227 GN=Hsp26 PE=1 SV=2		P29613	Triosephosphate isomerase OS=Drosophila melanogaster OX=7227 GN=Tpi PE=1 SV=3		P29613	Triosephosphate isomerase OS=Drosophila melanogaster OX=7227 GN=Tpi PE=1 SV=3
P02518	Heat shock protein 27 OS=Drosophila melanogaster OX=7227 GN=Hsp27 PE=1 SV=2		P02518	Heat shock protein 27 OS=Drosophila melanogaster OX=7227 GN=Hsp27 PE=1 SV=2		P29844	Endoplasmic reticulum chaperone BiP OS=Drosophila melanogaster OX=7227 GN=Hsc70-3 PE=1 SV=2		P29844	Endoplasmic reticulum chaperone BiP OS=Drosophila melanogaster OX=7227 GN=Hsc70-3 PE=1 SV=2
P02572	Actin-42A OS=Drosophila melanogaster OX=7227 GN=Act42A PE=1 SV=3		P02572	Actin-42A OS=Drosophila melanogaster OX=7227 GN=Act42A PE=1 SV=3		P29845	Heat shock 70 kDa protein cognate 5 OS=Drosophila melanogaster OX=7227 GN=Hsc70-5 PE=1 SV=2		P29845	Heat shock 70 kDa protein cognate 5 OS=Drosophila melanogaster OX=7227 GN=Hsc70-5 PE=1 SV=2
P04359	60S ribosomal protein L32 OS=Drosophila melanogaster OX=7227 GN=RpL32 PE=1 SV=3		P04359	60S ribosomal protein L32 OS=Drosophila melanogaster OX=7227 GN=RpL32 PE=1 SV=3		P32748	Dihydroorotate dehydrogenase (quinone), mitochondrial OS=Drosophila melanogaster OX=7227 GN=Dhod PE=2 SV=2		P32748	Dihydroorotate dehydrogenase (quinone), mitochondrial OS=Drosophila melanogaster OX=7227 GN=Dhod PE=2 SV=2
P05389	60S acidic ribosomal protein P2 OS=Drosophila melanogaster OX=7227 GN=RpLP2 PE=1 SV=1		P05389	60S acidic ribosomal protein P2 OS=Drosophila melanogaster OX=7227 GN=RpLP2 PE=1 SV=1		P33438	Glutactin OS=Drosophila melanogaster OX=7227 GN=Glt PE=1 SV=2		P33438	Glutactin OS=Drosophila melanogaster OX=7227 GN=Glt PE=1 SV=2
P05623	Accessory gland-specific peptide 70A OS=Drosophila melanogaster OX=7227 GN=SP PE=1 SV=1		P05623	Accessory gland-specific peptide 70A OS=Drosophila melanogaster OX=7227 GN=SP PE=1 SV=1		P35381	ATP synthase subunit alpha, mitochondrial OS=Drosophila melanogaster OX=7227 GN=blw PE=1 SV=2		P35381	ATP synthase subunit alpha, mitochondrial OS=Drosophila melanogaster OX=7227 GN=blw PE=1 SV=2
P06603	Tubulin alpha-1 chain OS=Drosophila melanogaster OX=7227 GN=alphaTub84B PE=1 SV=1		P06603	Tubulin alpha-1 chain OS=Drosophila melanogaster OX=7227 GN=alphaTub84B PE=1 SV=1		P38040	Guanine nucleotide-binding protein subunit gamma-1 OS=Drosophila melanogaster OX=7227 GN=Ggamma1 PE=2 SV=1		P38040	Guanine nucleotide-binding protein subunit gamma-1 OS=Drosophila melanogaster OX=7227 GN=Ggamma1 PE=2 SV=1
P06604	Tubulin alpha-2 chain OS=Drosophila melanogaster OX=7227 GN=alphaTub85E PE=1 SV=1		P06604	Tubulin alpha-2 chain OS=Drosophila melanogaster OX=7227 GN=alphaTub85E PE=1 SV=1		P38979	40S ribosomal protein SA OS=Drosophila melanogaster OX=7227 GN=sta PE=1 SV=3		P38979	40S ribosomal protein SA OS=Drosophila melanogaster OX=7227 GN=sta PE=1 SV=3
P07486	Glyceraldehyde-3-phosphate dehydrogenase 1 OS=Drosophila melanogaster OX=7227 GN=Gapdh1 PE=2 SV=2		P07486	Glyceraldehyde-3-phosphate dehydrogenase 1 OS=Drosophila melanogaster OX=7227 GN=Gapdh1 PE=2 SV=2		P39018	40S ribosomal protein S19a OS=Drosophila melanogaster OX=7227 GN=RpS19a PE=1 SV=3		P39018	40S ribosomal protein S19a OS=Drosophila melanogaster OX=7227 GN=RpS19a PE=1 SV=3
P08646	Ras-like protein 1 OS=Drosophila melanogaster OX=7227 GN=Ras85D PE=1 SV=2		P08646	Ras-like protein 1 OS=Drosophila melanogaster OX=7227 GN=Ras85D PE=1 SV=2		P40301	Proteasome subunit alpha type-2 OS=Drosophila melanogaster OX=7227 GN=Prosalpha2 PE=1 SV=1		P40301	Proteasome subunit alpha type-2 OS=Drosophila melanogaster OX=7227 GN=Prosalpha2 PE=1 SV=1
P08736	Elongation factor 1-alpha 1 OS=Drosophila melanogaster OX=7227 GN=eEF1alpha1 PE=1 SV=2		P08736	Elongation factor 1-alpha 1 OS=Drosophila melanogaster OX=7227 GN=eEF1alpha1 PE=1 SV=2		P40304	Proteasome subunit beta type-1 OS=Drosophila melanogaster OX=7227 GN=Prosbeta6 PE=2 SV=2		P40304	Proteasome subunit beta type-1 OS=Drosophila melanogaster OX=7227 GN=Prosbeta6 PE=2 SV=2
P08841	Tubulin beta-3 chain OS=Drosophila melanogaster OX=7227 GN=betaTub60D PE=2 SV=2		P08841	Tubulin beta-3 chain OS=Drosophila melanogaster OX=7227 GN=betaTub60D PE=2 SV=2		P41042	40S ribosomal protein S4 OS=Drosophila melanogaster OX=7227 GN=RpS4 PE=1 SV=2		P41042	40S ribosomal protein S4 OS=Drosophila melanogaster OX=7227 GN=RpS4 PE=1 SV=2
P09180	60S ribosomal protein L4 OS=Drosophila melanogaster OX=7227 GN=RpL4 PE=1 SV=2		P09180	60S ribosomal protein L4 OS=Drosophila melanogaster OX=7227 GN=RpL4 PE=1 SV=2		P41043	Glutathione S-transferase S1 OS=Drosophila melanogaster OX=7227 GN=GstS1 PE=1 SV=2		P41043	Glutathione S-transferase S1 OS=Drosophila melanogaster OX=7227 GN=GstS1 PE=1 SV=2
P11146	Heat shock 70 kDa protein cognate 2 OS=Drosophila melanogaster OX=7227 GN=Hsc70-2 PE=1 SV=2		P11146	Heat shock 70 kDa protein cognate 2 OS=Drosophila melanogaster OX=7227 GN=Hsc70-2 PE=1 SV=2		P41093	60S ribosomal protein L18a OS=Drosophila melanogaster OX=7227 GN=RpL18A PE=1 SV=1		P41093	60S ribosomal protein L18a OS=Drosophila melanogaster OX=7227 GN=RpL18A PE=1 SV=1
P11147	Heat shock 70 kDa protein cognate 4 OS=Drosophila melanogaster OX=7227 GN=Hsc70-4 PE=1 SV=3		P11147	Heat shock 70 kDa protein cognate 4 OS=Drosophila melanogaster OX=7227 GN=Hsc70-4 PE=1 SV=3		P41094	40S ribosomal protein S18 OS=Drosophila melanogaster OX=7227 GN=RpS18 PE=1 SV=1		P41094	40S ribosomal protein S18 OS=Drosophila melanogaster OX=7227 GN=RpS18 PE=1 SV=1
P11997	Larval serum protein 1 gamma chain OS=Drosophila melanogaster OX=7227 GN=Lsp1gamma PE=2 SV=2		P11997	Larval serum protein 1 gamma chain OS=Drosophila melanogaster OX=7227 GN=Lsp1gamma PE=2 SV=2		P41126	60S ribosomal protein L13 OS=Drosophila melanogaster OX=7227 GN=RpL13 PE=1 SV=1		P41126	60S ribosomal protein L13 OS=Drosophila melanogaster OX=7227 GN=RpL13 PE=1 SV=1
P13060	Eukaryotic translation elongation factor 2 OS=Drosophila melanogaster OX=7227 GN=eEF2 PE=1 SV=4		P13060	Eukaryotic translation elongation factor 2 OS=Drosophila melanogaster OX=7227 GN=eEF2 PE=1 SV=4		P41374	Eukaryotic translation initiation factor 2 subunit 1 OS=Drosophila melanogaster OX=7227 GN=eIF2alpha PE=2 SV=1		P41374	Eukaryotic translation initiation factor 2 subunit 1 OS=Drosophila melanogaster OX=7227 GN=eIF2alpha PE=2 SV=1
P13607	Sodium/potassium-transporting ATPase subunit alpha OS=Drosophila melanogaster OX=7227 GN=Atpalpha PE=1 SV=3		P13607	Sodium/potassium-transporting ATPase subunit alpha OS=Drosophila melanogaster OX=7227 GN=Atpalpha PE=1 SV=3		P45594	Cofilin/actin-depolymerizing factor homolog OS=Drosophila melanogaster OX=7227 GN=tsr PE=1 SV=1		P45594	Cofilin/actin-depolymerizing factor homolog OS=Drosophila melanogaster OX=7227 GN=tsr PE=1 SV=1
P13706	Glycerol-3-phosphate dehydrogenase [NAD(+)], cytoplasmic OS=Drosophila melanogaster OX=7227 GN=Gpdh1 PE=1 SV=3		P13706	Glycerol-3-phosphate dehydrogenase [NAD(+)], cytoplasmic OS=Drosophila melanogaster OX=7227 GN=Gpdh1 PE=1 SV=3		P45891	Actin-like protein 53D OS=Drosophila melanogaster OX=7227 GN=Arp53D PE=2 SV=2		P45891	Actin-like protein 53D OS=Drosophila melanogaster OX=7227 GN=Arp53D PE=2 SV=2
P14318	Muscle-specific protein 20 OS=Drosophila melanogaster OX=7227 GN=Mp20 PE=2 SV=2		P14318	Muscle-specific protein 20 OS=Drosophila melanogaster OX=7227 GN=Mp20 PE=2 SV=2		P46222	60S ribosomal protein L11 OS=Drosophila melanogaster OX=7227 GN=RpL11 PE=1 SV=2		P46222	60S ribosomal protein L11 OS=Drosophila melanogaster OX=7227 GN=RpL11 PE=1 SV=2
P15007	Enolase OS=Drosophila melanogaster OX=7227 GN=Eno PE=1 SV=2		P15007	Enolase OS=Drosophila melanogaster OX=7227 GN=Eno PE=1 SV=2		P46415	Alcohol dehydrogenase class-3 OS=Drosophila melanogaster OX=7227 GN=Fdh PE=1 SV=3		P46415	Alcohol dehydrogenase class-3 OS=Drosophila melanogaster OX=7227 GN=Fdh PE=1 SV=3
P16378	G protein alpha o subunit OS=Drosophila melanogaster OX=7227 GN=Galphao PE=1 SV=1		P16378	G protein alpha o subunit OS=Drosophila melanogaster OX=7227 GN=Galphao PE=1 SV=1		P48148	Ras-like GTP-binding protein Rho1 OS=Drosophila melanogaster OX=7227 GN=Rho1 PE=1 SV=1		P48148	Ras-like GTP-binding protein Rho1 OS=Drosophila melanogaster OX=7227 GN=Rho1 PE=1 SV=1
P17336	Catalase OS=Drosophila melanogaster OX=7227 GN=Cat PE=1 SV=2		P17336	Catalase OS=Drosophila melanogaster OX=7227 GN=Cat PE=1 SV=2		P48149	40S ribosomal protein S15Aa OS=Drosophila melanogaster OX=7227 GN=RpS15Aa PE=1 SV=2		P48149	40S ribosomal protein S15Aa OS=Drosophila melanogaster OX=7227 GN=RpS15Aa PE=1 SV=2
P17704	40S ribosomal protein S17 OS=Drosophila melanogaster OX=7227 GN=RpS17 PE=1 SV=2		P17704	40S ribosomal protein S17 OS=Drosophila melanogaster OX=7227 GN=RpS17 PE=1 SV=2		P48159	60S ribosomal protein L23 OS=Drosophila melanogaster OX=7227 GN=RpL23 PE=1 SV=2		P48159	60S ribosomal protein L23 OS=Drosophila melanogaster OX=7227 GN=RpL23 PE=1 SV=2
P18053	Proteasome subunit alpha type-4 OS=Drosophila melanogaster OX=7227 GN=Prosalpha3 PE=1 SV=2		P18053	Proteasome subunit alpha type-4 OS=Drosophila melanogaster OX=7227 GN=Prosalpha3 PE=1 SV=2		P48601	26S proteasome regulatory subunit 4 OS=Drosophila melanogaster OX=7227 GN=Rpt2 PE=1 SV=2		P48601	26S proteasome regulatory subunit 4 OS=Drosophila melanogaster OX=7227 GN=Rpt2 PE=1 SV=2
P18489	Synaptobrevin OS=Drosophila melanogaster OX=7227 GN=Syb PE=2 SV=3		P18489	Synaptobrevin OS=Drosophila melanogaster OX=7227 GN=Syb PE=2 SV=3		P48604	GrpE protein homolog, mitochondrial OS=Drosophila melanogaster OX=7227 GN=Roe1 PE=2 SV=2		P48604	GrpE protein homolog, mitochondrial OS=Drosophila melanogaster OX=7227 GN=Roe1 PE=2 SV=2
P19889	60S acidic ribosomal protein P0 OS=Drosophila melanogaster OX=7227 GN=RpLP0 PE=1 SV=1		P19889	60S acidic ribosomal protein P0 OS=Drosophila melanogaster OX=7227 GN=RpLP0 PE=1 SV=1		P50882	60S ribosomal protein L9 OS=Drosophila melanogaster OX=7227 GN=RpL9 PE=1 SV=2		P50882	60S ribosomal protein L9 OS=Drosophila melanogaster OX=7227 GN=RpL9 PE=1 SV=2
P20240	Otefin OS=Drosophila melanogaster OX=7227 GN=Ote PE=1 SV=2		P20240	Otefin OS=Drosophila melanogaster OX=7227 GN=Ote PE=1 SV=2		P52029	Glucose-6-phosphate isomerase OS=Drosophila melanogaster OX=7227 GN=Pgi PE=2 SV=2		P52029	Glucose-6-phosphate isomerase OS=Drosophila melanogaster OX=7227 GN=Pgi PE=2 SV=2
P20432	Glutathione S-transferase D1 OS=Drosophila melanogaster OX=7227 GN=GstD1 PE=1 SV=1		P20432	Glutathione S-transferase D1 OS=Drosophila melanogaster OX=7227 GN=GstD1 PE=1 SV=1		P53501	Actin-57B OS=Drosophila melanogaster OX=7227 GN=Act57B PE=1 SV=1		P53501	Actin-57B OS=Drosophila melanogaster OX=7227 GN=Act57B PE=1 SV=1
P21187	Polyadenylate-binding protein OS=Drosophila melanogaster OX=7227 GN=pAbp PE=1 SV=3		P21187	Polyadenylate-binding protein OS=Drosophila melanogaster OX=7227 GN=pAbp PE=1 SV=3		P54398	Fat body protein 2 OS=Drosophila melanogaster OX=7227 GN=Fbp2 PE=2 SV=2		P54398	Fat body protein 2 OS=Drosophila melanogaster OX=7227 GN=Fbp2 PE=2 SV=2
P21663	Andropin OS=Drosophila melanogaster OX=7227 GN=Anp PE=2 SV=1		P21663	Andropin OS=Drosophila melanogaster OX=7227 GN=Anp PE=2 SV=1		P54399	Protein disulfide-isomerase OS=Drosophila melanogaster OX=7227 GN=Pdi PE=2 SV=1		P54399	Protein disulfide-isomerase OS=Drosophila melanogaster OX=7227 GN=Pdi PE=2 SV=1
P21914	Succinate dehydrogenase [ubiquinone] iron-sulfur subunit, mitochondrial OS=Drosophila melanogaster OX=7227 GN=SdhB PE=2 SV=2		P21914	Succinate dehydrogenase [ubiquinone] iron-sulfur subunit, mitochondrial OS=Drosophila melanogaster OX=7227 GN=SdhB PE=2 SV=2		P54611	V-type proton ATPase subunit E OS=Drosophila melanogaster OX=7227 GN=Vha26 PE=2 SV=1		P54611	V-type proton ATPase subunit E OS=Drosophila melanogaster OX=7227 GN=Vha26 PE=2 SV=1
P22700	Calcium-transporting ATPase sarcoplasmic/endoplasmic reticulum type OS=Drosophila melanogaster OX=7227 GN=SERCA PE=1 SV=2		P22700	Calcium-transporting ATPase sarcoplasmic/endoplasmic reticulum type OS=Drosophila melanogaster OX=7227 GN=SERCA PE=1 SV=2		P55828	40S ribosomal protein S20 OS=Drosophila melanogaster OX=7227 GN=RpS20 PE=1 SV=1		P55828	40S ribosomal protein S20 OS=Drosophila melanogaster OX=7227 GN=RpS20 PE=1 SV=1
P22769	Proteasome subunit alpha type-7-1 OS=Drosophila melanogaster OX=7227 GN=Prosalpha4 PE=1 SV=2		P22769	Proteasome subunit alpha type-7-1 OS=Drosophila melanogaster OX=7227 GN=Prosalpha4 PE=1 SV=2		P55830	40S ribosomal protein S3a OS=Drosophila melanogaster OX=7227 GN=RpS3A PE=1 SV=4		P55830	40S ribosomal protein S3a OS=Drosophila melanogaster OX=7227 GN=RpS3A PE=1 SV=4
P25843	Profilin OS=Drosophila melanogaster OX=7227 GN=chic PE=1 SV=1		P25843	Profilin OS=Drosophila melanogaster OX=7227 GN=chic PE=1 SV=1		P55841	60S ribosomal protein L14 OS=Drosophila melanogaster OX=7227 GN=RpL14 PE=1 SV=1		P55841	60S ribosomal protein L14 OS=Drosophila melanogaster OX=7227 GN=RpL14 PE=1 SV=1
P25867	Ubiquitin-conjugating enzyme E2-17 kDa OS=Drosophila melanogaster OX=7227 GN=eff PE=2 SV=1		P25867	Ubiquitin-conjugating enzyme E2-17 kDa OS=Drosophila melanogaster OX=7227 GN=eff PE=2 SV=1		P56079	Phosphatidate cytidylyltransferase, photoreceptor-specific OS=Drosophila melanogaster OX=7227 GN=Cds PE=1 SV=2		P56079	Phosphatidate cytidylyltransferase, photoreceptor-specific OS=Drosophila melanogaster OX=7227 GN=Cds PE=1 SV=2
P28668	Bifunctional glutamate/proline--tRNA ligase OS=Drosophila melanogaster OX=7227 GN=GluProRS PE=1 SV=2		P28668	Bifunctional glutamate/proline--tRNA ligase OS=Drosophila melanogaster OX=7227 GN=GluProRS PE=1 SV=2		P61209	ADP-ribosylation factor 1 OS=Drosophila melanogaster OX=7227 GN=Arf79F PE=1 SV=2		P61209	ADP-ribosylation factor 1 OS=Drosophila melanogaster OX=7227 GN=Arf79F PE=1 SV=2
P28750	Maternal protein exuperantia OS=Drosophila melanogaster OX=7227 GN=exu PE=1 SV=2		P28750	Maternal protein exuperantia OS=Drosophila melanogaster OX=7227 GN=exu PE=1 SV=2		P61851	Superoxide dismutase [Cu-Zn] OS=Drosophila melanogaster OX=7227 GN=Sod1 PE=1 SV=2		P61851	Superoxide dismutase [Cu-Zn] OS=Drosophila melanogaster OX=7227 GN=Sod1 PE=1 SV=2
P29310	14-3-3 protein zeta OS=Drosophila melanogaster OX=7227 GN=14-3-3zeta PE=1 SV=1		P29310	14-3-3 protein zeta OS=Drosophila melanogaster OX=7227 GN=14-3-3zeta PE=1 SV=1		P61857	Tubulin beta-2 chain OS=Drosophila melanogaster OX=7227 GN=betaTub85D PE=1 SV=1		P61857	Tubulin beta-2 chain OS=Drosophila melanogaster OX=7227 GN=betaTub85D PE=1 SV=1
P29327	40S ribosomal protein S6 OS=Drosophila melanogaster OX=7227 GN=RpS6 PE=1 SV=1		P29327	40S ribosomal protein S6 OS=Drosophila melanogaster OX=7227 GN=RpS6 PE=1 SV=1		P80455	40S ribosomal protein S12 OS=Drosophila melanogaster OX=7227 GN=RpS12 PE=1 SV=2		P80455	40S ribosomal protein S12 OS=Drosophila melanogaster OX=7227 GN=RpS12 PE=1 SV=2
P29613	Triosephosphate isomerase OS=Drosophila melanogaster OX=7227 GN=Tpi PE=1 SV=3		P29613	Triosephosphate isomerase OS=Drosophila melanogaster OX=7227 GN=Tpi PE=1 SV=3		P84040	Histone H4 OS=Drosophila melanogaster OX=7227 GN=His4 PE=1 SV=2		P84040	Histone H4 OS=Drosophila melanogaster OX=7227 GN=His4 PE=1 SV=2
P29844	Endoplasmic reticulum chaperone BiP OS=Drosophila melanogaster OX=7227 GN=Hsc70-3 PE=1 SV=2		P29844	Endoplasmic reticulum chaperone BiP OS=Drosophila melanogaster OX=7227 GN=Hsc70-3 PE=1 SV=2		P91929	NADH dehydrogenase [ubiquinone] 1 alpha subcomplex subunit 10, mitochondrial OS=Drosophila melanogaster OX=7227 GN=ND-42 PE=1 SV=2		P91929	NADH dehydrogenase [ubiquinone] 1 alpha subcomplex subunit 10, mitochondrial OS=Drosophila melanogaster OX=7227 GN=ND-42 PE=1 SV=2
P29845	Heat shock 70 kDa protein cognate 5 OS=Drosophila melanogaster OX=7227 GN=Hsc70-5 PE=1 SV=2		P29845	Heat shock 70 kDa protein cognate 5 OS=Drosophila melanogaster OX=7227 GN=Hsc70-5 PE=1 SV=2		P91938	Thioredoxin reductase 1, mitochondrial OS=Drosophila melanogaster OX=7227 GN=Trxr-1 PE=1 SV=2		P91938	Thioredoxin reductase 1, mitochondrial OS=Drosophila melanogaster OX=7227 GN=Trxr-1 PE=1 SV=2
P32748	Dihydroorotate dehydrogenase (quinone), mitochondrial OS=Drosophila melanogaster OX=7227 GN=Dhod PE=2 SV=2		P32748	Dihydroorotate dehydrogenase (quinone), mitochondrial OS=Drosophila melanogaster OX=7227 GN=Dhod PE=2 SV=2		P92177	14-3-3 protein epsilon OS=Drosophila melanogaster OX=7227 GN=14-3-3epsilon PE=1 SV=2		P92177	14-3-3 protein epsilon OS=Drosophila melanogaster OX=7227 GN=14-3-3epsilon PE=1 SV=2
P33438	Glutactin OS=Drosophila melanogaster OX=7227 GN=Glt PE=1 SV=2		P33438	Glutactin OS=Drosophila melanogaster OX=7227 GN=Glt PE=1 SV=2		Q01604	Phosphoglycerate kinase OS=Drosophila melanogaster OX=7227 GN=Pgk PE=2 SV=2		Q01604	Phosphoglycerate kinase OS=Drosophila melanogaster OX=7227 GN=Pgk PE=2 SV=2
P35381	ATP synthase subunit alpha, mitochondrial OS=Drosophila melanogaster OX=7227 GN=blw PE=1 SV=2		P35381	ATP synthase subunit alpha, mitochondrial OS=Drosophila melanogaster OX=7227 GN=blw PE=1 SV=2		Q02748	Eukaryotic initiation factor 4A OS=Drosophila melanogaster OX=7227 GN=eIF4A PE=1 SV=3		Q02748	Eukaryotic initiation factor 4A OS=Drosophila melanogaster OX=7227 GN=eIF4A PE=1 SV=3
P36241	60S ribosomal protein L19 OS=Drosophila melanogaster OX=7227 GN=RpL19 PE=1 SV=2		P36241	60S ribosomal protein L19 OS=Drosophila melanogaster OX=7227 GN=RpL19 PE=1 SV=2		Q03334	40S ribosomal protein S13 OS=Drosophila melanogaster OX=7227 GN=RpS13 PE=1 SV=3		Q03334	40S ribosomal protein S13 OS=Drosophila melanogaster OX=7227 GN=RpS13 PE=1 SV=3
P38040	Guanine nucleotide-binding protein subunit gamma-1 OS=Drosophila melanogaster OX=7227 GN=Ggamma1 PE=2 SV=1		P38040	Guanine nucleotide-binding protein subunit gamma-1 OS=Drosophila melanogaster OX=7227 GN=Ggamma1 PE=2 SV=1		Q04691	Fat-body protein 1 OS=Drosophila melanogaster OX=7227 GN=Fbp1 PE=2 SV=2		Q04691	Fat-body protein 1 OS=Drosophila melanogaster OX=7227 GN=Fbp1 PE=2 SV=2
P38979	40S ribosomal protein SA OS=Drosophila melanogaster OX=7227 GN=sta PE=1 SV=3		P38979	40S ribosomal protein SA OS=Drosophila melanogaster OX=7227 GN=sta PE=1 SV=3		Q06559	40S ribosomal protein S3 OS=Drosophila melanogaster OX=7227 GN=RpS3 PE=1 SV=1		Q06559	40S ribosomal protein S3 OS=Drosophila melanogaster OX=7227 GN=RpS3 PE=1 SV=1
P39018	40S ribosomal protein S19a OS=Drosophila melanogaster OX=7227 GN=RpS19a PE=1 SV=3		P39018	40S ribosomal protein S19a OS=Drosophila melanogaster OX=7227 GN=RpS19a PE=1 SV=3		Q0E8E8	MIP08013p1 OS=Drosophila melanogaster OX=7227 GN=Mpcp2 PE=1 SV=1		Q0E8E8	MIP08013p1 OS=Drosophila melanogaster OX=7227 GN=Mpcp2 PE=1 SV=1
P40304	Proteasome subunit beta type-1 OS=Drosophila melanogaster OX=7227 GN=Prosbeta6 PE=2 SV=2		P40304	Proteasome subunit beta type-1 OS=Drosophila melanogaster OX=7227 GN=Prosbeta6 PE=2 SV=2		Q0E8W8	Uncharacterized protein, isoform A OS=Drosophila melanogaster OX=7227 GN=CT11751 PE=4 SV=1		Q0E8W8	Uncharacterized protein, isoform A OS=Drosophila melanogaster OX=7227 GN=CT11751 PE=4 SV=1
P41042	40S ribosomal protein S4 OS=Drosophila melanogaster OX=7227 GN=RpS4 PE=1 SV=2		P41042	40S ribosomal protein S4 OS=Drosophila melanogaster OX=7227 GN=RpS4 PE=1 SV=2		Q0KHZ6	Electron transfer flavoprotein subunit beta OS=Drosophila melanogaster OX=7227 GN=ETFB PE=1 SV=1		Q0KHZ6	Electron transfer flavoprotein subunit beta OS=Drosophila melanogaster OX=7227 GN=ETFB PE=1 SV=1
P41043	Glutathione S-transferase S1 OS=Drosophila melanogaster OX=7227 GN=GstS1 PE=1 SV=2		P41043	Glutathione S-transferase S1 OS=Drosophila melanogaster OX=7227 GN=GstS1 PE=1 SV=2		Q24186	40S ribosomal protein S5a OS=Drosophila melanogaster OX=7227 GN=RpS5a PE=1 SV=1		Q24186	40S ribosomal protein S5a OS=Drosophila melanogaster OX=7227 GN=RpS5a PE=1 SV=1
P41093	60S ribosomal protein L18a OS=Drosophila melanogaster OX=7227 GN=RpL18A PE=1 SV=1		P41093	60S ribosomal protein L18a OS=Drosophila melanogaster OX=7227 GN=RpL18A PE=1 SV=1		Q24400	Muscle LIM protein Mlp84B OS=Drosophila melanogaster OX=7227 GN=Mlp84B PE=1 SV=1		Q24400	Muscle LIM protein Mlp84B OS=Drosophila melanogaster OX=7227 GN=Mlp84B PE=1 SV=1
P41094	40S ribosomal protein S18 OS=Drosophila melanogaster OX=7227 GN=RpS18 PE=1 SV=1		P41094	40S ribosomal protein S18 OS=Drosophila melanogaster OX=7227 GN=RpS18 PE=1 SV=1		Q24439	ATP synthase subunit O, mitochondrial OS=Drosophila melanogaster OX=7227 GN=ATPsynO PE=2 SV=2		Q24439	ATP synthase subunit O, mitochondrial OS=Drosophila melanogaster OX=7227 GN=ATPsynO PE=2 SV=2
P41126	60S ribosomal protein L13 OS=Drosophila melanogaster OX=7227 GN=RpL13 PE=1 SV=1		P41126	60S ribosomal protein L13 OS=Drosophila melanogaster OX=7227 GN=RpL13 PE=1 SV=1		Q24560	Tubulin beta-1 chain OS=Drosophila melanogaster OX=7227 GN=betaTub56D PE=1 SV=2		Q24560	Tubulin beta-1 chain OS=Drosophila melanogaster OX=7227 GN=betaTub56D PE=1 SV=2
P41375	Eukaryotic translation initiation factor 2 subunit 2 OS=Drosophila melanogaster OX=7227 GN=eIF2beta PE=1 SV=1		P41375	Eukaryotic translation initiation factor 2 subunit 2 OS=Drosophila melanogaster OX=7227 GN=eIF2beta PE=1 SV=1		Q26365	ADP,ATP carrier protein OS=Drosophila melanogaster OX=7227 GN=sesB PE=2 SV=4		Q26365	ADP,ATP carrier protein OS=Drosophila melanogaster OX=7227 GN=sesB PE=2 SV=4
P45594	Cofilin/actin-depolymerizing factor homolog OS=Drosophila melanogaster OX=7227 GN=tsr PE=1 SV=1		P45594	Cofilin/actin-depolymerizing factor homolog OS=Drosophila melanogaster OX=7227 GN=tsr PE=1 SV=1		Q27575	Proteasome subunit alpha type-7-1B OS=Drosophila melanogaster OX=7227 GN=Prosalpha4T2 PE=2 SV=2		Q27575	Proteasome subunit alpha type-7-1B OS=Drosophila melanogaster OX=7227 GN=Prosalpha4T2 PE=2 SV=2
P46222	60S ribosomal protein L11 OS=Drosophila melanogaster OX=7227 GN=RpL11 PE=1 SV=2		P46222	60S ribosomal protein L11 OS=Drosophila melanogaster OX=7227 GN=RpL11 PE=1 SV=2		Q3YMU0	Protein disulfide-isomerase (Fragment) OS=Drosophila melanogaster OX=7227 GN=ERp60 PE=1 SV=1		Q3YMU0	Protein disulfide-isomerase (Fragment) OS=Drosophila melanogaster OX=7227 GN=ERp60 PE=1 SV=1
P46415	Alcohol dehydrogenase class-3 OS=Drosophila melanogaster OX=7227 GN=Fdh PE=1 SV=3		P46415	Alcohol dehydrogenase class-3 OS=Drosophila melanogaster OX=7227 GN=Fdh PE=1 SV=3		Q4QPY7	Cytochrome c oxidase subunit 6A-like OS=Drosophila melanogaster OX=7227 GN=COX6AL PE=2 SV=1		Q4QPY7	Cytochrome c oxidase subunit 6A-like OS=Drosophila melanogaster OX=7227 GN=COX6AL PE=2 SV=1
P48148	Ras-like GTP-binding protein Rho1 OS=Drosophila melanogaster OX=7227 GN=Rho1 PE=1 SV=1		P48148	Ras-like GTP-binding protein Rho1 OS=Drosophila melanogaster OX=7227 GN=Rho1 PE=1 SV=1		Q500X4	Cytosol aminopeptidase OS=Drosophila melanogaster OX=7227 GN=S-Lap7 PE=1 SV=1		Q500X4	Cytosol aminopeptidase OS=Drosophila melanogaster OX=7227 GN=S-Lap7 PE=1 SV=1
P48149	40S ribosomal protein S15Aa OS=Drosophila melanogaster OX=7227 GN=RpS15Aa PE=1 SV=2		P48149	40S ribosomal protein S15Aa OS=Drosophila melanogaster OX=7227 GN=RpS15Aa PE=1 SV=2		Q500Y7	GEO11443p1 OS=Drosophila melanogaster OX=7227 GN=UQCR-6.4 PE=2 SV=1		Q500Y7	GEO11443p1 OS=Drosophila melanogaster OX=7227 GN=UQCR-6.4 PE=2 SV=1
P48159	60S ribosomal protein L23 OS=Drosophila melanogaster OX=7227 GN=RpL23 PE=1 SV=2		P48159	60S ribosomal protein L23 OS=Drosophila melanogaster OX=7227 GN=RpL23 PE=1 SV=2		Q53ZT0	DNAJ-1 OS=Drosophila melanogaster OX=7227 GN=DnaJ-1 PE=1 SV=1		Q53ZT0	DNAJ-1 OS=Drosophila melanogaster OX=7227 GN=DnaJ-1 PE=1 SV=1
P48375	Peptidyl-prolyl cis-trans isomerase Fkbp12 OS=Drosophila melanogaster OX=7227 GN=Fkbp12 PE=3 SV=2		P48375	Peptidyl-prolyl cis-trans isomerase Fkbp12 OS=Drosophila melanogaster OX=7227 GN=Fkbp12 PE=3 SV=2		Q5LJN5	Male fertility factor kl5 OS=Drosophila melanogaster OX=7227 GN=kl-5 PE=3 SV=4		Q5LJN5	Male fertility factor kl5 OS=Drosophila melanogaster OX=7227 GN=kl-5 PE=3 SV=4
P48601	26S proteasome regulatory subunit 4 OS=Drosophila melanogaster OX=7227 GN=Rpt2 PE=1 SV=2		P48601	26S proteasome regulatory subunit 4 OS=Drosophila melanogaster OX=7227 GN=Rpt2 PE=1 SV=2		Q6GUT7	ACP53C14A OS=Drosophila melanogaster OX=7227 GN=Acp53C14a PE=2 SV=1		Q6GUT7	ACP53C14A OS=Drosophila melanogaster OX=7227 GN=Acp53C14a PE=2 SV=1
P48604	GrpE protein homolog, mitochondrial OS=Drosophila melanogaster OX=7227 GN=Roe1 PE=2 SV=2		P48604	GrpE protein homolog, mitochondrial OS=Drosophila melanogaster OX=7227 GN=Roe1 PE=2 SV=2		Q6IGN6	HDC05827 OS=Drosophila melanogaster OX=7227 GN=Dmel\CG34228 PE=1 SV=1		Q6IGN6	HDC05827 OS=Drosophila melanogaster OX=7227 GN=Dmel\CG34228 PE=1 SV=1
P48810	Heterogeneous nuclear ribonucleoprotein 87F OS=Drosophila melanogaster OX=7227 GN=Hrb87F PE=2 SV=2		P48810	Heterogeneous nuclear ribonucleoprotein 87F OS=Drosophila melanogaster OX=7227 GN=Hrb87F PE=2 SV=2		Q6IGW6	GEO13367p1 OS=Drosophila melanogaster OX=7227 GN=Dmel\CG34200 PE=2 SV=1		Q6IGW6	GEO13367p1 OS=Drosophila melanogaster OX=7227 GN=Dmel\CG34200 PE=2 SV=1
P50882	60S ribosomal protein L9 OS=Drosophila melanogaster OX=7227 GN=RpL9 PE=1 SV=2		P50882	60S ribosomal protein L9 OS=Drosophila melanogaster OX=7227 GN=RpL9 PE=1 SV=2		Q76NQ0	Dolichyl-diphosphooligosaccharide--protein glycosyltransferase subunit 1 OS=Drosophila melanogaster OX=7227 GN=CG5364 PE=1 SV=1		Q76NQ0	Dolichyl-diphosphooligosaccharide--protein glycosyltransferase subunit 1 OS=Drosophila melanogaster OX=7227 GN=CG5364 PE=1 SV=1
P52029	Glucose-6-phosphate isomerase OS=Drosophila melanogaster OX=7227 GN=Pgi PE=2 SV=2		P52029	Glucose-6-phosphate isomerase OS=Drosophila melanogaster OX=7227 GN=Pgi PE=2 SV=2		Q76NR6	Regucalcin, isoform D OS=Drosophila melanogaster OX=7227 GN=regucalcin PE=1 SV=1		Q76NR6	Regucalcin, isoform D OS=Drosophila melanogaster OX=7227 GN=regucalcin PE=1 SV=1
P52295	Importin subunit alpha OS=Drosophila melanogaster OX=7227 GN=Pen PE=1 SV=2		P52295	Importin subunit alpha OS=Drosophila melanogaster OX=7227 GN=Pen PE=1 SV=2		Q7JQ02	Dynein light chain roadblock OS=Drosophila melanogaster OX=7227 GN=Ubx PE=2 SV=1		Q7JQ02	Dynein light chain roadblock OS=Drosophila melanogaster OX=7227 GN=Ubx PE=2 SV=1
P54385	Glutamate dehydrogenase, mitochondrial OS=Drosophila melanogaster OX=7227 GN=Gdh PE=1 SV=2		P54385	Glutamate dehydrogenase, mitochondrial OS=Drosophila melanogaster OX=7227 GN=Gdh PE=1 SV=2		Q7JR58	Enoyl-CoA hydratase, short chain 1, isoform A OS=Drosophila melanogaster OX=7227 GN=Echs1 PE=1 SV=1		Q7JR58	Enoyl-CoA hydratase, short chain 1, isoform A OS=Drosophila melanogaster OX=7227 GN=Echs1 PE=1 SV=1
P54398	Fat body protein 2 OS=Drosophila melanogaster OX=7227 GN=Fbp2 PE=2 SV=2		P54398	Fat body protein 2 OS=Drosophila melanogaster OX=7227 GN=Fbp2 PE=2 SV=2		Q7JRP4	UPF0605 protein CG18335 OS=Drosophila melanogaster OX=7227 GN=CG18335 PE=2 SV=1		Q7JRP4	UPF0605 protein CG18335 OS=Drosophila melanogaster OX=7227 GN=CG18335 PE=2 SV=1
P54611	V-type proton ATPase subunit E OS=Drosophila melanogaster OX=7227 GN=Vha26 PE=2 SV=1		P54611	V-type proton ATPase subunit E OS=Drosophila melanogaster OX=7227 GN=Vha26 PE=2 SV=1		Q7JUS1	AT09608p OS=Drosophila melanogaster OX=7227 GN=CG30491;CG30495 PE=1 SV=1		Q7JUS1	AT09608p OS=Drosophila melanogaster OX=7227 GN=CG30491;CG30495 PE=1 SV=1
P55035	26S proteasome non-ATPase regulatory subunit 4 OS=Drosophila melanogaster OX=7227 GN=Rpn10 PE=1 SV=2		P55035	26S proteasome non-ATPase regulatory subunit 4 OS=Drosophila melanogaster OX=7227 GN=Rpn10 PE=1 SV=2		Q7JVI3	Eukaryotic translation initiation factor 3 subunit M OS=Drosophila melanogaster OX=7227 GN=eIF3m PE=2 SV=1		Q7JVI3	Eukaryotic translation initiation factor 3 subunit M OS=Drosophila melanogaster OX=7227 GN=eIF3m PE=2 SV=1
P55824	Probable ubiquitin carboxyl-terminal hydrolase FAF OS=Drosophila melanogaster OX=7227 GN=faf PE=1 SV=2		P55824	Probable ubiquitin carboxyl-terminal hydrolase FAF OS=Drosophila melanogaster OX=7227 GN=faf PE=1 SV=2		Q7JVK6	Component 3 of promoter of RISC OS=Drosophila melanogaster OX=7227 GN=trsn PE=1 SV=1		Q7JVK6	Component 3 of promoter of RISC OS=Drosophila melanogaster OX=7227 GN=trsn PE=1 SV=1
P55828	40S ribosomal protein S20 OS=Drosophila melanogaster OX=7227 GN=RpS20 PE=1 SV=1		P55828	40S ribosomal protein S20 OS=Drosophila melanogaster OX=7227 GN=RpS20 PE=1 SV=1		Q7JXZ2	Gamma-cystathionase OS=Drosophila melanogaster OX=7227 GN=Eip55E PE=1 SV=1		Q7JXZ2	Gamma-cystathionase OS=Drosophila melanogaster OX=7227 GN=Eip55E PE=1 SV=1
P55830	40S ribosomal protein S3a OS=Drosophila melanogaster OX=7227 GN=RpS3A PE=1 SV=4		P55830	40S ribosomal protein S3a OS=Drosophila melanogaster OX=7227 GN=RpS3A PE=1 SV=4		Q7JYH3	Complex I-B14.7 OS=Drosophila melanogaster OX=7227 GN=ND-B14.7 PE=1 SV=1		Q7JYH3	Complex I-B14.7 OS=Drosophila melanogaster OX=7227 GN=ND-B14.7 PE=1 SV=1
P55841	60S ribosomal protein L14 OS=Drosophila melanogaster OX=7227 GN=RpL14 PE=1 SV=1		P55841	60S ribosomal protein L14 OS=Drosophila melanogaster OX=7227 GN=RpL14 PE=1 SV=1		Q7JYM7	GH11924p OS=Drosophila melanogaster OX=7227 GN=Dmel\CG13326 PE=2 SV=1		Q7JYM7	GH11924p OS=Drosophila melanogaster OX=7227 GN=Dmel\CG13326 PE=2 SV=1
P56079	Phosphatidate cytidylyltransferase, photoreceptor-specific OS=Drosophila melanogaster OX=7227 GN=Cds PE=1 SV=2		P56079	Phosphatidate cytidylyltransferase, photoreceptor-specific OS=Drosophila melanogaster OX=7227 GN=Cds PE=1 SV=2		Q7JZD3	Eb1, isoform A OS=Drosophila melanogaster OX=7227 GN=Eb1 PE=1 SV=1		Q7JZD3	Eb1, isoform A OS=Drosophila melanogaster OX=7227 GN=Eb1 PE=1 SV=1
P61209	ADP-ribosylation factor 1 OS=Drosophila melanogaster OX=7227 GN=Arf79F PE=1 SV=2		P61209	ADP-ribosylation factor 1 OS=Drosophila melanogaster OX=7227 GN=Arf79F PE=1 SV=2		Q7JZW2	40S ribosomal protein S15 OS=Drosophila melanogaster OX=7227 GN=RpS15 PE=1 SV=1		Q7JZW2	40S ribosomal protein S15 OS=Drosophila melanogaster OX=7227 GN=RpS15 PE=1 SV=1
P61857	Tubulin beta-2 chain OS=Drosophila melanogaster OX=7227 GN=betaTub85D PE=1 SV=1		P61857	Tubulin beta-2 chain OS=Drosophila melanogaster OX=7227 GN=betaTub85D PE=1 SV=1		Q7K035	AT23443p OS=Drosophila melanogaster OX=7227 GN=Dmel\CG14763 PE=2 SV=1		Q7K035	AT23443p OS=Drosophila melanogaster OX=7227 GN=Dmel\CG14763 PE=2 SV=1
P81900	cAMP-dependent protein kinase type II regulatory subunit OS=Drosophila melanogaster OX=7227 GN=Pka-R2 PE=1 SV=2		P81900	cAMP-dependent protein kinase type II regulatory subunit OS=Drosophila melanogaster OX=7227 GN=Pka-R2 PE=1 SV=2		Q7K036	Mitochondrial import receptor subunit TOM7 homolog OS=Drosophila melanogaster OX=7227 GN=Tom7 PE=2 SV=1		Q7K036	Mitochondrial import receptor subunit TOM7 homolog OS=Drosophila melanogaster OX=7227 GN=Tom7 PE=2 SV=1
P84040	Histone H4 OS=Drosophila melanogaster OX=7227 GN=His4 PE=1 SV=2		P84040	Histone H4 OS=Drosophila melanogaster OX=7227 GN=His4 PE=1 SV=2		Q7K084	Odorant-binding protein 44a, isoform A OS=Drosophila melanogaster OX=7227 GN=Obp44a PE=1 SV=1		Q7K084	Odorant-binding protein 44a, isoform A OS=Drosophila melanogaster OX=7227 GN=Obp44a PE=1 SV=1
P84345	ATP synthase protein 8 OS=Drosophila melanogaster OX=7227 GN=mt:ATPase8 PE=3 SV=1		P84345	ATP synthase protein 8 OS=Drosophila melanogaster OX=7227 GN=mt:ATPase8 PE=3 SV=1		Q7K0B6	Glutathione S transferase T1 OS=Drosophila melanogaster OX=7227 GN=GstT1 PE=1 SV=1		Q7K0B6	Glutathione S transferase T1 OS=Drosophila melanogaster OX=7227 GN=GstT1 PE=1 SV=1
P91938	Thioredoxin reductase 1, mitochondrial OS=Drosophila melanogaster OX=7227 GN=Trxr-1 PE=1 SV=2		P91938	Thioredoxin reductase 1, mitochondrial OS=Drosophila melanogaster OX=7227 GN=Trxr-1 PE=1 SV=2		Q7K0E6	Aspartate--tRNA ligase, cytoplasmic OS=Drosophila melanogaster OX=7227 GN=AspRS PE=1 SV=1		Q7K0E6	Aspartate--tRNA ligase, cytoplasmic OS=Drosophila melanogaster OX=7227 GN=AspRS PE=1 SV=1
P92177	14-3-3 protein epsilon OS=Drosophila melanogaster OX=7227 GN=14-3-3epsilon PE=1 SV=2		P92177	14-3-3 protein epsilon OS=Drosophila melanogaster OX=7227 GN=14-3-3epsilon PE=1 SV=2		Q7K110	Dolichyl-diphosphooligosaccharide--protein glycosyltransferase subunit 2 OS=Drosophila melanogaster OX=7227 GN=OstDelta PE=1 SV=1		Q7K110	Dolichyl-diphosphooligosaccharide--protein glycosyltransferase subunit 2 OS=Drosophila melanogaster OX=7227 GN=OstDelta PE=1 SV=1
Q01604	Phosphoglycerate kinase OS=Drosophila melanogaster OX=7227 GN=Pgk PE=2 SV=2		Q01604	Phosphoglycerate kinase OS=Drosophila melanogaster OX=7227 GN=Pgk PE=2 SV=2		Q7K148	Proteasome subunit beta OS=Drosophila melanogaster OX=7227 GN=Prosbeta5 PE=1 SV=1		Q7K148	Proteasome subunit beta OS=Drosophila melanogaster OX=7227 GN=Prosbeta5 PE=1 SV=1
Q02748	Eukaryotic initiation factor 4A OS=Drosophila melanogaster OX=7227 GN=eIF4A PE=1 SV=3		Q02748	Eukaryotic initiation factor 4A OS=Drosophila melanogaster OX=7227 GN=eIF4A PE=1 SV=3		Q7K1M4	SD04017p OS=Drosophila melanogaster OX=7227 GN=Dmel\CG1902 PE=1 SV=1		Q7K1M4	SD04017p OS=Drosophila melanogaster OX=7227 GN=Dmel\CG1902 PE=1 SV=1
Q03334	40S ribosomal protein S13 OS=Drosophila melanogaster OX=7227 GN=RpS13 PE=1 SV=3		Q03334	40S ribosomal protein S13 OS=Drosophila melanogaster OX=7227 GN=RpS13 PE=1 SV=3		Q7K2E1	LD05247p OS=Drosophila melanogaster OX=7227 GN=Dmel\CG8839 PE=1 SV=1		Q7K2E1	LD05247p OS=Drosophila melanogaster OX=7227 GN=Dmel\CG8839 PE=1 SV=1
Q04691	Fat-body protein 1 OS=Drosophila melanogaster OX=7227 GN=Fbp1 PE=2 SV=2		Q04691	Fat-body protein 1 OS=Drosophila melanogaster OX=7227 GN=Fbp1 PE=2 SV=2		Q7K2I4	Peptidyl-prolyl cis-trans isomerase OS=Drosophila melanogaster OX=7227 GN=Dmel\CG7768 PE=2 SV=1		Q7K2I4	Peptidyl-prolyl cis-trans isomerase OS=Drosophila melanogaster OX=7227 GN=Dmel\CG7768 PE=2 SV=1
Q06559	40S ribosomal protein S3 OS=Drosophila melanogaster OX=7227 GN=RpS3 PE=1 SV=1		Q06559	40S ribosomal protein S3 OS=Drosophila melanogaster OX=7227 GN=RpS3 PE=1 SV=1		Q7K2S9	Cytosol aminopeptidase OS=Drosophila melanogaster OX=7227 GN=loopin-1 PE=1 SV=1		Q7K2S9	Cytosol aminopeptidase OS=Drosophila melanogaster OX=7227 GN=loopin-1 PE=1 SV=1
Q0E8E8	MIP08013p1 OS=Drosophila melanogaster OX=7227 GN=Mpcp2 PE=1 SV=1		Q0E8E8	MIP08013p1 OS=Drosophila melanogaster OX=7227 GN=Mpcp2 PE=1 SV=1		Q7K2U8	GH07001p OS=Drosophila melanogaster OX=7227 GN=sut4 PE=2 SV=1		Q7K2U8	GH07001p OS=Drosophila melanogaster OX=7227 GN=sut4 PE=2 SV=1
Q0E8W8	Uncharacterized protein, isoform A OS=Drosophila melanogaster OX=7227 GN=CT11751 PE=4 SV=1		Q0E8W8	Uncharacterized protein, isoform A OS=Drosophila melanogaster OX=7227 GN=CT11751 PE=4 SV=1		Q7K3D4	Peptidylprolyl isomerase OS=Drosophila melanogaster OX=7227 GN=zda PE=1 SV=1		Q7K3D4	Peptidylprolyl isomerase OS=Drosophila melanogaster OX=7227 GN=zda PE=1 SV=1
Q0E9B6	40S ribosomal protein S11 OS=Drosophila melanogaster OX=7227 GN=RpS11 PE=1 SV=1		Q0E9B6	40S ribosomal protein S11 OS=Drosophila melanogaster OX=7227 GN=RpS11 PE=1 SV=1		Q7K3J0	CCT-theta OS=Drosophila melanogaster OX=7227 GN=CCT8 PE=1 SV=1		Q7K3J0	CCT-theta OS=Drosophila melanogaster OX=7227 GN=CCT8 PE=1 SV=1
Q0E9E2	Pyruvate carboxylase OS=Drosophila melanogaster OX=7227 GN=PCB PE=1 SV=1		Q0E9E2	Pyruvate carboxylase OS=Drosophila melanogaster OX=7227 GN=PCB PE=1 SV=1		Q7K3P0	Cysteinyl-tRNA synthetase OS=Drosophila melanogaster OX=7227 GN=CysRS-m PE=2 SV=1		Q7K3P0	Cysteinyl-tRNA synthetase OS=Drosophila melanogaster OX=7227 GN=CysRS-m PE=2 SV=1
Q0KI98	Tryptophanyl-tRNA synthetase OS=Drosophila melanogaster OX=7227 GN=TrpRS PE=1 SV=1		Q0KI98	Tryptophanyl-tRNA synthetase OS=Drosophila melanogaster OX=7227 GN=TrpRS PE=1 SV=1		Q7K3W2	GH09295p OS=Drosophila melanogaster OX=7227 GN=CG8728-RA PE=1 SV=1		Q7K3W2	GH09295p OS=Drosophila melanogaster OX=7227 GN=CG8728-RA PE=1 SV=1
Q1RL13	Glutaminase OS=Drosophila melanogaster OX=7227 GN=GLS PE=1 SV=1		Q1RL13	Glutaminase OS=Drosophila melanogaster OX=7227 GN=GLS PE=1 SV=1		Q7K4C7	LD46058p OS=Drosophila melanogaster OX=7227 GN=Pcyt1 PE=1 SV=1		Q7K4C7	LD46058p OS=Drosophila melanogaster OX=7227 GN=Pcyt1 PE=1 SV=1
Q24050	Elongator complex protein 5 OS=Drosophila melanogaster OX=7227 GN=Dmel\CG2034 PE=1 SV=1		Q24050	Elongator complex protein 5 OS=Drosophila melanogaster OX=7227 GN=Dmel\CG2034 PE=1 SV=1		Q7K581	SD01637p OS=Drosophila melanogaster OX=7227 GN=Dmel\CG8963 PE=1 SV=1		Q7K581	SD01637p OS=Drosophila melanogaster OX=7227 GN=Dmel\CG8963 PE=1 SV=1
Q24186	40S ribosomal protein S5a OS=Drosophila melanogaster OX=7227 GN=RpS5a PE=1 SV=1		Q24186	40S ribosomal protein S5a OS=Drosophila melanogaster OX=7227 GN=RpS5a PE=1 SV=1		Q7K5K3	Pyruvate dehydrogenase E1 component subunit beta OS=Drosophila melanogaster OX=7227 GN=Pdhb PE=1 SV=1		Q7K5K3	Pyruvate dehydrogenase E1 component subunit beta OS=Drosophila melanogaster OX=7227 GN=Pdhb PE=1 SV=1
Q24208	Eukaryotic translation initiation factor 2 subunit 3 OS=Drosophila melanogaster OX=7227 GN=eIF2gamma PE=2 SV=1		Q24208	Eukaryotic translation initiation factor 2 subunit 3 OS=Drosophila melanogaster OX=7227 GN=eIF2gamma PE=2 SV=1		Q7K5K9	Cytosol aminopeptidase OS=Drosophila melanogaster OX=7227 GN=S-Lap8 PE=1 SV=1		Q7K5K9	Cytosol aminopeptidase OS=Drosophila melanogaster OX=7227 GN=S-Lap8 PE=1 SV=1
Q24311	Cullin homolog 1 OS=Drosophila melanogaster OX=7227 GN=Cul1 PE=1 SV=2		Q24311	Cullin homolog 1 OS=Drosophila melanogaster OX=7227 GN=Cul1 PE=1 SV=2		Q7KB18	Epoxide hydrolase OS=Drosophila melanogaster OX=7227 GN=Jheh2 PE=1 SV=1		Q7KB18	Epoxide hydrolase OS=Drosophila melanogaster OX=7227 GN=Jheh2 PE=1 SV=1
Q24439	ATP synthase subunit O, mitochondrial OS=Drosophila melanogaster OX=7227 GN=ATPsynO PE=2 SV=2		Q24439	ATP synthase subunit O, mitochondrial OS=Drosophila melanogaster OX=7227 GN=ATPsynO PE=2 SV=2		Q7KK90	GH14654p OS=Drosophila melanogaster OX=7227 GN=GstE1 PE=1 SV=1		Q7KK90	GH14654p OS=Drosophila melanogaster OX=7227 GN=GstE1 PE=1 SV=1
Q26365	ADP,ATP carrier protein OS=Drosophila melanogaster OX=7227 GN=sesB PE=2 SV=4		Q26365	ADP,ATP carrier protein OS=Drosophila melanogaster OX=7227 GN=sesB PE=2 SV=4		Q7KKI0	Chaperonin containing TCP1 subunit 5, isoform A OS=Drosophila melanogaster OX=7227 GN=CCT5 PE=1 SV=1		Q7KKI0	Chaperonin containing TCP1 subunit 5, isoform A OS=Drosophila melanogaster OX=7227 GN=CCT5 PE=1 SV=1
Q3YMU0	Protein disulfide-isomerase (Fragment) OS=Drosophila melanogaster OX=7227 GN=ERp60 PE=1 SV=1		Q3YMU0	Protein disulfide-isomerase (Fragment) OS=Drosophila melanogaster OX=7227 GN=ERp60 PE=1 SV=1		Q7KMP8	26S proteasome non-ATPase regulatory subunit 13 OS=Drosophila melanogaster OX=7227 GN=Rpn9 PE=1 SV=1		Q7KMP8	26S proteasome non-ATPase regulatory subunit 13 OS=Drosophila melanogaster OX=7227 GN=Rpn9 PE=1 SV=1
Q4QPY7	Cytochrome c oxidase subunit 6A-like OS=Drosophila melanogaster OX=7227 GN=COX6AL PE=2 SV=1		Q4QPY7	Cytochrome c oxidase subunit 6A-like OS=Drosophila melanogaster OX=7227 GN=COX6AL PE=2 SV=1		Q7KMQ0	26S proteasome regulatory subunit 7 OS=Drosophila melanogaster OX=7227 GN=Rpt1 PE=1 SV=1		Q7KMQ0	26S proteasome regulatory subunit 7 OS=Drosophila melanogaster OX=7227 GN=Rpt1 PE=1 SV=1
Q500X4	Cytosol aminopeptidase OS=Drosophila melanogaster OX=7227 GN=S-Lap7 PE=1 SV=1		Q500X4	Cytosol aminopeptidase OS=Drosophila melanogaster OX=7227 GN=S-Lap7 PE=1 SV=1		Q7KN85	ATP-citrate synthase OS=Drosophila melanogaster OX=7227 GN=ATPCL PE=1 SV=1		Q7KN85	ATP-citrate synthase OS=Drosophila melanogaster OX=7227 GN=ATPCL PE=1 SV=1
Q53ZT0	DNAJ-1 OS=Drosophila melanogaster OX=7227 GN=DnaJ-1 PE=1 SV=1		Q53ZT0	DNAJ-1 OS=Drosophila melanogaster OX=7227 GN=DnaJ-1 PE=1 SV=1		Q7KN94	Electron transfer flavoprotein subunit alpha OS=Drosophila melanogaster OX=7227 GN=wal PE=1 SV=1		Q7KN94	Electron transfer flavoprotein subunit alpha OS=Drosophila melanogaster OX=7227 GN=wal PE=1 SV=1
Q5LJN5	Male fertility factor kl5 OS=Drosophila melanogaster OX=7227 GN=kl-5 PE=3 SV=4		Q5LJN5	Male fertility factor kl5 OS=Drosophila melanogaster OX=7227 GN=kl-5 PE=3 SV=4		Q7KSB5	S-formylglutathione hydrolase OS=Drosophila melanogaster OX=7227 GN=Dmel\CG4390 PE=1 SV=1		Q7KSB5	S-formylglutathione hydrolase OS=Drosophila melanogaster OX=7227 GN=Dmel\CG4390 PE=1 SV=1
Q6GUR9	ACP53C14B OS=Drosophila melanogaster OX=7227 GN=Acp53C14b PE=1 SV=1		Q6GUR9	ACP53C14B OS=Drosophila melanogaster OX=7227 GN=Acp53C14b PE=1 SV=1		Q7KSQ0	LD46175p OS=Drosophila melanogaster OX=7227 GN=sea PE=1 SV=1		Q7KSQ0	LD46175p OS=Drosophila melanogaster OX=7227 GN=sea PE=1 SV=1
Q6IGD9	HDC06561 OS=Drosophila melanogaster OX=7227 GN=CG34188-RA PE=2 SV=1		Q6IGD9	HDC06561 OS=Drosophila melanogaster OX=7227 GN=CG34188-RA PE=2 SV=1		Q7KTW5	Inositol-1-monophosphatase OS=Drosophila melanogaster OX=7227 GN=Dmel\CG9391 PE=1 SV=1		Q7KTW5	Inositol-1-monophosphatase OS=Drosophila melanogaster OX=7227 GN=Dmel\CG9391 PE=1 SV=1
Q6IGN6	HDC05827 OS=Drosophila melanogaster OX=7227 GN=Dmel\CG34228 PE=1 SV=1		Q6IGN6	HDC05827 OS=Drosophila melanogaster OX=7227 GN=Dmel\CG34228 PE=1 SV=1		Q7KUT2	Lon protease homolog, mitochondrial OS=Drosophila melanogaster OX=7227 GN=Lon PE=1 SV=1		Q7KUT2	Lon protease homolog, mitochondrial OS=Drosophila melanogaster OX=7227 GN=Lon PE=1 SV=1
Q6IGW6	GEO13367p1 OS=Drosophila melanogaster OX=7227 GN=Dmel\CG34200 PE=2 SV=1		Q6IGW6	GEO13367p1 OS=Drosophila melanogaster OX=7227 GN=Dmel\CG34200 PE=2 SV=1		Q7KW39	Probable methylmalonate-semialdehyde dehydrogenase [acylating], mitochondrial OS=Drosophila melanogaster OX=7227 GN=CG17896 PE=2 SV=1		Q7KW39	Probable methylmalonate-semialdehyde dehydrogenase [acylating], mitochondrial OS=Drosophila melanogaster OX=7227 GN=CG17896 PE=2 SV=1
Q6NP72	GEO09659p1 OS=Drosophila melanogaster OX=7227 GN=Dmel\CG13220 PE=1 SV=1		Q6NP72	GEO09659p1 OS=Drosophila melanogaster OX=7227 GN=Dmel\CG13220 PE=1 SV=1		Q7PLL6	Lethal (3) 80Fj, isoform A OS=Drosophila melanogaster OX=7227 GN=l(3)80Fj PE=1 SV=2		Q7PLL6	Lethal (3) 80Fj, isoform A OS=Drosophila melanogaster OX=7227 GN=l(3)80Fj PE=1 SV=2
Q76NR6	Regucalcin, isoform D OS=Drosophila melanogaster OX=7227 GN=regucalcin PE=1 SV=1		Q76NR6	Regucalcin, isoform D OS=Drosophila melanogaster OX=7227 GN=regucalcin PE=1 SV=1		Q86B44	Glutathione synthetase OS=Drosophila melanogaster OX=7227 GN=Gss2 PE=1 SV=2		Q86B44	Glutathione synthetase OS=Drosophila melanogaster OX=7227 GN=Gss2 PE=1 SV=2
Q7JQU6	AT13886p OS=Drosophila melanogaster OX=7227 GN=Dmel\CG30376 PE=2 SV=1		Q7JQU6	AT13886p OS=Drosophila melanogaster OX=7227 GN=Dmel\CG30376 PE=2 SV=1		Q8I0K9	LD08455p OS=Drosophila melanogaster OX=7227 GN=Dmel\CG32820 PE=2 SV=1		Q8I0K9	LD08455p OS=Drosophila melanogaster OX=7227 GN=Dmel\CG32820 PE=2 SV=1
Q7JR58	Enoyl-CoA hydratase, short chain 1, isoform A OS=Drosophila melanogaster OX=7227 GN=Echs1 PE=1 SV=1		Q7JR58	Enoyl-CoA hydratase, short chain 1, isoform A OS=Drosophila melanogaster OX=7227 GN=Echs1 PE=1 SV=1		Q8IN06	Glycerol-3-phosphate dehydrogenase [NAD(+)] OS=Drosophila melanogaster OX=7227 GN=Gpdh3 PE=2 SV=2		Q8IN06	Glycerol-3-phosphate dehydrogenase [NAD(+)] OS=Drosophila melanogaster OX=7227 GN=Gpdh3 PE=2 SV=2
Q7JVI3	Eukaryotic translation initiation factor 3 subunit M OS=Drosophila melanogaster OX=7227 GN=eIF3m PE=2 SV=1		Q7JVI3	Eukaryotic translation initiation factor 3 subunit M OS=Drosophila melanogaster OX=7227 GN=eIF3m PE=2 SV=1		Q8INF7	Dynein assembly factor 5, axonemal OS=Drosophila melanogaster OX=7227 GN=HEATR2 PE=2 SV=1		Q8INF7	Dynein assembly factor 5, axonemal OS=Drosophila melanogaster OX=7227 GN=HEATR2 PE=2 SV=1
Q7JWV7	Tetraspanin OS=Drosophila melanogaster OX=7227 GN=Tsp42Ed PE=1 SV=1		Q7JWV7	Tetraspanin OS=Drosophila melanogaster OX=7227 GN=Tsp42Ed PE=1 SV=1		Q8INH6	FI18373p1 OS=Drosophila melanogaster OX=7227 GN=CG8775 PE=1 SV=1		Q8INH6	FI18373p1 OS=Drosophila melanogaster OX=7227 GN=CG8775 PE=1 SV=1
Q7JXZ2	Gamma-cystathionase OS=Drosophila melanogaster OX=7227 GN=Eip55E PE=1 SV=1		Q7JXZ2	Gamma-cystathionase OS=Drosophila melanogaster OX=7227 GN=Eip55E PE=1 SV=1		Q8INK3	Fatty acid binding protein, isoform C OS=Drosophila melanogaster OX=7227 GN=fabp PE=1 SV=1		Q8INK3	Fatty acid binding protein, isoform C OS=Drosophila melanogaster OX=7227 GN=fabp PE=1 SV=1
Q7JYH3	Complex I-B14.7 OS=Drosophila melanogaster OX=7227 GN=ND-B14.7 PE=1 SV=1		Q7JYH3	Complex I-B14.7 OS=Drosophila melanogaster OX=7227 GN=ND-B14.7 PE=1 SV=1		Q8INX9	IP19941p OS=Drosophila melanogaster OX=7227 GN=Dmel\CG31788 PE=2 SV=1		Q8INX9	IP19941p OS=Drosophila melanogaster OX=7227 GN=Dmel\CG31788 PE=2 SV=1
Q7JYP8	AT22273p OS=Drosophila melanogaster OX=7227 GN=BcDNA:AT22273 PE=2 SV=1		Q7JYP8	AT22273p OS=Drosophila melanogaster OX=7227 GN=BcDNA:AT22273 PE=2 SV=1		Q8IP79	Phosphoethanolamine cytidylyltransferase, isoform C OS=Drosophila melanogaster OX=7227 GN=Pect PE=1 SV=2		Q8IP79	Phosphoethanolamine cytidylyltransferase, isoform C OS=Drosophila melanogaster OX=7227 GN=Pect PE=1 SV=2
Q7JYW9	Phosphotransferase OS=Drosophila melanogaster OX=7227 GN=Hex-C PE=1 SV=1		Q7JYW9	Phosphotransferase OS=Drosophila melanogaster OX=7227 GN=Hex-C PE=1 SV=1		Q8IPD2	Fumarate hydratase OS=Drosophila melanogaster OX=7227 GN=Fum4 PE=2 SV=1		Q8IPD2	Fumarate hydratase OS=Drosophila melanogaster OX=7227 GN=Fum4 PE=2 SV=1
Q7JZD3	Eb1, isoform A OS=Drosophila melanogaster OX=7227 GN=Eb1 PE=1 SV=1		Q7JZD3	Eb1, isoform A OS=Drosophila melanogaster OX=7227 GN=Eb1 PE=1 SV=1		Q8IPY3	Aspartate aminotransferase OS=Drosophila melanogaster OX=7227 GN=Got2 PE=1 SV=1		Q8IPY3	Aspartate aminotransferase OS=Drosophila melanogaster OX=7227 GN=Got2 PE=1 SV=1
Q7JZK1	Complex I-B14 OS=Drosophila melanogaster OX=7227 GN=ND-B14 PE=1 SV=1		Q7JZK1	Complex I-B14 OS=Drosophila melanogaster OX=7227 GN=ND-B14 PE=1 SV=1		Q8IRH1	FI19310p1 OS=Drosophila melanogaster OX=7227 GN=Psa PE=1 SV=1		Q8IRH1	FI19310p1 OS=Drosophila melanogaster OX=7227 GN=Psa PE=1 SV=1
Q7JZN0	Protein transport protein Sec61 subunit beta OS=Drosophila melanogaster OX=7227 GN=Sec61beta PE=1 SV=1		Q7JZN0	Protein transport protein Sec61 subunit beta OS=Drosophila melanogaster OX=7227 GN=Sec61beta PE=1 SV=1		Q8IRH9	FI21268p1 OS=Drosophila melanogaster OX=7227 GN=anon-WO0140519.53 PE=2 SV=1		Q8IRH9	FI21268p1 OS=Drosophila melanogaster OX=7227 GN=anon-WO0140519.53 PE=2 SV=1
Q7JZW2	40S ribosomal protein S15 OS=Drosophila melanogaster OX=7227 GN=RpS15 PE=1 SV=1		Q7JZW2	40S ribosomal protein S15 OS=Drosophila melanogaster OX=7227 GN=RpS15 PE=1 SV=1		Q8MLS2	Ribose-5-phosphate isomerase OS=Drosophila melanogaster OX=7227 GN=Rpi PE=1 SV=3		Q8MLS2	Ribose-5-phosphate isomerase OS=Drosophila melanogaster OX=7227 GN=Rpi PE=1 SV=3
Q7K036	Mitochondrial import receptor subunit TOM7 homolog OS=Drosophila melanogaster OX=7227 GN=Tom7 PE=2 SV=1		Q7K036	Mitochondrial import receptor subunit TOM7 homolog OS=Drosophila melanogaster OX=7227 GN=Tom7 PE=2 SV=1		Q8MLZ7	Chitinase-like protein Idgf3 OS=Drosophila melanogaster OX=7227 GN=Idgf3 PE=1 SV=3		Q8MLZ7	Chitinase-like protein Idgf3 OS=Drosophila melanogaster OX=7227 GN=Idgf3 PE=1 SV=3
Q7K084	Odorant-binding protein 44a, isoform A OS=Drosophila melanogaster OX=7227 GN=Obp44a PE=1 SV=1		Q7K084	Odorant-binding protein 44a, isoform A OS=Drosophila melanogaster OX=7227 GN=Obp44a PE=1 SV=1		Q8MR63	Aldose 1-epimerase OS=Drosophila melanogaster OX=7227 GN=BcDNA:GH08902 PE=2 SV=1		Q8MR63	Aldose 1-epimerase OS=Drosophila melanogaster OX=7227 GN=BcDNA:GH08902 PE=2 SV=1
Q7K0B6	Glutathione S transferase T1 OS=Drosophila melanogaster OX=7227 GN=GstT1 PE=1 SV=1		Q7K0B6	Glutathione S transferase T1 OS=Drosophila melanogaster OX=7227 GN=GstT1 PE=1 SV=1		Q8MS78	Carbonic anhydrase 13 OS=Drosophila melanogaster OX=7227 GN=CAH13 PE=2 SV=1		Q8MS78	Carbonic anhydrase 13 OS=Drosophila melanogaster OX=7227 GN=CAH13 PE=2 SV=1
Q7K110	Dolichyl-diphosphooligosaccharide--protein glycosyltransferase subunit 2 OS=Drosophila melanogaster OX=7227 GN=OstDelta PE=1 SV=1		Q7K110	Dolichyl-diphosphooligosaccharide--protein glycosyltransferase subunit 2 OS=Drosophila melanogaster OX=7227 GN=OstDelta PE=1 SV=1		Q8MSW0	Isoleucyl-tRNA synthetase OS=Drosophila melanogaster OX=7227 GN=IleRS PE=1 SV=1		Q8MSW0	Isoleucyl-tRNA synthetase OS=Drosophila melanogaster OX=7227 GN=IleRS PE=1 SV=1
Q7K148	Proteasome subunit beta OS=Drosophila melanogaster OX=7227 GN=Prosbeta5 PE=1 SV=1		Q7K148	Proteasome subunit beta OS=Drosophila melanogaster OX=7227 GN=Prosbeta5 PE=1 SV=1		Q8MT18	RH49423p OS=Drosophila melanogaster OX=7227 GN=Dmel\CG5028 PE=1 SV=1		Q8MT18	RH49423p OS=Drosophila melanogaster OX=7227 GN=Dmel\CG5028 PE=1 SV=1
Q7K172	CAAX prenyl protease OS=Drosophila melanogaster OX=7227 GN=ste24a PE=1 SV=1		Q7K172	CAAX prenyl protease OS=Drosophila melanogaster OX=7227 GN=ste24a PE=1 SV=1		Q8MT58	Carnosine dipeptidase 2, isoform A OS=Drosophila melanogaster OX=7227 GN=Cndp2 PE=1 SV=1		Q8MT58	Carnosine dipeptidase 2, isoform A OS=Drosophila melanogaster OX=7227 GN=Cndp2 PE=1 SV=1
Q7K1M4	SD04017p OS=Drosophila melanogaster OX=7227 GN=Dmel\CG1902 PE=1 SV=1		Q7K1M4	SD04017p OS=Drosophila melanogaster OX=7227 GN=Dmel\CG1902 PE=1 SV=1		Q8MZI3	RNA helicase OS=Drosophila melanogaster OX=7227 GN=DmRH5 PE=1 SV=1		Q8MZI3	RNA helicase OS=Drosophila melanogaster OX=7227 GN=DmRH5 PE=1 SV=1
Q7K2E1	LD05247p OS=Drosophila melanogaster OX=7227 GN=Dmel\CG8839 PE=1 SV=1		Q7K2E1	LD05247p OS=Drosophila melanogaster OX=7227 GN=Dmel\CG8839 PE=1 SV=1		Q8STA5	Histidine triad nucleotide binding protein 1, isoform A OS=Drosophila melanogaster OX=7227 GN=HINT1 PE=1 SV=1		Q8STA5	Histidine triad nucleotide binding protein 1, isoform A OS=Drosophila melanogaster OX=7227 GN=HINT1 PE=1 SV=1
Q7K2I4	Peptidyl-prolyl cis-trans isomerase OS=Drosophila melanogaster OX=7227 GN=Dmel\CG7768 PE=2 SV=1		Q7K2I4	Peptidyl-prolyl cis-trans isomerase OS=Drosophila melanogaster OX=7227 GN=Dmel\CG7768 PE=2 SV=1		Q8STG9	DSec61alpha OS=Drosophila melanogaster OX=7227 GN=Sec61alpha PE=1 SV=1		Q8STG9	DSec61alpha OS=Drosophila melanogaster OX=7227 GN=Sec61alpha PE=1 SV=1
Q7K2N0	Endoplasmic reticulum junction formation protein lunapark OS=Drosophila melanogaster OX=7227 GN=Lnpk PE=1 SV=1		Q7K2N0	Endoplasmic reticulum junction formation protein lunapark OS=Drosophila melanogaster OX=7227 GN=Lnpk PE=1 SV=1		Q8SWW4	LD28380p OS=Drosophila melanogaster OX=7227 GN=anon-WO0140519.52 PE=1 SV=1		Q8SWW4	LD28380p OS=Drosophila melanogaster OX=7227 GN=anon-WO0140519.52 PE=1 SV=1
Q7K2S9	Cytosol aminopeptidase OS=Drosophila melanogaster OX=7227 GN=loopin-1 PE=1 SV=1		Q7K2S9	Cytosol aminopeptidase OS=Drosophila melanogaster OX=7227 GN=loopin-1 PE=1 SV=1		Q8SX97	Succinate dehydrogenase [ubiquinone] flavoprotein subunit, mitochondrial OS=Drosophila melanogaster OX=7227 GN=SdhAL PE=2 SV=1		Q8SX97	Succinate dehydrogenase [ubiquinone] flavoprotein subunit, mitochondrial OS=Drosophila melanogaster OX=7227 GN=SdhAL PE=2 SV=1
Q7K2U8	GH07001p OS=Drosophila melanogaster OX=7227 GN=sut4 PE=2 SV=1		Q7K2U8	GH07001p OS=Drosophila melanogaster OX=7227 GN=sut4 PE=2 SV=1		Q8SXC9	GH05933p OS=Drosophila melanogaster OX=7227 GN=CG2077 PE=2 SV=1		Q8SXC9	GH05933p OS=Drosophila melanogaster OX=7227 GN=CG2077 PE=2 SV=1
Q7K3D4	Peptidylprolyl isomerase OS=Drosophila melanogaster OX=7227 GN=zda PE=1 SV=1		Q7K3D4	Peptidylprolyl isomerase OS=Drosophila melanogaster OX=7227 GN=zda PE=1 SV=1		Q8T0L3	Ubiquitin-activating enzyme E1 OS=Drosophila melanogaster OX=7227 GN=Uba1 PE=1 SV=1		Q8T0L3	Ubiquitin-activating enzyme E1 OS=Drosophila melanogaster OX=7227 GN=Uba1 PE=1 SV=1
Q7K3J0	CCT-theta OS=Drosophila melanogaster OX=7227 GN=CCT8 PE=1 SV=1		Q7K3J0	CCT-theta OS=Drosophila melanogaster OX=7227 GN=CCT8 PE=1 SV=1		Q8T0R3	GH12815p OS=Drosophila melanogaster OX=7227 GN=Dmel\CG32026 PE=2 SV=1		Q8T0R3	GH12815p OS=Drosophila melanogaster OX=7227 GN=Dmel\CG32026 PE=2 SV=1
Q7K3P0	Cysteinyl-tRNA synthetase OS=Drosophila melanogaster OX=7227 GN=CysRS-m PE=2 SV=1		Q7K3P0	Cysteinyl-tRNA synthetase OS=Drosophila melanogaster OX=7227 GN=CysRS-m PE=2 SV=1		Q8T0U2	GH06435p OS=Drosophila melanogaster OX=7227 GN=Dmel\CG5089 PE=2 SV=1		Q8T0U2	GH06435p OS=Drosophila melanogaster OX=7227 GN=Dmel\CG5089 PE=2 SV=1
Q7K3W2	GH09295p OS=Drosophila melanogaster OX=7227 GN=CG8728-RA PE=1 SV=1		Q7K3W2	GH09295p OS=Drosophila melanogaster OX=7227 GN=CG8728-RA PE=1 SV=1		Q8T3W8	AT27079p OS=Drosophila melanogaster OX=7227 GN=scpr-C PE=2 SV=1		Q8T3W8	AT27079p OS=Drosophila melanogaster OX=7227 GN=scpr-C PE=2 SV=1
Q7K485	Cathepsin D OS=Drosophila melanogaster OX=7227 GN=cathD PE=1 SV=1		Q7K485	Cathepsin D OS=Drosophila melanogaster OX=7227 GN=cathD PE=1 SV=1		Q8T465	AT13777p OS=Drosophila melanogaster OX=7227 GN=Dmel\CG12861 PE=2 SV=1		Q8T465	AT13777p OS=Drosophila melanogaster OX=7227 GN=Dmel\CG12861 PE=2 SV=1
Q7K4C7	LD46058p OS=Drosophila melanogaster OX=7227 GN=Pcyt1 PE=1 SV=1		Q7K4C7	LD46058p OS=Drosophila melanogaster OX=7227 GN=Pcyt1 PE=1 SV=1		Q8T4C4	ATP synthase subunit beta OS=Drosophila melanogaster OX=7227 GN=ATPsynbetaL PE=2 SV=1		Q8T4C4	ATP synthase subunit beta OS=Drosophila melanogaster OX=7227 GN=ATPsynbetaL PE=2 SV=1
Q7K581	SD01637p OS=Drosophila melanogaster OX=7227 GN=Dmel\CG8963 PE=1 SV=1		Q7K581	SD01637p OS=Drosophila melanogaster OX=7227 GN=Dmel\CG8963 PE=1 SV=1		Q8T4D6	Aconitate hydratase, mitochondrial OS=Drosophila melanogaster OX=7227 GN=mAcon2 PE=2 SV=1		Q8T4D6	Aconitate hydratase, mitochondrial OS=Drosophila melanogaster OX=7227 GN=mAcon2 PE=2 SV=1
Q7K5K3	Pyruvate dehydrogenase E1 component subunit beta OS=Drosophila melanogaster OX=7227 GN=Pdhb PE=1 SV=1		Q7K5K3	Pyruvate dehydrogenase E1 component subunit beta OS=Drosophila melanogaster OX=7227 GN=Pdhb PE=1 SV=1		Q8T4H8	AT07685p OS=Drosophila melanogaster OX=7227 GN=COX4L PE=2 SV=1		Q8T4H8	AT07685p OS=Drosophila melanogaster OX=7227 GN=COX4L PE=2 SV=1
Q7K5K9	Cytosol aminopeptidase OS=Drosophila melanogaster OX=7227 GN=S-Lap8 PE=1 SV=1		Q7K5K9	Cytosol aminopeptidase OS=Drosophila melanogaster OX=7227 GN=S-Lap8 PE=1 SV=1		Q8T8W3	AT21416p OS=Drosophila melanogaster OX=7227 GN=Past1 PE=1 SV=1		Q8T8W3	AT21416p OS=Drosophila melanogaster OX=7227 GN=Past1 PE=1 SV=1
Q7KB18	Epoxide hydrolase OS=Drosophila melanogaster OX=7227 GN=Jheh2 PE=1 SV=1		Q7KB18	Epoxide hydrolase OS=Drosophila melanogaster OX=7227 GN=Jheh2 PE=1 SV=1		Q94511	NADH-ubiquinone oxidoreductase 75 kDa subunit, mitochondrial OS=Drosophila melanogaster OX=7227 GN=ND-75 PE=2 SV=3		Q94511	NADH-ubiquinone oxidoreductase 75 kDa subunit, mitochondrial OS=Drosophila melanogaster OX=7227 GN=ND-75 PE=2 SV=3
Q7KK90	GH14654p OS=Drosophila melanogaster OX=7227 GN=GstE1 PE=1 SV=1		Q7KK90	GH14654p OS=Drosophila melanogaster OX=7227 GN=GstE1 PE=1 SV=1		Q94514	Cytochrome c oxidase subunit 5A, mitochondrial OS=Drosophila melanogaster OX=7227 GN=COX5A PE=2 SV=2		Q94514	Cytochrome c oxidase subunit 5A, mitochondrial OS=Drosophila melanogaster OX=7227 GN=COX5A PE=2 SV=2
Q7KKI0	Chaperonin containing TCP1 subunit 5, isoform A OS=Drosophila melanogaster OX=7227 GN=CCT5 PE=1 SV=1		Q7KKI0	Chaperonin containing TCP1 subunit 5, isoform A OS=Drosophila melanogaster OX=7227 GN=CCT5 PE=1 SV=1		Q94516	ATP synthase subunit b, mitochondrial OS=Drosophila melanogaster OX=7227 GN=ATPsynB PE=2 SV=2		Q94516	ATP synthase subunit b, mitochondrial OS=Drosophila melanogaster OX=7227 GN=ATPsynB PE=2 SV=2
Q7KMM4	BcDNA.GH04962 OS=Drosophila melanogaster OX=7227 GN=GCS2alpha PE=1 SV=1		Q7KMM4	BcDNA.GH04962 OS=Drosophila melanogaster OX=7227 GN=GCS2alpha PE=1 SV=1		Q94523	Succinate dehydrogenase [ubiquinone] flavoprotein subunit, mitochondrial OS=Drosophila melanogaster OX=7227 GN=SdhA PE=2 SV=3		Q94523	Succinate dehydrogenase [ubiquinone] flavoprotein subunit, mitochondrial OS=Drosophila melanogaster OX=7227 GN=SdhA PE=2 SV=3
Q7KMP8	26S proteasome non-ATPase regulatory subunit 13 OS=Drosophila melanogaster OX=7227 GN=Rpn9 PE=1 SV=1		Q7KMP8	26S proteasome non-ATPase regulatory subunit 13 OS=Drosophila melanogaster OX=7227 GN=Rpn9 PE=1 SV=1		Q94915	Rhythmically expressed gene 2 protein OS=Drosophila melanogaster OX=7227 GN=Reg-2 PE=2 SV=1		Q94915	Rhythmically expressed gene 2 protein OS=Drosophila melanogaster OX=7227 GN=Reg-2 PE=2 SV=1
Q7KMQ0	26S proteasome regulatory subunit 7 OS=Drosophila melanogaster OX=7227 GN=Rpt1 PE=1 SV=1		Q7KMQ0	26S proteasome regulatory subunit 7 OS=Drosophila melanogaster OX=7227 GN=Rpt1 PE=1 SV=1		Q94920	Voltage-dependent anion-selective channel OS=Drosophila melanogaster OX=7227 GN=porin PE=1 SV=3		Q94920	Voltage-dependent anion-selective channel OS=Drosophila melanogaster OX=7227 GN=porin PE=1 SV=3
Q7KN85	ATP-citrate synthase OS=Drosophila melanogaster OX=7227 GN=ATPCL PE=1 SV=1		Q7KN85	ATP-citrate synthase OS=Drosophila melanogaster OX=7227 GN=ATPCL PE=1 SV=1		Q95R35	Cytosol aminopeptidase OS=Drosophila melanogaster OX=7227 GN=S-Lap4 PE=1 SV=1		Q95R35	Cytosol aminopeptidase OS=Drosophila melanogaster OX=7227 GN=S-Lap4 PE=1 SV=1
Q7KN94	Electron transfer flavoprotein subunit alpha OS=Drosophila melanogaster OX=7227 GN=wal PE=1 SV=1		Q7KN94	Electron transfer flavoprotein subunit alpha OS=Drosophila melanogaster OX=7227 GN=wal PE=1 SV=1		Q95RE4	LD37574p OS=Drosophila melanogaster OX=7227 GN=yps PE=1 SV=1		Q95RE4	LD37574p OS=Drosophila melanogaster OX=7227 GN=yps PE=1 SV=1
Q7KSB5	S-formylglutathione hydrolase OS=Drosophila melanogaster OX=7227 GN=Dmel\CG4390 PE=1 SV=1		Q7KSB5	S-formylglutathione hydrolase OS=Drosophila melanogaster OX=7227 GN=Dmel\CG4390 PE=1 SV=1		Q95RI5	Failed axon connections OS=Drosophila melanogaster OX=7227 GN=fax PE=1 SV=1		Q95RI5	Failed axon connections OS=Drosophila melanogaster OX=7227 GN=fax PE=1 SV=1
Q7KSQ0	LD46175p OS=Drosophila melanogaster OX=7227 GN=sea PE=1 SV=1		Q7KSQ0	LD46175p OS=Drosophila melanogaster OX=7227 GN=sea PE=1 SV=1		Q95RV5	Ribulose-phosphate 3-epimerase OS=Drosophila melanogaster OX=7227 GN=Rpe PE=1 SV=1		Q95RV5	Ribulose-phosphate 3-epimerase OS=Drosophila melanogaster OX=7227 GN=Rpe PE=1 SV=1
Q7KTA9	Glycerol-3-phosphate dehydrogenase OS=Drosophila melanogaster OX=7227 GN=Gpo3 PE=3 SV=2		Q7KTA9	Glycerol-3-phosphate dehydrogenase OS=Drosophila melanogaster OX=7227 GN=Gpo3 PE=3 SV=2		Q95SI7	GH23390p OS=Drosophila melanogaster OX=7227 GN=Dmel\CG6028 PE=1 SV=1		Q95SI7	GH23390p OS=Drosophila melanogaster OX=7227 GN=Dmel\CG6028 PE=1 SV=1
Q7KTC0	Multidrug-Resistance like protein 1, isoform I OS=Drosophila melanogaster OX=7227 GN=MRP PE=1 SV=1		Q7KTC0	Multidrug-Resistance like protein 1, isoform I OS=Drosophila melanogaster OX=7227 GN=MRP PE=1 SV=1		Q95TZ4	Citrate synthase OS=Drosophila melanogaster OX=7227 GN=anon-WO0140519.178 PE=2 SV=1		Q95TZ4	Citrate synthase OS=Drosophila melanogaster OX=7227 GN=anon-WO0140519.178 PE=2 SV=1
Q7KTF1	Uncharacterized protein OS=Drosophila melanogaster OX=7227 GN=Dmel\CG7309 PE=3 SV=2		Q7KTF1	Uncharacterized protein OS=Drosophila melanogaster OX=7227 GN=Dmel\CG7309 PE=3 SV=2		Q95U38	Succinate--CoA ligase [ADP-forming] subunit beta, mitochondrial OS=Drosophila melanogaster OX=7227 GN=ScsbetaA PE=1 SV=1		Q95U38	Succinate--CoA ligase [ADP-forming] subunit beta, mitochondrial OS=Drosophila melanogaster OX=7227 GN=ScsbetaA PE=1 SV=1
Q7KUC2	Pyridoxal kinase OS=Drosophila melanogaster OX=7227 GN=Pdxk PE=1 SV=1		Q7KUC2	Pyridoxal kinase OS=Drosophila melanogaster OX=7227 GN=Pdxk PE=1 SV=1		Q95WY3	FI04781p OS=Drosophila melanogaster OX=7227 GN=Nop56 PE=1 SV=1		Q95WY3	FI04781p OS=Drosophila melanogaster OX=7227 GN=Nop56 PE=1 SV=1
Q7KUT2	Lon protease homolog, mitochondrial OS=Drosophila melanogaster OX=7227 GN=Lon PE=1 SV=1		Q7KUT2	Lon protease homolog, mitochondrial OS=Drosophila melanogaster OX=7227 GN=Lon PE=1 SV=1		Q960M4	Peroxiredoxin-5 OS=Drosophila melanogaster OX=7227 GN=Prx5 PE=1 SV=1		Q960M4	Peroxiredoxin-5 OS=Drosophila melanogaster OX=7227 GN=Prx5 PE=1 SV=1
Q7KW39	Probable methylmalonate-semialdehyde dehydrogenase [acylating], mitochondrial OS=Drosophila melanogaster OX=7227 GN=CG17896 PE=2 SV=1		Q7KW39	Probable methylmalonate-semialdehyde dehydrogenase [acylating], mitochondrial OS=Drosophila melanogaster OX=7227 GN=CG17896 PE=2 SV=1		Q961W5	Cytosol aminopeptidase OS=Drosophila melanogaster OX=7227 GN=S-Lap3 PE=1 SV=1		Q961W5	Cytosol aminopeptidase OS=Drosophila melanogaster OX=7227 GN=S-Lap3 PE=1 SV=1
Q86B44	Glutathione synthetase OS=Drosophila melanogaster OX=7227 GN=Gss2 PE=1 SV=2		Q86B44	Glutathione synthetase OS=Drosophila melanogaster OX=7227 GN=Gss2 PE=1 SV=2		Q99323	Myosin heavy chain, non-muscle OS=Drosophila melanogaster OX=7227 GN=zip PE=1 SV=2		Q99323	Myosin heavy chain, non-muscle OS=Drosophila melanogaster OX=7227 GN=zip PE=1 SV=2
Q86NT5	Malic enzyme OS=Drosophila melanogaster OX=7227 GN=Menl-1 PE=2 SV=1		Q86NT5	Malic enzyme OS=Drosophila melanogaster OX=7227 GN=Menl-1 PE=2 SV=1		Q9I7S8	Multifunctional protein ADE2 OS=Drosophila melanogaster OX=7227 GN=Paics PE=2 SV=2		Q9I7S8	Multifunctional protein ADE2 OS=Drosophila melanogaster OX=7227 GN=Paics PE=2 SV=2
Q8I0F1	AT27831p OS=Drosophila melanogaster OX=7227 GN=NEST:bs09g01 PE=1 SV=1		Q8I0F1	AT27831p OS=Drosophila melanogaster OX=7227 GN=NEST:bs09g01 PE=1 SV=1		Q9I7T3	UDP-glycosyltransferase family 305 member A1, isoform A OS=Drosophila melanogaster OX=7227 GN=Ugt305A1 PE=4 SV=1		Q9I7T3	UDP-glycosyltransferase family 305 member A1, isoform A OS=Drosophila melanogaster OX=7227 GN=Ugt305A1 PE=4 SV=1
Q8I0K9	LD08455p OS=Drosophila melanogaster OX=7227 GN=Dmel\CG32820 PE=2 SV=1		Q8I0K9	LD08455p OS=Drosophila melanogaster OX=7227 GN=Dmel\CG32820 PE=2 SV=1		Q9I7U1	LD36721p OS=Drosophila melanogaster OX=7227 GN=Dmel\CG1275 PE=1 SV=1		Q9I7U1	LD36721p OS=Drosophila melanogaster OX=7227 GN=Dmel\CG1275 PE=1 SV=1
Q8IMW8	AT20732p OS=Drosophila melanogaster OX=7227 GN=Dmel\CG33340 PE=2 SV=1		Q8IMW8	AT20732p OS=Drosophila melanogaster OX=7227 GN=Dmel\CG33340 PE=2 SV=1		Q9NFT7	Hexokinase type 2 OS=Drosophila melanogaster OX=7227 GN=Hex-t2 PE=2 SV=4		Q9NFT7	Hexokinase type 2 OS=Drosophila melanogaster OX=7227 GN=Hex-t2 PE=2 SV=4
Q8IN06	Glycerol-3-phosphate dehydrogenase [NAD(+)] OS=Drosophila melanogaster OX=7227 GN=Gpdh3 PE=2 SV=2		Q8IN06	Glycerol-3-phosphate dehydrogenase [NAD(+)] OS=Drosophila melanogaster OX=7227 GN=Gpdh3 PE=2 SV=2		Q9NJH0	Elongation factor 1-gamma OS=Drosophila melanogaster OX=7227 GN=eEF1gamma PE=2 SV=2		Q9NJH0	Elongation factor 1-gamma OS=Drosophila melanogaster OX=7227 GN=eEF1gamma PE=2 SV=2
Q8INF7	Dynein assembly factor 5, axonemal OS=Drosophila melanogaster OX=7227 GN=HEATR2 PE=2 SV=1		Q8INF7	Dynein assembly factor 5, axonemal OS=Drosophila melanogaster OX=7227 GN=HEATR2 PE=2 SV=1		Q9TVM2	Exportin-1 OS=Drosophila melanogaster OX=7227 GN=emb PE=1 SV=1		Q9TVM2	Exportin-1 OS=Drosophila melanogaster OX=7227 GN=emb PE=1 SV=1
Q8INH6	FI18373p1 OS=Drosophila melanogaster OX=7227 GN=CG8775 PE=1 SV=1		Q8INH6	FI18373p1 OS=Drosophila melanogaster OX=7227 GN=CG8775 PE=1 SV=1		Q9U1L2	EG:BACR7A4.14 protein OS=Drosophila melanogaster OX=7227 GN=EG:BACR7A4.14 PE=1 SV=1		Q9U1L2	EG:BACR7A4.14 protein OS=Drosophila melanogaster OX=7227 GN=EG:BACR7A4.14 PE=1 SV=1
Q8INK3	Fatty acid binding protein, isoform C OS=Drosophila melanogaster OX=7227 GN=fabp PE=1 SV=1		Q8INK3	Fatty acid binding protein, isoform C OS=Drosophila melanogaster OX=7227 GN=fabp PE=1 SV=1		Q9U599	AT01821p OS=Drosophila melanogaster OX=7227 GN=gom PE=2 SV=1		Q9U599	AT01821p OS=Drosophila melanogaster OX=7227 GN=gom PE=2 SV=1
Q8INP3	Uncharacterized protein, isoform B OS=Drosophila melanogaster OX=7227 GN=CG33187 PE=4 SV=3		Q8INP3	Uncharacterized protein, isoform B OS=Drosophila melanogaster OX=7227 GN=CG33187 PE=4 SV=3		Q9V345	COP9 signalosome complex subunit 4 OS=Drosophila melanogaster OX=7227 GN=CSN4 PE=1 SV=1		Q9V345	COP9 signalosome complex subunit 4 OS=Drosophila melanogaster OX=7227 GN=CSN4 PE=1 SV=1
Q8INT5	Dynein assembly factor 1, axonemal homolog OS=Drosophila melanogaster OX=7227 GN=dtr PE=2 SV=2		Q8INT5	Dynein assembly factor 1, axonemal homolog OS=Drosophila melanogaster OX=7227 GN=dtr PE=2 SV=2		Q9V397	Enoyl-CoA hydratase OS=Drosophila melanogaster OX=7227 GN=Mtpalpha PE=1 SV=1		Q9V397	Enoyl-CoA hydratase OS=Drosophila melanogaster OX=7227 GN=Mtpalpha PE=1 SV=1
Q8INX9	IP19941p OS=Drosophila melanogaster OX=7227 GN=Dmel\CG31788 PE=2 SV=1		Q8INX9	IP19941p OS=Drosophila melanogaster OX=7227 GN=Dmel\CG31788 PE=2 SV=1		Q9V3A8	Ergic53, isoform A OS=Drosophila melanogaster OX=7227 GN=ergic53 PE=1 SV=1		Q9V3A8	Ergic53, isoform A OS=Drosophila melanogaster OX=7227 GN=ergic53 PE=1 SV=1
Q8IPD2	Fumarate hydratase OS=Drosophila melanogaster OX=7227 GN=Fum4 PE=2 SV=1		Q8IPD2	Fumarate hydratase OS=Drosophila melanogaster OX=7227 GN=Fum4 PE=2 SV=1		Q9V3E9	FI17138p1 OS=Drosophila melanogaster OX=7227 GN=spag PE=1 SV=1		Q9V3E9	FI17138p1 OS=Drosophila melanogaster OX=7227 GN=spag PE=1 SV=1
Q8IPP8	Uncharacterized protein OS=Drosophila melanogaster OX=7227 GN=Dmel\CG31548 PE=1 SV=1		Q8IPP8	Uncharacterized protein OS=Drosophila melanogaster OX=7227 GN=Dmel\CG31548 PE=1 SV=1		Q9V3G1	60S ribosomal protein L8 OS=Drosophila melanogaster OX=7227 GN=RpL8 PE=1 SV=1		Q9V3G1	60S ribosomal protein L8 OS=Drosophila melanogaster OX=7227 GN=RpL8 PE=1 SV=1
Q8IPQ6	Polymerase (DNA-directed), delta interacting protein 2, isoform B OS=Drosophila melanogaster OX=7227 GN=POLDIP2 PE=1 SV=1		Q8IPQ6	Polymerase (DNA-directed), delta interacting protein 2, isoform B OS=Drosophila melanogaster OX=7227 GN=POLDIP2 PE=1 SV=1		Q9V3G7	26S proteasome non-ATPase regulatory subunit 6 OS=Drosophila melanogaster OX=7227 GN=Rpn7 PE=2 SV=1		Q9V3G7	26S proteasome non-ATPase regulatory subunit 6 OS=Drosophila melanogaster OX=7227 GN=Rpn7 PE=2 SV=1
Q8IPY3	Aspartate aminotransferase OS=Drosophila melanogaster OX=7227 GN=Got2 PE=1 SV=1		Q8IPY3	Aspartate aminotransferase OS=Drosophila melanogaster OX=7227 GN=Got2 PE=1 SV=1		Q9V3G9	AT18705p OS=Drosophila melanogaster OX=7227 GN=NEST:bs17h08 PE=2 SV=1		Q9V3G9	AT18705p OS=Drosophila melanogaster OX=7227 GN=NEST:bs17h08 PE=2 SV=1
Q8IPZ9	FI02831p OS=Drosophila melanogaster OX=7227 GN=CG15407 PE=2 SV=1		Q8IPZ9	FI02831p OS=Drosophila melanogaster OX=7227 GN=CG15407 PE=2 SV=1		Q9V3J1	V-type proton ATPase subunit H OS=Drosophila melanogaster OX=7227 GN=VhaSFD PE=2 SV=2		Q9V3J1	V-type proton ATPase subunit H OS=Drosophila melanogaster OX=7227 GN=VhaSFD PE=2 SV=2
Q8IQL2	MIP30042p OS=Drosophila melanogaster OX=7227 GN=saturn PE=2 SV=1		Q8IQL2	MIP30042p OS=Drosophila melanogaster OX=7227 GN=saturn PE=2 SV=1		Q9V3M9	Tektin OS=Drosophila melanogaster OX=7227 GN=Tektin-A PE=2 SV=1		Q9V3M9	Tektin OS=Drosophila melanogaster OX=7227 GN=Tektin-A PE=2 SV=1
Q8IQZ7	FI19014p1 OS=Drosophila melanogaster OX=7227 GN=Fim PE=1 SV=1		Q8IQZ7	FI19014p1 OS=Drosophila melanogaster OX=7227 GN=Fim PE=1 SV=1		Q9V3N6	Transmembrane 9 superfamily member OS=Drosophila melanogaster OX=7227 GN=TM9SF4 PE=1 SV=1		Q9V3N6	Transmembrane 9 superfamily member OS=Drosophila melanogaster OX=7227 GN=TM9SF4 PE=1 SV=1
Q8IR72	FI19011p1 OS=Drosophila melanogaster OX=7227 GN=Dmel\CG32638 PE=1 SV=2		Q8IR72	FI19011p1 OS=Drosophila melanogaster OX=7227 GN=Dmel\CG32638 PE=1 SV=2		Q9V3U6	26-29kD-proteinase OS=Drosophila melanogaster OX=7227 GN=26-29-p PE=1 SV=1		Q9V3U6	26-29kD-proteinase OS=Drosophila melanogaster OX=7227 GN=26-29-p PE=1 SV=1
Q8IRD0	RH17559p OS=Drosophila melanogaster OX=7227 GN=Dmel\CG32267 PE=1 SV=1		Q8IRD0	RH17559p OS=Drosophila melanogaster OX=7227 GN=Dmel\CG32267 PE=1 SV=1		Q9V3V6	26S proteasome regulatory complex subunit p50 OS=Drosophila melanogaster OX=7227 GN=Rpt5 PE=1 SV=1		Q9V3V6	26S proteasome regulatory complex subunit p50 OS=Drosophila melanogaster OX=7227 GN=Rpt5 PE=1 SV=1
Q8IRD3	Glutathione peroxidase OS=Drosophila melanogaster OX=7227 GN=PHGPx PE=1 SV=1		Q8IRD3	Glutathione peroxidase OS=Drosophila melanogaster OX=7227 GN=PHGPx PE=1 SV=1		Q9V3Z4	GH11341p OS=Drosophila melanogaster OX=7227 GN=Rpn5 PE=1 SV=1		Q9V3Z4	GH11341p OS=Drosophila melanogaster OX=7227 GN=Rpn5 PE=1 SV=1
Q8IRF1	IP08610p OS=Drosophila melanogaster OX=7227 GN=Dmel\CG32298 PE=2 SV=1		Q8IRF1	IP08610p OS=Drosophila melanogaster OX=7227 GN=Dmel\CG32298 PE=2 SV=1		Q9V429	Thioredoxin-2 OS=Drosophila melanogaster OX=7227 GN=Trx-2 PE=1 SV=3		Q9V429	Thioredoxin-2 OS=Drosophila melanogaster OX=7227 GN=Trx-2 PE=1 SV=3
Q8IRH1	FI19310p1 OS=Drosophila melanogaster OX=7227 GN=Psa PE=1 SV=1		Q8IRH1	FI19310p1 OS=Drosophila melanogaster OX=7227 GN=Psa PE=1 SV=1		Q9V434	Asparagine--tRNA ligase OS=Drosophila melanogaster OX=7227 GN=AsnRS PE=1 SV=1		Q9V434	Asparagine--tRNA ligase OS=Drosophila melanogaster OX=7227 GN=AsnRS PE=1 SV=1
Q8IRH9	FI21268p1 OS=Drosophila melanogaster OX=7227 GN=anon-WO0140519.53 PE=2 SV=1		Q8IRH9	FI21268p1 OS=Drosophila melanogaster OX=7227 GN=anon-WO0140519.53 PE=2 SV=1		Q9V436	26S proteasome non-ATPase regulatory subunit 8 OS=Drosophila melanogaster OX=7227 GN=Rpn12 PE=1 SV=1		Q9V436	26S proteasome non-ATPase regulatory subunit 8 OS=Drosophila melanogaster OX=7227 GN=Rpn12 PE=1 SV=1
Q8MLS2	Ribose-5-phosphate isomerase OS=Drosophila melanogaster OX=7227 GN=Rpi PE=1 SV=3		Q8MLS2	Ribose-5-phosphate isomerase OS=Drosophila melanogaster OX=7227 GN=Rpi PE=1 SV=3		Q9V438	Protein disulfide-isomerase A6 homolog OS=Drosophila melanogaster OX=7227 GN=CaBP1 PE=1 SV=1		Q9V438	Protein disulfide-isomerase A6 homolog OS=Drosophila melanogaster OX=7227 GN=CaBP1 PE=1 SV=1
Q8MLZ7	Chitinase-like protein Idgf3 OS=Drosophila melanogaster OX=7227 GN=Idgf3 PE=1 SV=3		Q8MLZ7	Chitinase-like protein Idgf3 OS=Drosophila melanogaster OX=7227 GN=Idgf3 PE=1 SV=3		Q9V455	Importin subunit alpha OS=Drosophila melanogaster OX=7227 GN=Kap-alpha3 PE=1 SV=1		Q9V455	Importin subunit alpha OS=Drosophila melanogaster OX=7227 GN=Kap-alpha3 PE=1 SV=1
Q8MR63	Aldose 1-epimerase OS=Drosophila melanogaster OX=7227 GN=BcDNA:GH08902 PE=2 SV=1		Q8MR63	Aldose 1-epimerase OS=Drosophila melanogaster OX=7227 GN=BcDNA:GH08902 PE=2 SV=1		Q9V496	Apolipophorins OS=Drosophila melanogaster OX=7227 GN=apolpp PE=1 SV=2		Q9V496	Apolipophorins OS=Drosophila melanogaster OX=7227 GN=apolpp PE=1 SV=2
Q8MRL1	GEO04448p1 OS=Drosophila melanogaster OX=7227 GN=BcDNA:GH25462 PE=1 SV=1		Q8MRL1	GEO04448p1 OS=Drosophila melanogaster OX=7227 GN=BcDNA:GH25462 PE=1 SV=1		Q9V4E0	Complex I-49kD OS=Drosophila melanogaster OX=7227 GN=ND-49 PE=1 SV=2		Q9V4E0	Complex I-49kD OS=Drosophila melanogaster OX=7227 GN=ND-49 PE=1 SV=2
Q8MS78	Carbonic anhydrase 13 OS=Drosophila melanogaster OX=7227 GN=CAH13 PE=2 SV=1		Q8MS78	Carbonic anhydrase 13 OS=Drosophila melanogaster OX=7227 GN=CAH13 PE=2 SV=1		Q9V4N3	Cytochrome b5 OS=Drosophila melanogaster OX=7227 GN=Cyt-b5 PE=2 SV=1		Q9V4N3	Cytochrome b5 OS=Drosophila melanogaster OX=7227 GN=Cyt-b5 PE=2 SV=1
Q8MSW0	Isoleucyl-tRNA synthetase OS=Drosophila melanogaster OX=7227 GN=IleRS PE=1 SV=1		Q8MSW0	Isoleucyl-tRNA synthetase OS=Drosophila melanogaster OX=7227 GN=IleRS PE=1 SV=1		Q9V595	Uroporphyrinogen decarboxylase OS=Drosophila melanogaster OX=7227 GN=Urod PE=3 SV=1		Q9V595	Uroporphyrinogen decarboxylase OS=Drosophila melanogaster OX=7227 GN=Urod PE=3 SV=1
Q8MT58	Carnosine dipeptidase 2, isoform A OS=Drosophila melanogaster OX=7227 GN=Cndp2 PE=1 SV=1		Q8MT58	Carnosine dipeptidase 2, isoform A OS=Drosophila melanogaster OX=7227 GN=Cndp2 PE=1 SV=1		Q9V5C6	Proteasome subunit alpha type-3 OS=Drosophila melanogaster OX=7227 GN=Prosalpha7 PE=1 SV=1		Q9V5C6	Proteasome subunit alpha type-3 OS=Drosophila melanogaster OX=7227 GN=Prosalpha7 PE=1 SV=1
Q8MZ28	GEO09656p1 OS=Drosophila melanogaster OX=7227 GN=Dmel\CG31360 PE=2 SV=1		Q8MZ28	GEO09656p1 OS=Drosophila melanogaster OX=7227 GN=Dmel\CG31360 PE=2 SV=1		Q9V677	Proteasome-associated protein ECM29 homolog OS=Drosophila melanogaster OX=7227 GN=CG8858 PE=1 SV=1		Q9V677	Proteasome-associated protein ECM29 homolog OS=Drosophila melanogaster OX=7227 GN=CG8858 PE=1 SV=1
Q8MZI3	RNA helicase OS=Drosophila melanogaster OX=7227 GN=DmRH5 PE=1 SV=1		Q8MZI3	RNA helicase OS=Drosophila melanogaster OX=7227 GN=DmRH5 PE=1 SV=1		Q9V6K1	Tripeptidyl-peptidase 2 OS=Drosophila melanogaster OX=7227 GN=TppII PE=1 SV=2		Q9V6K1	Tripeptidyl-peptidase 2 OS=Drosophila melanogaster OX=7227 GN=TppII PE=1 SV=2
Q8STA5	Histidine triad nucleotide binding protein 1, isoform A OS=Drosophila melanogaster OX=7227 GN=HINT1 PE=1 SV=1		Q8STA5	Histidine triad nucleotide binding protein 1, isoform A OS=Drosophila melanogaster OX=7227 GN=HINT1 PE=1 SV=1		Q9V6U9	Enoyl-[acyl-carrier-protein] reductase, mitochondrial OS=Drosophila melanogaster OX=7227 GN=CG16935 PE=3 SV=2		Q9V6U9	Enoyl-[acyl-carrier-protein] reductase, mitochondrial OS=Drosophila melanogaster OX=7227 GN=CG16935 PE=3 SV=2
Q8STG9	DSec61alpha OS=Drosophila melanogaster OX=7227 GN=Sec61alpha PE=1 SV=1		Q8STG9	DSec61alpha OS=Drosophila melanogaster OX=7227 GN=Sec61alpha PE=1 SV=1		Q9V7D2	V-type proton ATPase subunit D 1 OS=Drosophila melanogaster OX=7227 GN=Vha36-1 PE=2 SV=1		Q9V7D2	V-type proton ATPase subunit D 1 OS=Drosophila melanogaster OX=7227 GN=Vha36-1 PE=2 SV=1
Q8SWW4	LD28380p OS=Drosophila melanogaster OX=7227 GN=anon-WO0140519.52 PE=1 SV=1		Q8SWW4	LD28380p OS=Drosophila melanogaster OX=7227 GN=anon-WO0140519.52 PE=1 SV=1		Q9V7N5	V-type proton ATPase subunit C OS=Drosophila melanogaster OX=7227 GN=Vha44 PE=2 SV=5		Q9V7N5	V-type proton ATPase subunit C OS=Drosophila melanogaster OX=7227 GN=Vha44 PE=2 SV=5
Q8SX76	LD24646p OS=Drosophila melanogaster OX=7227 GN=pch2 PE=1 SV=1		Q8SX76	LD24646p OS=Drosophila melanogaster OX=7227 GN=pch2 PE=1 SV=1		Q9V9M7	60S ribosomal protein L21 OS=Drosophila melanogaster OX=7227 GN=RpL21 PE=1 SV=1		Q9V9M7	60S ribosomal protein L21 OS=Drosophila melanogaster OX=7227 GN=RpL21 PE=1 SV=1
Q8SX97	Succinate dehydrogenase [ubiquinone] flavoprotein subunit, mitochondrial OS=Drosophila melanogaster OX=7227 GN=SdhAL PE=2 SV=1		Q8SX97	Succinate dehydrogenase [ubiquinone] flavoprotein subunit, mitochondrial OS=Drosophila melanogaster OX=7227 GN=SdhAL PE=2 SV=1		Q9V9Q4	LD43819p OS=Drosophila melanogaster OX=7227 GN=Dmel\CG1416 PE=1 SV=2		Q9V9Q4	LD43819p OS=Drosophila melanogaster OX=7227 GN=Dmel\CG1416 PE=1 SV=2
Q8SXF2	RH40246p OS=Drosophila melanogaster OX=7227 GN=Dmel\CG5612 PE=2 SV=1		Q8SXF2	RH40246p OS=Drosophila melanogaster OX=7227 GN=Dmel\CG5612 PE=2 SV=1		Q9V9W3	60S ribosomal protein L6 OS=Drosophila melanogaster OX=7227 GN=RpL6 PE=1 SV=1		Q9V9W3	60S ribosomal protein L6 OS=Drosophila melanogaster OX=7227 GN=RpL6 PE=1 SV=1
Q8SXR7	Fatty acid transport protein 3, isoform A OS=Drosophila melanogaster OX=7227 GN=Fatp3 PE=1 SV=1		Q8SXR7	Fatty acid transport protein 3, isoform A OS=Drosophila melanogaster OX=7227 GN=Fatp3 PE=1 SV=1		Q9VA91	40S ribosomal protein S7 OS=Drosophila melanogaster OX=7227 GN=RpS7 PE=1 SV=1		Q9VA91	40S ribosomal protein S7 OS=Drosophila melanogaster OX=7227 GN=RpS7 PE=1 SV=1
Q8SY19	Microsomal glutathione S-transferase-like, isoform A OS=Drosophila melanogaster OX=7227 GN=Mgstl PE=1 SV=1		Q8SY19	Microsomal glutathione S-transferase-like, isoform A OS=Drosophila melanogaster OX=7227 GN=Mgstl PE=1 SV=1		Q9VAC1	Acetyl-CoA deacylase OS=Drosophila melanogaster OX=7227 GN=anon-WO0153538.36 PE=1 SV=1		Q9VAC1	Acetyl-CoA deacylase OS=Drosophila melanogaster OX=7227 GN=anon-WO0153538.36 PE=1 SV=1
Q8SYJ2	GEO09626p1 OS=Drosophila melanogaster OX=7227 GN=ND-MLRQ PE=1 SV=1		Q8SYJ2	GEO09626p1 OS=Drosophila melanogaster OX=7227 GN=ND-MLRQ PE=1 SV=1		Q9VAF0	Zinc transporter ZIP13 homolog OS=Drosophila melanogaster OX=7227 GN=Zip99C PE=2 SV=1		Q9VAF0	Zinc transporter ZIP13 homolog OS=Drosophila melanogaster OX=7227 GN=Zip99C PE=2 SV=1
Q8SYL0	CDP-diacylglycerol--glycerol-3-phosphate 3-phosphatidyltransferase OS=Drosophila melanogaster OX=7227 GN=Dmel\CG7718 PE=2 SV=1		Q8SYL0	CDP-diacylglycerol--glycerol-3-phosphate 3-phosphatidyltransferase OS=Drosophila melanogaster OX=7227 GN=Dmel\CG7718 PE=2 SV=1		Q9VAH4	Protein phosphatase PTC7 homolog fig OS=Drosophila melanogaster OX=7227 GN=fig PE=2 SV=1		Q9VAH4	Protein phosphatase PTC7 homolog fig OS=Drosophila melanogaster OX=7227 GN=fig PE=2 SV=1
Q8SZY4	Ecto-5'-nucleotidase 2, isoform A OS=Drosophila melanogaster OX=7227 GN=NT5E-2 PE=1 SV=1		Q8SZY4	Ecto-5'-nucleotidase 2, isoform A OS=Drosophila melanogaster OX=7227 GN=NT5E-2 PE=1 SV=1		Q9VAJ4	General odorant-binding protein 99a OS=Drosophila melanogaster OX=7227 GN=Obp99a PE=2 SV=2		Q9VAJ4	General odorant-binding protein 99a OS=Drosophila melanogaster OX=7227 GN=Obp99a PE=2 SV=2
Q8T0L3	Ubiquitin-activating enzyme E1 OS=Drosophila melanogaster OX=7227 GN=Uba1 PE=1 SV=1		Q8T0L3	Ubiquitin-activating enzyme E1 OS=Drosophila melanogaster OX=7227 GN=Uba1 PE=1 SV=1		Q9VAL7	Calnexin 99A, isoform A OS=Drosophila melanogaster OX=7227 GN=Cnx99A PE=1 SV=2		Q9VAL7	Calnexin 99A, isoform A OS=Drosophila melanogaster OX=7227 GN=Cnx99A PE=1 SV=2
Q8T0R3	GH12815p OS=Drosophila melanogaster OX=7227 GN=Dmel\CG32026 PE=2 SV=1		Q8T0R3	GH12815p OS=Drosophila melanogaster OX=7227 GN=Dmel\CG32026 PE=2 SV=1		Q9VAM6	CDGSH iron-sulfur domain-containing protein 2 homolog OS=Drosophila melanogaster OX=7227 GN=Cisd2 PE=2 SV=1		Q9VAM6	CDGSH iron-sulfur domain-containing protein 2 homolog OS=Drosophila melanogaster OX=7227 GN=Cisd2 PE=2 SV=1
Q8T0U2	GH06435p OS=Drosophila melanogaster OX=7227 GN=Dmel\CG5089 PE=2 SV=1		Q8T0U2	GH06435p OS=Drosophila melanogaster OX=7227 GN=Dmel\CG5089 PE=2 SV=1		Q9VAN0	Probable phosphoserine aminotransferase OS=Drosophila melanogaster OX=7227 GN=CG11899 PE=2 SV=1		Q9VAN0	Probable phosphoserine aminotransferase OS=Drosophila melanogaster OX=7227 GN=CG11899 PE=2 SV=1
Q8T4C4	ATP synthase subunit beta OS=Drosophila melanogaster OX=7227 GN=ATPsynbetaL PE=2 SV=1		Q8T4C4	ATP synthase subunit beta OS=Drosophila melanogaster OX=7227 GN=ATPsynbetaL PE=2 SV=1		Q9VAN7	Phosphoglycerate mutase OS=Drosophila melanogaster OX=7227 GN=Pglym78 PE=1 SV=2		Q9VAN7	Phosphoglycerate mutase OS=Drosophila melanogaster OX=7227 GN=Pglym78 PE=1 SV=2
Q8T4D6	Aconitate hydratase, mitochondrial OS=Drosophila melanogaster OX=7227 GN=mAcon2 PE=2 SV=1		Q8T4D6	Aconitate hydratase, mitochondrial OS=Drosophila melanogaster OX=7227 GN=mAcon2 PE=2 SV=1		Q9VAW7	Cytochrome b-c1 complex subunit 7 OS=Drosophila melanogaster OX=7227 GN=UQCR-14L PE=2 SV=1		Q9VAW7	Cytochrome b-c1 complex subunit 7 OS=Drosophila melanogaster OX=7227 GN=UQCR-14L PE=2 SV=1
Q8T4H8	AT07685p OS=Drosophila melanogaster OX=7227 GN=COX4L PE=2 SV=1		Q8T4H8	AT07685p OS=Drosophila melanogaster OX=7227 GN=COX4L PE=2 SV=1		Q9VAY2	HSP 82 OS=Drosophila melanogaster OX=7227 GN=Gp93 PE=1 SV=1		Q9VAY2	HSP 82 OS=Drosophila melanogaster OX=7227 GN=Gp93 PE=1 SV=1
Q8T8S2	Uridine phosphorylase OS=Drosophila melanogaster OX=7227 GN=Dmel\CG3788 PE=2 SV=1		Q8T8S2	Uridine phosphorylase OS=Drosophila melanogaster OX=7227 GN=Dmel\CG3788 PE=2 SV=1		Q9VAY3	Mitoferrin OS=Drosophila melanogaster OX=7227 GN=mfrn PE=2 SV=1		Q9VAY3	Mitoferrin OS=Drosophila melanogaster OX=7227 GN=mfrn PE=2 SV=1
Q8T8W3	AT21416p OS=Drosophila melanogaster OX=7227 GN=Past1 PE=1 SV=1		Q8T8W3	AT21416p OS=Drosophila melanogaster OX=7227 GN=Past1 PE=1 SV=1		Q9VAZ1	AT14585p OS=Drosophila melanogaster OX=7227 GN=mil PE=2 SV=2		Q9VAZ1	AT14585p OS=Drosophila melanogaster OX=7227 GN=mil PE=2 SV=2
Q94511	NADH-ubiquinone oxidoreductase 75 kDa subunit, mitochondrial OS=Drosophila melanogaster OX=7227 GN=ND-75 PE=2 SV=3		Q94511	NADH-ubiquinone oxidoreductase 75 kDa subunit, mitochondrial OS=Drosophila melanogaster OX=7227 GN=ND-75 PE=2 SV=3		Q9VB05	ALG-2 interacting protein X OS=Drosophila melanogaster OX=7227 GN=ALiX PE=1 SV=1		Q9VB05	ALG-2 interacting protein X OS=Drosophila melanogaster OX=7227 GN=ALiX PE=1 SV=1
Q94514	Cytochrome c oxidase subunit 5A, mitochondrial OS=Drosophila melanogaster OX=7227 GN=COX5A PE=2 SV=2		Q94514	Cytochrome c oxidase subunit 5A, mitochondrial OS=Drosophila melanogaster OX=7227 GN=COX5A PE=2 SV=2		Q9VB14	40S ribosomal protein S10a OS=Drosophila melanogaster OX=7227 GN=RpS10a PE=1 SV=1		Q9VB14	40S ribosomal protein S10a OS=Drosophila melanogaster OX=7227 GN=RpS10a PE=1 SV=1
Q94516	ATP synthase subunit b, mitochondrial OS=Drosophila melanogaster OX=7227 GN=ATPsynB PE=2 SV=2		Q94516	ATP synthase subunit b, mitochondrial OS=Drosophila melanogaster OX=7227 GN=ATPsynB PE=2 SV=2		Q9VB43	Uncharacterized protein OS=Drosophila melanogaster OX=7227 GN=anon-WO0140519.147 PE=4 SV=1		Q9VB43	Uncharacterized protein OS=Drosophila melanogaster OX=7227 GN=anon-WO0140519.147 PE=4 SV=1
Q94523	Succinate dehydrogenase [ubiquinone] flavoprotein subunit, mitochondrial OS=Drosophila melanogaster OX=7227 GN=SdhA PE=2 SV=3		Q94523	Succinate dehydrogenase [ubiquinone] flavoprotein subunit, mitochondrial OS=Drosophila melanogaster OX=7227 GN=SdhA PE=2 SV=3		Q9VBF5	Fructose-bisphosphate aldolase OS=Drosophila melanogaster OX=7227 GN=Ald2 PE=1 SV=2		Q9VBF5	Fructose-bisphosphate aldolase OS=Drosophila melanogaster OX=7227 GN=Ald2 PE=1 SV=2
Q94524	Dynein light chain Tctex-type OS=Drosophila melanogaster OX=7227 GN=Dlc90F PE=1 SV=1		Q94524	Dynein light chain Tctex-type OS=Drosophila melanogaster OX=7227 GN=Dlc90F PE=1 SV=1		Q9VBJ6	Uncharacterized protein OS=Drosophila melanogaster OX=7227 GN=Dmel\CG14540 PE=4 SV=1		Q9VBJ6	Uncharacterized protein OS=Drosophila melanogaster OX=7227 GN=Dmel\CG14540 PE=4 SV=1
Q94920	Voltage-dependent anion-selective channel OS=Drosophila melanogaster OX=7227 GN=porin PE=1 SV=3		Q94920	Voltage-dependent anion-selective channel OS=Drosophila melanogaster OX=7227 GN=porin PE=1 SV=3		Q9VBU9	40S ribosomal protein S27 OS=Drosophila melanogaster OX=7227 GN=RpS27 PE=1 SV=1		Q9VBU9	40S ribosomal protein S27 OS=Drosophila melanogaster OX=7227 GN=RpS27 PE=1 SV=1
Q95R35	Cytosol aminopeptidase OS=Drosophila melanogaster OX=7227 GN=S-Lap4 PE=1 SV=1		Q95R35	Cytosol aminopeptidase OS=Drosophila melanogaster OX=7227 GN=S-Lap4 PE=1 SV=1		Q9VC06	LD37516p OS=Drosophila melanogaster OX=7227 GN=Dmel\CG11771 PE=1 SV=1		Q9VC06	LD37516p OS=Drosophila melanogaster OX=7227 GN=Dmel\CG11771 PE=1 SV=1
Q95RA9	GILT-like protein 1 OS=Drosophila melanogaster OX=7227 GN=GILT1 PE=1 SV=1		Q95RA9	GILT-like protein 1 OS=Drosophila melanogaster OX=7227 GN=GILT1 PE=1 SV=1		Q9VC18	5-aminoimidazole-4-carboxamide ribonucleotide formyltransferase OS=Drosophila melanogaster OX=7227 GN=BEST:GH11240 PE=1 SV=1		Q9VC18	5-aminoimidazole-4-carboxamide ribonucleotide formyltransferase OS=Drosophila melanogaster OX=7227 GN=BEST:GH11240 PE=1 SV=1
Q95RE4	LD37574p OS=Drosophila melanogaster OX=7227 GN=yps PE=1 SV=1		Q95RE4	LD37574p OS=Drosophila melanogaster OX=7227 GN=yps PE=1 SV=1		Q9VC48	Methionine aminopeptidase OS=Drosophila melanogaster OX=7227 GN=MAP1A PE=1 SV=1		Q9VC48	Methionine aminopeptidase OS=Drosophila melanogaster OX=7227 GN=MAP1A PE=1 SV=1
Q95RF6	LD34461p OS=Drosophila melanogaster OX=7227 GN=Tom20 PE=1 SV=1		Q95RF6	LD34461p OS=Drosophila melanogaster OX=7227 GN=Tom20 PE=1 SV=1		Q9VC57	Atlastin OS=Drosophila melanogaster OX=7227 GN=atl PE=1 SV=1		Q9VC57	Atlastin OS=Drosophila melanogaster OX=7227 GN=atl PE=1 SV=1
Q95RI5	Failed axon connections OS=Drosophila melanogaster OX=7227 GN=fax PE=1 SV=1		Q95RI5	Failed axon connections OS=Drosophila melanogaster OX=7227 GN=fax PE=1 SV=1		Q9VCH1	Eukaryotic translation initiation factor 4G2, isoform A OS=Drosophila melanogaster OX=7227 GN=eIF4G2 PE=1 SV=2		Q9VCH1	Eukaryotic translation initiation factor 4G2, isoform A OS=Drosophila melanogaster OX=7227 GN=eIF4G2 PE=1 SV=2
Q95SI7	GH23390p OS=Drosophila melanogaster OX=7227 GN=Dmel\CG6028 PE=1 SV=1		Q95SI7	GH23390p OS=Drosophila melanogaster OX=7227 GN=Dmel\CG6028 PE=1 SV=1		Q9VCJ6	AT18965p OS=Drosophila melanogaster OX=7227 GN=bs30h03.y1 PE=2 SV=1		Q9VCJ6	AT18965p OS=Drosophila melanogaster OX=7227 GN=bs30h03.y1 PE=2 SV=1
Q95T35	GH27234p OS=Drosophila melanogaster OX=7227 GN=CG18170 PE=1 SV=1		Q95T35	GH27234p OS=Drosophila melanogaster OX=7227 GN=CG18170 PE=1 SV=1		Q9VCN3	Glutamate dehydrogenase OS=Drosophila melanogaster OX=7227 GN=bb8 PE=1 SV=2		Q9VCN3	Glutamate dehydrogenase OS=Drosophila melanogaster OX=7227 GN=bb8 PE=1 SV=2
Q95TY8	GH20963p OS=Drosophila melanogaster OX=7227 GN=PUT2 PE=2 SV=1		Q95TY8	GH20963p OS=Drosophila melanogaster OX=7227 GN=PUT2 PE=2 SV=1		Q9VD29	RE74312p OS=Drosophila melanogaster OX=7227 GN=Sar1 PE=1 SV=1		Q9VD29	RE74312p OS=Drosophila melanogaster OX=7227 GN=Sar1 PE=1 SV=1
Q95TZ4	Citrate synthase OS=Drosophila melanogaster OX=7227 GN=anon-WO0140519.178 PE=2 SV=1		Q95TZ4	Citrate synthase OS=Drosophila melanogaster OX=7227 GN=anon-WO0140519.178 PE=2 SV=1		Q9VD58	GH26270p OS=Drosophila melanogaster OX=7227 GN=Idh3b PE=1 SV=1		Q9VD58	GH26270p OS=Drosophila melanogaster OX=7227 GN=Idh3b PE=1 SV=1
Q95U38	Succinate--CoA ligase [ADP-forming] subunit beta, mitochondrial OS=Drosophila melanogaster OX=7227 GN=ScsbetaA PE=1 SV=1		Q95U38	Succinate--CoA ligase [ADP-forming] subunit beta, mitochondrial OS=Drosophila melanogaster OX=7227 GN=ScsbetaA PE=1 SV=1		Q9VDC0	GH01837p OS=Drosophila melanogaster OX=7227 GN=FOHSDR PE=1 SV=1		Q9VDC0	GH01837p OS=Drosophila melanogaster OX=7227 GN=FOHSDR PE=1 SV=1
Q95U54	MMS19 nucleotide excision repair protein OS=Drosophila melanogaster OX=7227 GN=Mms19 PE=1 SV=1		Q95U54	MMS19 nucleotide excision repair protein OS=Drosophila melanogaster OX=7227 GN=Mms19 PE=1 SV=1		Q9VDT5	Carboxypeptidase OS=Drosophila melanogaster OX=7227 GN=anon-WO02059370.13 PE=1 SV=1		Q9VDT5	Carboxypeptidase OS=Drosophila melanogaster OX=7227 GN=anon-WO02059370.13 PE=1 SV=1
Q95WY3	FI04781p OS=Drosophila melanogaster OX=7227 GN=Nop56 PE=1 SV=1		Q95WY3	FI04781p OS=Drosophila melanogaster OX=7227 GN=Nop56 PE=1 SV=1		Q9VDW7	Succinate--CoA ligase [ADP/GDP-forming] subunit alpha, mitochondrial OS=Drosophila melanogaster OX=7227 GN=Scsalpha2 PE=2 SV=1		Q9VDW7	Succinate--CoA ligase [ADP/GDP-forming] subunit alpha, mitochondrial OS=Drosophila melanogaster OX=7227 GN=Scsalpha2 PE=2 SV=1
Q960Y8	Aluminum tubes, isoform G OS=Drosophila melanogaster OX=7227 GN=alt PE=1 SV=1		Q960Y8	Aluminum tubes, isoform G OS=Drosophila melanogaster OX=7227 GN=alt PE=1 SV=1		Q9VDW9	LP03867p OS=Drosophila melanogaster OX=7227 GN=Dmel\CG3517 PE=2 SV=1		Q9VDW9	LP03867p OS=Drosophila melanogaster OX=7227 GN=Dmel\CG3517 PE=2 SV=1
Q961B3	LD24878p OS=Drosophila melanogaster OX=7227 GN=Dmel\CG2277 PE=1 SV=1		Q961B3	LD24878p OS=Drosophila melanogaster OX=7227 GN=Dmel\CG2277 PE=1 SV=1		Q9VDZ7	Mitochondrial import inner membrane translocase subunit TIM44 OS=Drosophila melanogaster OX=7227 GN=CG117799 PE=1 SV=1		Q9VDZ7	Mitochondrial import inner membrane translocase subunit TIM44 OS=Drosophila melanogaster OX=7227 GN=CG117799 PE=1 SV=1
Q961W5	Cytosol aminopeptidase OS=Drosophila melanogaster OX=7227 GN=S-Lap3 PE=1 SV=1		Q961W5	Cytosol aminopeptidase OS=Drosophila melanogaster OX=7227 GN=S-Lap3 PE=1 SV=1		Q9VE58	AT25266p OS=Drosophila melanogaster OX=7227 GN=Dmel\CG14305 PE=2 SV=1		Q9VE58	AT25266p OS=Drosophila melanogaster OX=7227 GN=Dmel\CG14305 PE=2 SV=1
Q9GU68	Eukaryotic translation initiation factor 5A OS=Drosophila melanogaster OX=7227 GN=eEF5 PE=2 SV=2		Q9GU68	Eukaryotic translation initiation factor 5A OS=Drosophila melanogaster OX=7227 GN=eEF5 PE=2 SV=2		Q9VE80	Uncharacterized protein, isoform B OS=Drosophila melanogaster OX=7227 GN=Dmel\CG7675 PE=1 SV=2		Q9VE80	Uncharacterized protein, isoform B OS=Drosophila melanogaster OX=7227 GN=Dmel\CG7675 PE=1 SV=2
Q9I7T3	UDP-glycosyltransferase family 305 member A1, isoform A OS=Drosophila melanogaster OX=7227 GN=Ugt305A1 PE=4 SV=1		Q9I7T3	UDP-glycosyltransferase family 305 member A1, isoform A OS=Drosophila melanogaster OX=7227 GN=Ugt305A1 PE=4 SV=1		Q9VE97	GH14048p OS=Drosophila melanogaster OX=7227 GN=anon-WO0140519.212 PE=2 SV=2		Q9VE97	GH14048p OS=Drosophila melanogaster OX=7227 GN=anon-WO0140519.212 PE=2 SV=2
Q9I7U1	LD36721p OS=Drosophila melanogaster OX=7227 GN=Dmel\CG1275 PE=1 SV=1		Q9I7U1	LD36721p OS=Drosophila melanogaster OX=7227 GN=Dmel\CG1275 PE=1 SV=1		Q9VEB1	Malate dehydrogenase OS=Drosophila melanogaster OX=7227 GN=Mdh2 PE=1 SV=1		Q9VEB1	Malate dehydrogenase OS=Drosophila melanogaster OX=7227 GN=Mdh2 PE=1 SV=1
Q9NFT7	Hexokinase type 2 OS=Drosophila melanogaster OX=7227 GN=Hex-t2 PE=2 SV=4		Q9NFT7	Hexokinase type 2 OS=Drosophila melanogaster OX=7227 GN=Hex-t2 PE=2 SV=4		Q9VEG8	RE59232p OS=Drosophila melanogaster OX=7227 GN=CG7477 PE=1 SV=2		Q9VEG8	RE59232p OS=Drosophila melanogaster OX=7227 GN=CG7477 PE=1 SV=2
Q9NJH0	Elongation factor 1-gamma OS=Drosophila melanogaster OX=7227 GN=eEF1gamma PE=2 SV=2		Q9NJH0	Elongation factor 1-gamma OS=Drosophila melanogaster OX=7227 GN=eEF1gamma PE=2 SV=2		Q9VEJ0	Peroxiredoxin 3 OS=Drosophila melanogaster OX=7227 GN=Prx3 PE=1 SV=2		Q9VEJ0	Peroxiredoxin 3 OS=Drosophila melanogaster OX=7227 GN=Prx3 PE=1 SV=2
Q9TVM2	Exportin-1 OS=Drosophila melanogaster OX=7227 GN=emb PE=1 SV=1		Q9TVM2	Exportin-1 OS=Drosophila melanogaster OX=7227 GN=emb PE=1 SV=1		Q9VEX6	ATPase family AAA domain-containing protein 3A homolog OS=Drosophila melanogaster OX=7227 GN=bor PE=1 SV=2		Q9VEX6	ATPase family AAA domain-containing protein 3A homolog OS=Drosophila melanogaster OX=7227 GN=bor PE=1 SV=2
Q9U1L2	EG:BACR7A4.14 protein OS=Drosophila melanogaster OX=7227 GN=EG:BACR7A4.14 PE=1 SV=1		Q9U1L2	EG:BACR7A4.14 protein OS=Drosophila melanogaster OX=7227 GN=EG:BACR7A4.14 PE=1 SV=1		Q9VEY4	LD45246p OS=Drosophila melanogaster OX=7227 GN=Dmel\CG5916 PE=2 SV=2		Q9VEY4	LD45246p OS=Drosophila melanogaster OX=7227 GN=Dmel\CG5916 PE=2 SV=2
Q9U599	AT01821p OS=Drosophila melanogaster OX=7227 GN=gom PE=2 SV=1		Q9U599	AT01821p OS=Drosophila melanogaster OX=7227 GN=gom PE=2 SV=1		Q9VEY5	MICOS complex subunit OS=Drosophila melanogaster OX=7227 GN=Dmel\CG5903 PE=1 SV=1		Q9VEY5	MICOS complex subunit OS=Drosophila melanogaster OX=7227 GN=Dmel\CG5903 PE=1 SV=1
Q9V345	COP9 signalosome complex subunit 4 OS=Drosophila melanogaster OX=7227 GN=CSN4 PE=1 SV=1		Q9V345	COP9 signalosome complex subunit 4 OS=Drosophila melanogaster OX=7227 GN=CSN4 PE=1 SV=1		Q9VF15	GEO09476p1 OS=Drosophila melanogaster OX=7227 GN=glob1 PE=1 SV=1		Q9VF15	GEO09476p1 OS=Drosophila melanogaster OX=7227 GN=glob1 PE=1 SV=1
Q9V397	Enoyl-CoA hydratase OS=Drosophila melanogaster OX=7227 GN=Mtpalpha PE=1 SV=1		Q9V397	Enoyl-CoA hydratase OS=Drosophila melanogaster OX=7227 GN=Mtpalpha PE=1 SV=1		Q9VF23	Arginine kinase OS=Drosophila melanogaster OX=7227 GN=AK-3 PE=2 SV=2		Q9VF23	Arginine kinase OS=Drosophila melanogaster OX=7227 GN=AK-3 PE=2 SV=2
Q9V3D9	Signal recognition particle 54 kDa protein OS=Drosophila melanogaster OX=7227 GN=Srp54k PE=1 SV=1		Q9V3D9	Signal recognition particle 54 kDa protein OS=Drosophila melanogaster OX=7227 GN=Srp54k PE=1 SV=1		Q9VFC4	AT01875p OS=Drosophila melanogaster OX=7227 GN=Dmel\CG6752 PE=2 SV=1		Q9VFC4	AT01875p OS=Drosophila melanogaster OX=7227 GN=Dmel\CG6752 PE=2 SV=1
Q9V3E7	LD24793p OS=Drosophila melanogaster OX=7227 GN=Ref1 PE=1 SV=1		Q9V3E7	LD24793p OS=Drosophila melanogaster OX=7227 GN=Ref1 PE=1 SV=1		Q9VFC7	Mf5 protein OS=Drosophila melanogaster OX=7227 GN=Mf PE=1 SV=2		Q9VFC7	Mf5 protein OS=Drosophila melanogaster OX=7227 GN=Mf PE=1 SV=2
Q9V3E9	FI17138p1 OS=Drosophila melanogaster OX=7227 GN=spag PE=1 SV=1		Q9V3E9	FI17138p1 OS=Drosophila melanogaster OX=7227 GN=spag PE=1 SV=1		Q9VFE4	40S ribosomal protein S5b OS=Drosophila melanogaster OX=7227 GN=RpS5b PE=2 SV=1		Q9VFE4	40S ribosomal protein S5b OS=Drosophila melanogaster OX=7227 GN=RpS5b PE=2 SV=1
Q9V3G1	60S ribosomal protein L8 OS=Drosophila melanogaster OX=7227 GN=RpL8 PE=1 SV=1		Q9V3G1	60S ribosomal protein L8 OS=Drosophila melanogaster OX=7227 GN=RpL8 PE=1 SV=1		Q9VFF0	GH01077p OS=Drosophila melanogaster OX=7227 GN=UQCR-C1 PE=1 SV=2		Q9VFF0	GH01077p OS=Drosophila melanogaster OX=7227 GN=UQCR-C1 PE=1 SV=2
Q9V3G7	26S proteasome non-ATPase regulatory subunit 6 OS=Drosophila melanogaster OX=7227 GN=Rpn7 PE=2 SV=1		Q9V3G7	26S proteasome non-ATPase regulatory subunit 6 OS=Drosophila melanogaster OX=7227 GN=Rpn7 PE=2 SV=1		Q9VFF2	FI01402p OS=Drosophila melanogaster OX=7227 GN=CG3641 PE=2 SV=2		Q9VFF2	FI01402p OS=Drosophila melanogaster OX=7227 GN=CG3641 PE=2 SV=2
Q9V3G9	AT18705p OS=Drosophila melanogaster OX=7227 GN=NEST:bs17h08 PE=2 SV=1		Q9V3G9	AT18705p OS=Drosophila melanogaster OX=7227 GN=NEST:bs17h08 PE=2 SV=1		Q9VFM5	GH11706p OS=Drosophila melanogaster OX=7227 GN=Dmel\CG14355 PE=2 SV=1		Q9VFM5	GH11706p OS=Drosophila melanogaster OX=7227 GN=Dmel\CG14355 PE=2 SV=1
Q9V3J1	V-type proton ATPase subunit H OS=Drosophila melanogaster OX=7227 GN=VhaSFD PE=2 SV=2		Q9V3J1	V-type proton ATPase subunit H OS=Drosophila melanogaster OX=7227 GN=VhaSFD PE=2 SV=2		Q9VFN5	AT30951p OS=Drosophila melanogaster OX=7227 GN=anon-WO0140519.48 PE=1 SV=1		Q9VFN5	AT30951p OS=Drosophila melanogaster OX=7227 GN=anon-WO0140519.48 PE=1 SV=1
Q9V3K5	GH20441p OS=Drosophila melanogaster OX=7227 GN=Dmel\CG4691 PE=2 SV=1		Q9V3K5	GH20441p OS=Drosophila melanogaster OX=7227 GN=Dmel\CG4691 PE=2 SV=1		Q9VFQ9	Dipeptidase B, isoform A OS=Drosophila melanogaster OX=7227 GN=Dip-B PE=1 SV=2		Q9VFQ9	Dipeptidase B, isoform A OS=Drosophila melanogaster OX=7227 GN=Dip-B PE=1 SV=2
Q9V3L7	Complex I-ESSS OS=Drosophila melanogaster OX=7227 GN=NP15.6 PE=1 SV=1		Q9V3L7	Complex I-ESSS OS=Drosophila melanogaster OX=7227 GN=NP15.6 PE=1 SV=1		Q9VFT4	AT27578p OS=Drosophila melanogaster OX=7227 GN=rin PE=1 SV=1		Q9VFT4	AT27578p OS=Drosophila melanogaster OX=7227 GN=rin PE=1 SV=1
Q9V3M9	Tektin OS=Drosophila melanogaster OX=7227 GN=Tektin-A PE=2 SV=1		Q9V3M9	Tektin OS=Drosophila melanogaster OX=7227 GN=Tektin-A PE=2 SV=1		Q9VFT7	GH12158p OS=Drosophila melanogaster OX=7227 GN=anon-WO0140519.42 PE=2 SV=2		Q9VFT7	GH12158p OS=Drosophila melanogaster OX=7227 GN=anon-WO0140519.42 PE=2 SV=2
Q9V3U6	26-29kD-proteinase OS=Drosophila melanogaster OX=7227 GN=26-29-p PE=1 SV=1		Q9V3U6	26-29kD-proteinase OS=Drosophila melanogaster OX=7227 GN=26-29-p PE=1 SV=1		Q9VFV9	DnaJ-like-2, isoform A OS=Drosophila melanogaster OX=7227 GN=Droj2 PE=1 SV=1		Q9VFV9	DnaJ-like-2, isoform A OS=Drosophila melanogaster OX=7227 GN=Droj2 PE=1 SV=1
Q9V3V6	26S proteasome regulatory complex subunit p50 OS=Drosophila melanogaster OX=7227 GN=Rpt5 PE=1 SV=1		Q9V3V6	26S proteasome regulatory complex subunit p50 OS=Drosophila melanogaster OX=7227 GN=Rpt5 PE=1 SV=1		Q9VG01	RE12073p OS=Drosophila melanogaster OX=7227 GN=Dmel\CG46280 PE=1 SV=1		Q9VG01	RE12073p OS=Drosophila melanogaster OX=7227 GN=Dmel\CG46280 PE=1 SV=1
Q9V3W2	Complex I-B17 OS=Drosophila melanogaster OX=7227 GN=ND-B17 PE=1 SV=1		Q9V3W2	Complex I-B17 OS=Drosophila melanogaster OX=7227 GN=ND-B17 PE=1 SV=1		Q9VG31	Malic enzyme OS=Drosophila melanogaster OX=7227 GN=Men PE=1 SV=1		Q9VG31	Malic enzyme OS=Drosophila melanogaster OX=7227 GN=Men PE=1 SV=1
Q9V3Y4	LD43650p OS=Drosophila melanogaster OX=7227 GN=Mtch PE=1 SV=1		Q9V3Y4	LD43650p OS=Drosophila melanogaster OX=7227 GN=Mtch PE=1 SV=1		Q9VG69	LP03547p OS=Drosophila melanogaster OX=7227 GN=Srlp PE=1 SV=1		Q9VG69	LP03547p OS=Drosophila melanogaster OX=7227 GN=Srlp PE=1 SV=1
Q9V3Z4	GH11341p OS=Drosophila melanogaster OX=7227 GN=Rpn5 PE=1 SV=1		Q9V3Z4	GH11341p OS=Drosophila melanogaster OX=7227 GN=Rpn5 PE=1 SV=1		Q9VG95	Glutathione S-transferase D5 OS=Drosophila melanogaster OX=7227 GN=GstD5 PE=1 SV=2		Q9VG95	Glutathione S-transferase D5 OS=Drosophila melanogaster OX=7227 GN=GstD5 PE=1 SV=2
Q9V429	Thioredoxin-2 OS=Drosophila melanogaster OX=7227 GN=Trx-2 PE=1 SV=3		Q9V429	Thioredoxin-2 OS=Drosophila melanogaster OX=7227 GN=Trx-2 PE=1 SV=3		Q9VG97	Inactive glutathione S-transferase D3 OS=Drosophila melanogaster OX=7227 GN=GstD3 PE=2 SV=1		Q9VG97	Inactive glutathione S-transferase D3 OS=Drosophila melanogaster OX=7227 GN=GstD3 PE=2 SV=1
Q9V434	Asparagine--tRNA ligase OS=Drosophila melanogaster OX=7227 GN=AsnRS PE=1 SV=1		Q9V434	Asparagine--tRNA ligase OS=Drosophila melanogaster OX=7227 GN=AsnRS PE=1 SV=1		Q9VGA0	Glutathione S transferase D9, isoform A OS=Drosophila melanogaster OX=7227 GN=GstD9 PE=1 SV=1		Q9VGA0	Glutathione S transferase D9, isoform A OS=Drosophila melanogaster OX=7227 GN=GstD9 PE=1 SV=1
Q9V438	Protein disulfide-isomerase A6 homolog OS=Drosophila melanogaster OX=7227 GN=CaBP1 PE=1 SV=1		Q9V438	Protein disulfide-isomerase A6 homolog OS=Drosophila melanogaster OX=7227 GN=CaBP1 PE=1 SV=1		Q9VGP4	LP08082p OS=Drosophila melanogaster OX=7227 GN=Ranbp9 PE=1 SV=1		Q9VGP4	LP08082p OS=Drosophila melanogaster OX=7227 GN=Ranbp9 PE=1 SV=1
Q9V455	Importin subunit alpha OS=Drosophila melanogaster OX=7227 GN=Kap-alpha3 PE=1 SV=1		Q9V455	Importin subunit alpha OS=Drosophila melanogaster OX=7227 GN=Kap-alpha3 PE=1 SV=1		Q9VGQ1	Dihydrolipoyllysine-residue succinyltransferase component of 2-oxoglutarate dehydrogenase complex, mitochondrial OS=Drosophila melanogaster OX=7227 GN=alpha-KGDHC PE=1 SV=1		Q9VGQ1	Dihydrolipoyllysine-residue succinyltransferase component of 2-oxoglutarate dehydrogenase complex, mitochondrial OS=Drosophila melanogaster OX=7227 GN=alpha-KGDHC PE=1 SV=1
Q9V496	Apolipophorins OS=Drosophila melanogaster OX=7227 GN=apolpp PE=1 SV=2		Q9V496	Apolipophorins OS=Drosophila melanogaster OX=7227 GN=apolpp PE=1 SV=2		Q9VGU6	GTP:AMP phosphotransferase, mitochondrial OS=Drosophila melanogaster OX=7227 GN=Ak3 PE=1 SV=1		Q9VGU6	GTP:AMP phosphotransferase, mitochondrial OS=Drosophila melanogaster OX=7227 GN=Ak3 PE=1 SV=1
Q9V4E0	Complex I-49kD OS=Drosophila melanogaster OX=7227 GN=ND-49 PE=1 SV=2		Q9V4E0	Complex I-49kD OS=Drosophila melanogaster OX=7227 GN=ND-49 PE=1 SV=2		Q9VGZ3	Citrate hydro-lyase OS=Drosophila melanogaster OX=7227 GN=Irp-1B PE=1 SV=1		Q9VGZ3	Citrate hydro-lyase OS=Drosophila melanogaster OX=7227 GN=Irp-1B PE=1 SV=1
Q9V4N3	Cytochrome b5 OS=Drosophila melanogaster OX=7227 GN=Cyt-b5 PE=2 SV=1		Q9V4N3	Cytochrome b5 OS=Drosophila melanogaster OX=7227 GN=Cyt-b5 PE=2 SV=1		Q9VH07	RuvB-like helicase 1 OS=Drosophila melanogaster OX=7227 GN=pont PE=1 SV=1		Q9VH07	RuvB-like helicase 1 OS=Drosophila melanogaster OX=7227 GN=pont PE=1 SV=1
Q9V595	Uroporphyrinogen decarboxylase OS=Drosophila melanogaster OX=7227 GN=Urod PE=3 SV=1		Q9V595	Uroporphyrinogen decarboxylase OS=Drosophila melanogaster OX=7227 GN=Urod PE=3 SV=1		Q9VH61	Asparaginase OS=Drosophila melanogaster OX=7227 GN=Dmel\CG8526 PE=2 SV=1		Q9VH61	Asparaginase OS=Drosophila melanogaster OX=7227 GN=Dmel\CG8526 PE=2 SV=1
Q9V597	60S ribosomal protein L31 OS=Drosophila melanogaster OX=7227 GN=RpL31 PE=1 SV=1		Q9V597	60S ribosomal protein L31 OS=Drosophila melanogaster OX=7227 GN=RpL31 PE=1 SV=1		Q9VH72	TA01656p1 OS=Drosophila melanogaster OX=7227 GN=BVR PE=1 SV=1		Q9VH72	TA01656p1 OS=Drosophila melanogaster OX=7227 GN=BVR PE=1 SV=1
Q9V5C6	Proteasome subunit alpha type-3 OS=Drosophila melanogaster OX=7227 GN=Prosalpha7 PE=1 SV=1		Q9V5C6	Proteasome subunit alpha type-3 OS=Drosophila melanogaster OX=7227 GN=Prosalpha7 PE=1 SV=1		Q9VH81	Protein-serine/threonine phosphatase OS=Drosophila melanogaster OX=7227 GN=PpD3 PE=1 SV=1		Q9VH81	Protein-serine/threonine phosphatase OS=Drosophila melanogaster OX=7227 GN=PpD3 PE=1 SV=1
Q9V677	Proteasome-associated protein ECM29 homolog OS=Drosophila melanogaster OX=7227 GN=CG8858 PE=1 SV=1		Q9V677	Proteasome-associated protein ECM29 homolog OS=Drosophila melanogaster OX=7227 GN=CG8858 PE=1 SV=1		Q9VH94	FI21821p1 OS=Drosophila melanogaster OX=7227 GN=nmdyn-D7 PE=2 SV=1		Q9VH94	FI21821p1 OS=Drosophila melanogaster OX=7227 GN=nmdyn-D7 PE=2 SV=1
Q9V6K1	Tripeptidyl-peptidase 2 OS=Drosophila melanogaster OX=7227 GN=TppII PE=1 SV=2		Q9V6K1	Tripeptidyl-peptidase 2 OS=Drosophila melanogaster OX=7227 GN=TppII PE=1 SV=2		Q9VHC7	FI21236p1 OS=Drosophila melanogaster OX=7227 GN=rump PE=1 SV=1		Q9VHC7	FI21236p1 OS=Drosophila melanogaster OX=7227 GN=rump PE=1 SV=1
Q9V6U9	Enoyl-[acyl-carrier-protein] reductase, mitochondrial OS=Drosophila melanogaster OX=7227 GN=CG16935 PE=3 SV=2		Q9V6U9	Enoyl-[acyl-carrier-protein] reductase, mitochondrial OS=Drosophila melanogaster OX=7227 GN=CG16935 PE=3 SV=2		Q9VHE5	60S ribosomal protein L34 OS=Drosophila melanogaster OX=7227 GN=RpL34b PE=1 SV=1		Q9VHE5	60S ribosomal protein L34 OS=Drosophila melanogaster OX=7227 GN=RpL34b PE=1 SV=1
Q9V7D2	V-type proton ATPase subunit D 1 OS=Drosophila melanogaster OX=7227 GN=Vha36-1 PE=2 SV=1		Q9V7D2	V-type proton ATPase subunit D 1 OS=Drosophila melanogaster OX=7227 GN=Vha36-1 PE=2 SV=1		Q9VHL2	T-complex protein 1 subunit eta OS=Drosophila melanogaster OX=7227 GN=CCT7 PE=1 SV=2		Q9VHL2	T-complex protein 1 subunit eta OS=Drosophila melanogaster OX=7227 GN=CCT7 PE=1 SV=2
Q9V7N5	V-type proton ATPase subunit C OS=Drosophila melanogaster OX=7227 GN=Vha44 PE=2 SV=5		Q9V7N5	V-type proton ATPase subunit C OS=Drosophila melanogaster OX=7227 GN=Vha44 PE=2 SV=5		Q9VHN4	GH14121p OS=Drosophila melanogaster OX=7227 GN=Dmel\CG8043 PE=1 SV=1		Q9VHN4	GH14121p OS=Drosophila melanogaster OX=7227 GN=Dmel\CG8043 PE=1 SV=1
Q9V9M7	60S ribosomal protein L21 OS=Drosophila melanogaster OX=7227 GN=RpL21 PE=1 SV=1		Q9V9M7	60S ribosomal protein L21 OS=Drosophila melanogaster OX=7227 GN=RpL21 PE=1 SV=1		Q9VHN7	LP07963p OS=Drosophila melanogaster OX=7227 GN=anon-WO0118547.344 PE=1 SV=3		Q9VHN7	LP07963p OS=Drosophila melanogaster OX=7227 GN=anon-WO0118547.344 PE=1 SV=3
Q9V9P5	Post-proline cleaving enzyme OS=Drosophila melanogaster OX=7227 GN=lincRNA.224 PE=3 SV=4		Q9V9P5	Post-proline cleaving enzyme OS=Drosophila melanogaster OX=7227 GN=lincRNA.224 PE=3 SV=4		Q9VHR8	Dipeptidyl peptidase 3 OS=Drosophila melanogaster OX=7227 GN=DppIII PE=2 SV=2		Q9VHR8	Dipeptidyl peptidase 3 OS=Drosophila melanogaster OX=7227 GN=DppIII PE=2 SV=2
Q9V9Q4	LD43819p OS=Drosophila melanogaster OX=7227 GN=Dmel\CG1416 PE=1 SV=2		Q9V9Q4	LD43819p OS=Drosophila melanogaster OX=7227 GN=Dmel\CG1416 PE=1 SV=2		Q9VI49	Uncharacterized protein OS=Drosophila melanogaster OX=7227 GN=BcDNA:GH19145 PE=4 SV=2		Q9VI49	Uncharacterized protein OS=Drosophila melanogaster OX=7227 GN=BcDNA:GH19145 PE=4 SV=2
Q9V9S8	Ferrochelatase, mitochondrial OS=Drosophila melanogaster OX=7227 GN=FeCh PE=2 SV=1		Q9V9S8	Ferrochelatase, mitochondrial OS=Drosophila melanogaster OX=7227 GN=FeCh PE=2 SV=1		Q9VI77	FI08143p OS=Drosophila melanogaster OX=7227 GN=BcDNA:AT26093 PE=2 SV=1		Q9VI77	FI08143p OS=Drosophila melanogaster OX=7227 GN=BcDNA:AT26093 PE=2 SV=1
Q9V9W3	60S ribosomal protein L6 OS=Drosophila melanogaster OX=7227 GN=RpL6 PE=1 SV=1		Q9V9W3	60S ribosomal protein L6 OS=Drosophila melanogaster OX=7227 GN=RpL6 PE=1 SV=1		Q9VIB7	Reticulon-like protein OS=Drosophila melanogaster OX=7227 GN=Rtnl2 PE=2 SV=2		Q9VIB7	Reticulon-like protein OS=Drosophila melanogaster OX=7227 GN=Rtnl2 PE=2 SV=2
Q9VA91	40S ribosomal protein S7 OS=Drosophila melanogaster OX=7227 GN=RpS7 PE=1 SV=1		Q9VA91	40S ribosomal protein S7 OS=Drosophila melanogaster OX=7227 GN=RpS7 PE=1 SV=1		Q9VIC9	10-formyltetrahydrofolate dehydrogenase OS=Drosophila melanogaster OX=7227 GN=Dmel\CG8665 PE=1 SV=3		Q9VIC9	10-formyltetrahydrofolate dehydrogenase OS=Drosophila melanogaster OX=7227 GN=Dmel\CG8665 PE=1 SV=3
Q9VAC1	Acetyl-CoA deacylase OS=Drosophila melanogaster OX=7227 GN=anon-WO0153538.36 PE=1 SV=1		Q9VAC1	Acetyl-CoA deacylase OS=Drosophila melanogaster OX=7227 GN=anon-WO0153538.36 PE=1 SV=1		Q9VIE8	Aconitate hydratase, mitochondrial OS=Drosophila melanogaster OX=7227 GN=mAcon1 PE=1 SV=2		Q9VIE8	Aconitate hydratase, mitochondrial OS=Drosophila melanogaster OX=7227 GN=mAcon1 PE=1 SV=2
Q9VAL7	Calnexin 99A, isoform A OS=Drosophila melanogaster OX=7227 GN=Cnx99A PE=1 SV=2		Q9VAL7	Calnexin 99A, isoform A OS=Drosophila melanogaster OX=7227 GN=Cnx99A PE=1 SV=2		Q9VII1	Protein quiver OS=Drosophila melanogaster OX=7227 GN=Dmel\CG9336 PE=1 SV=1		Q9VII1	Protein quiver OS=Drosophila melanogaster OX=7227 GN=Dmel\CG9336 PE=1 SV=1
Q9VAM6	CDGSH iron-sulfur domain-containing protein 2 homolog OS=Drosophila melanogaster OX=7227 GN=Cisd2 PE=2 SV=1		Q9VAM6	CDGSH iron-sulfur domain-containing protein 2 homolog OS=Drosophila melanogaster OX=7227 GN=Cisd2 PE=2 SV=1		Q9VII7	Serpin 38F, isoform A OS=Drosophila melanogaster OX=7227 GN=Spn38F PE=3 SV=3		Q9VII7	Serpin 38F, isoform A OS=Drosophila melanogaster OX=7227 GN=Spn38F PE=3 SV=3
Q9VAM8	AT13706p OS=Drosophila melanogaster OX=7227 GN=Cyt-c1L PE=1 SV=1		Q9VAM8	AT13706p OS=Drosophila melanogaster OX=7227 GN=Cyt-c1L PE=1 SV=1		Q9VIN5	AT04152p OS=Drosophila melanogaster OX=7227 GN=Dmel\CG12617 PE=2 SV=2		Q9VIN5	AT04152p OS=Drosophila melanogaster OX=7227 GN=Dmel\CG12617 PE=2 SV=2
Q9VAN0	Probable phosphoserine aminotransferase OS=Drosophila melanogaster OX=7227 GN=CG11899 PE=2 SV=1		Q9VAN0	Probable phosphoserine aminotransferase OS=Drosophila melanogaster OX=7227 GN=CG11899 PE=2 SV=1		Q9VIQ8	Cytochrome c oxidase subunit 4, isoform A OS=Drosophila melanogaster OX=7227 GN=COX4 PE=1 SV=1		Q9VIQ8	Cytochrome c oxidase subunit 4, isoform A OS=Drosophila melanogaster OX=7227 GN=COX4 PE=1 SV=1
Q9VAN7	Phosphoglycerate mutase OS=Drosophila melanogaster OX=7227 GN=Pglym78 PE=1 SV=2		Q9VAN7	Phosphoglycerate mutase OS=Drosophila melanogaster OX=7227 GN=Pglym78 PE=1 SV=2		Q9VIX4	Acyl-coenzyme A oxidase OS=Drosophila melanogaster OX=7227 GN=Dmel\CG17544 PE=1 SV=2		Q9VIX4	Acyl-coenzyme A oxidase OS=Drosophila melanogaster OX=7227 GN=Dmel\CG17544 PE=1 SV=2
Q9VAV5	Dynein heavy chain at 89D, isoform B OS=Drosophila melanogaster OX=7227 GN=Dhc98D PE=3 SV=3		Q9VAV5	Dynein heavy chain at 89D, isoform B OS=Drosophila melanogaster OX=7227 GN=Dhc98D PE=3 SV=3		Q9VJ19	60S ribosomal protein L30 OS=Drosophila melanogaster OX=7227 GN=RpL30 PE=1 SV=1		Q9VJ19	60S ribosomal protein L30 OS=Drosophila melanogaster OX=7227 GN=RpL30 PE=1 SV=1
Q9VAW7	Cytochrome b-c1 complex subunit 7 OS=Drosophila melanogaster OX=7227 GN=UQCR-14L PE=2 SV=1		Q9VAW7	Cytochrome b-c1 complex subunit 7 OS=Drosophila melanogaster OX=7227 GN=UQCR-14L PE=2 SV=1		Q9VJ39	Leukotriene A(4) hydrolase OS=Drosophila melanogaster OX=7227 GN=pepCG10602 PE=1 SV=4		Q9VJ39	Leukotriene A(4) hydrolase OS=Drosophila melanogaster OX=7227 GN=pepCG10602 PE=1 SV=4
Q9VAY2	HSP 82 OS=Drosophila melanogaster OX=7227 GN=Gp93 PE=1 SV=1		Q9VAY2	HSP 82 OS=Drosophila melanogaster OX=7227 GN=Gp93 PE=1 SV=1		Q9VJ58	Fas-associated factor 2, isoform A OS=Drosophila melanogaster OX=7227 GN=Faf2 PE=1 SV=1		Q9VJ58	Fas-associated factor 2, isoform A OS=Drosophila melanogaster OX=7227 GN=Faf2 PE=1 SV=1
Q9VAY3	Mitoferrin OS=Drosophila melanogaster OX=7227 GN=mfrn PE=2 SV=1		Q9VAY3	Mitoferrin OS=Drosophila melanogaster OX=7227 GN=mfrn PE=2 SV=1		Q9VJ86	Bicoid stability factor OS=Drosophila melanogaster OX=7227 GN=bsf PE=1 SV=2		Q9VJ86	Bicoid stability factor OS=Drosophila melanogaster OX=7227 GN=bsf PE=1 SV=2
Q9VAZ1	AT14585p OS=Drosophila melanogaster OX=7227 GN=mil PE=2 SV=2		Q9VAZ1	AT14585p OS=Drosophila melanogaster OX=7227 GN=mil PE=2 SV=2		Q9VJD4	LD24721p OS=Drosophila melanogaster OX=7227 GN=Sgt PE=1 SV=1		Q9VJD4	LD24721p OS=Drosophila melanogaster OX=7227 GN=Sgt PE=1 SV=1
Q9VB05	ALG-2 interacting protein X OS=Drosophila melanogaster OX=7227 GN=ALiX PE=1 SV=1		Q9VB05	ALG-2 interacting protein X OS=Drosophila melanogaster OX=7227 GN=ALiX PE=1 SV=1		Q9VJF5	IP06931p OS=Drosophila melanogaster OX=7227 GN=Dmel\CG15136 PE=2 SV=1		Q9VJF5	IP06931p OS=Drosophila melanogaster OX=7227 GN=Dmel\CG15136 PE=2 SV=1
Q9VB14	40S ribosomal protein S10a OS=Drosophila melanogaster OX=7227 GN=RpS10a PE=1 SV=1		Q9VB14	40S ribosomal protein S10a OS=Drosophila melanogaster OX=7227 GN=RpS10a PE=1 SV=1		Q9VJJ0	Proteasome subunit beta OS=Drosophila melanogaster OX=7227 GN=Prosbeta4 PE=1 SV=1		Q9VJJ0	Proteasome subunit beta OS=Drosophila melanogaster OX=7227 GN=Prosbeta4 PE=1 SV=1
Q9VB32	GPI ethanolamine phosphate transferase 1 OS=Drosophila melanogaster OX=7227 GN=Dmel\CG13978 PE=3 SV=2		Q9VB32	GPI ethanolamine phosphate transferase 1 OS=Drosophila melanogaster OX=7227 GN=Dmel\CG13978 PE=3 SV=2		Q9VJS5	AT16033p OS=Drosophila melanogaster OX=7227 GN=Dmel\CG3473 PE=2 SV=1		Q9VJS5	AT16033p OS=Drosophila melanogaster OX=7227 GN=Dmel\CG3473 PE=2 SV=1
Q9VB43	Uncharacterized protein OS=Drosophila melanogaster OX=7227 GN=anon-WO0140519.147 PE=4 SV=1		Q9VB43	Uncharacterized protein OS=Drosophila melanogaster OX=7227 GN=anon-WO0140519.147 PE=4 SV=1		Q9VJW8	AT30085p OS=Drosophila melanogaster OX=7227 GN=Dmel\CG9254 PE=2 SV=1		Q9VJW8	AT30085p OS=Drosophila melanogaster OX=7227 GN=Dmel\CG9254 PE=2 SV=1
Q9VB46	Adipocyte plasma membrane-associated protein OS=Drosophila melanogaster OX=7227 GN=Hmu PE=1 SV=1		Q9VB46	Adipocyte plasma membrane-associated protein OS=Drosophila melanogaster OX=7227 GN=Hmu PE=1 SV=1		Q9VJX7	AT04835p OS=Drosophila melanogaster OX=7227 GN=Hsp60D PE=2 SV=1		Q9VJX7	AT04835p OS=Drosophila melanogaster OX=7227 GN=Hsp60D PE=2 SV=1
Q9VBF5	Fructose-bisphosphate aldolase OS=Drosophila melanogaster OX=7227 GN=Ald2 PE=1 SV=2		Q9VBF5	Fructose-bisphosphate aldolase OS=Drosophila melanogaster OX=7227 GN=Ald2 PE=1 SV=2		Q9VK47	H(+)-transporting two-sector ATPase OS=Drosophila melanogaster OX=7227 GN=Vha68-3 PE=2 SV=1		Q9VK47	H(+)-transporting two-sector ATPase OS=Drosophila melanogaster OX=7227 GN=Vha68-3 PE=2 SV=1
Q9VBJ6	Uncharacterized protein OS=Drosophila melanogaster OX=7227 GN=Dmel\CG14540 PE=4 SV=1		Q9VBJ6	Uncharacterized protein OS=Drosophila melanogaster OX=7227 GN=Dmel\CG14540 PE=4 SV=1		Q9VK57	LD15349p OS=Drosophila melanogaster OX=7227 GN=Pih1D1 PE=1 SV=1		Q9VK57	LD15349p OS=Drosophila melanogaster OX=7227 GN=Pih1D1 PE=1 SV=1
Q9VBN5	60S ribosomal protein L27 OS=Drosophila melanogaster OX=7227 GN=RpL27 PE=1 SV=1		Q9VBN5	60S ribosomal protein L27 OS=Drosophila melanogaster OX=7227 GN=RpL27 PE=1 SV=1		Q9VK60	GH25425p OS=Drosophila melanogaster OX=7227 GN=Dmel\CG6180 PE=1 SV=2		Q9VK60	GH25425p OS=Drosophila melanogaster OX=7227 GN=Dmel\CG6180 PE=1 SV=2
Q9VBR4	Complex I-49kD OS=Drosophila melanogaster OX=7227 GN=ND-49L PE=3 SV=2		Q9VBR4	Complex I-49kD OS=Drosophila melanogaster OX=7227 GN=ND-49L PE=3 SV=2		Q9VK69	T-complex protein 1 subunit delta OS=Drosophila melanogaster OX=7227 GN=CCT4 PE=1 SV=1		Q9VK69	T-complex protein 1 subunit delta OS=Drosophila melanogaster OX=7227 GN=CCT4 PE=1 SV=1
Q9VBU9	40S ribosomal protein S27 OS=Drosophila melanogaster OX=7227 GN=RpS27 PE=1 SV=1		Q9VBU9	40S ribosomal protein S27 OS=Drosophila melanogaster OX=7227 GN=RpS27 PE=1 SV=1		Q9VKB0	Threonyl-tRNA synthetase OS=Drosophila melanogaster OX=7227 GN=ThrRS PE=1 SV=2		Q9VKB0	Threonyl-tRNA synthetase OS=Drosophila melanogaster OX=7227 GN=ThrRS PE=1 SV=2
Q9VC06	LD37516p OS=Drosophila melanogaster OX=7227 GN=Dmel\CG11771 PE=1 SV=1		Q9VC06	LD37516p OS=Drosophila melanogaster OX=7227 GN=Dmel\CG11771 PE=1 SV=1		Q9VKC8	FI03495p OS=Drosophila melanogaster OX=7227 GN=Tom70 PE=1 SV=2		Q9VKC8	FI03495p OS=Drosophila melanogaster OX=7227 GN=Tom70 PE=1 SV=2
Q9VC10	Phosphatidylinositol glycan anchor biosynthesis class S OS=Drosophila melanogaster OX=7227 GN=PIG-S PE=1 SV=2		Q9VC10	Phosphatidylinositol glycan anchor biosynthesis class S OS=Drosophila melanogaster OX=7227 GN=PIG-S PE=1 SV=2		Q9VKJ6	Cation-transporting ATPase OS=Drosophila melanogaster OX=7227 GN=Dmel\CG6230 PE=1 SV=1		Q9VKJ6	Cation-transporting ATPase OS=Drosophila melanogaster OX=7227 GN=Dmel\CG6230 PE=1 SV=1
Q9VC18	5-aminoimidazole-4-carboxamide ribonucleotide formyltransferase OS=Drosophila melanogaster OX=7227 GN=BEST:GH11240 PE=1 SV=1		Q9VC18	5-aminoimidazole-4-carboxamide ribonucleotide formyltransferase OS=Drosophila melanogaster OX=7227 GN=BEST:GH11240 PE=1 SV=1		Q9VKM3	ATP synthase subunit OS=Drosophila melanogaster OX=7227 GN=ATPsynG PE=1 SV=1		Q9VKM3	ATP synthase subunit OS=Drosophila melanogaster OX=7227 GN=ATPsynG PE=1 SV=1
Q9VC48	Methionine aminopeptidase OS=Drosophila melanogaster OX=7227 GN=MAP1A PE=1 SV=1		Q9VC48	Methionine aminopeptidase OS=Drosophila melanogaster OX=7227 GN=MAP1A PE=1 SV=1		Q9VKP2	GH26960p OS=Drosophila melanogaster OX=7227 GN=Porin2 PE=2 SV=1		Q9VKP2	GH26960p OS=Drosophila melanogaster OX=7227 GN=Porin2 PE=2 SV=1
Q9VC52	Protoporphyrinogen oxidase OS=Drosophila melanogaster OX=7227 GN=Ppox PE=1 SV=1		Q9VC52	Protoporphyrinogen oxidase OS=Drosophila melanogaster OX=7227 GN=Ppox PE=1 SV=1		Q9VKR0	ER membrane protein complex subunit 3 OS=Drosophila melanogaster OX=7227 GN=EMC3 PE=1 SV=1		Q9VKR0	ER membrane protein complex subunit 3 OS=Drosophila melanogaster OX=7227 GN=EMC3 PE=1 SV=1
Q9VC57	Atlastin OS=Drosophila melanogaster OX=7227 GN=atl PE=1 SV=1		Q9VC57	Atlastin OS=Drosophila melanogaster OX=7227 GN=atl PE=1 SV=1		Q9VKW5	Post-proline cleaving enzyme OS=Drosophila melanogaster OX=7227 GN=Dmel\CG5355 PE=1 SV=2		Q9VKW5	Post-proline cleaving enzyme OS=Drosophila melanogaster OX=7227 GN=Dmel\CG5355 PE=1 SV=2
Q9VCH1	Eukaryotic translation initiation factor 4G2, isoform A OS=Drosophila melanogaster OX=7227 GN=eIF4G2 PE=1 SV=2		Q9VCH1	Eukaryotic translation initiation factor 4G2, isoform A OS=Drosophila melanogaster OX=7227 GN=eIF4G2 PE=1 SV=2		Q9VKX2	Malate dehydrogenase OS=Drosophila melanogaster OX=7227 GN=Mdh1 PE=1 SV=2		Q9VKX2	Malate dehydrogenase OS=Drosophila melanogaster OX=7227 GN=Mdh1 PE=1 SV=2
Q9VCJ6	AT18965p OS=Drosophila melanogaster OX=7227 GN=bs30h03.y1 PE=2 SV=1		Q9VCJ6	AT18965p OS=Drosophila melanogaster OX=7227 GN=bs30h03.y1 PE=2 SV=1		Q9VKY3	ATP-dependent Clp protease proteolytic subunit OS=Drosophila melanogaster OX=7227 GN=ClpP PE=1 SV=1		Q9VKY3	ATP-dependent Clp protease proteolytic subunit OS=Drosophila melanogaster OX=7227 GN=ClpP PE=1 SV=1
Q9VCN3	Glutamate dehydrogenase OS=Drosophila melanogaster OX=7227 GN=bb8 PE=1 SV=2		Q9VCN3	Glutamate dehydrogenase OS=Drosophila melanogaster OX=7227 GN=bb8 PE=1 SV=2		Q9VKZ8	Ubiquitin carboxyl-terminal hydrolase OS=Drosophila melanogaster OX=7227 GN=Usp14 PE=1 SV=1		Q9VKZ8	Ubiquitin carboxyl-terminal hydrolase OS=Drosophila melanogaster OX=7227 GN=Usp14 PE=1 SV=1
Q9VCV4	Citrate hydro-lyase OS=Drosophila melanogaster OX=7227 GN=Irp-1A PE=1 SV=1		Q9VCV4	Citrate hydro-lyase OS=Drosophila melanogaster OX=7227 GN=Irp-1A PE=1 SV=1		Q9VL16	RE45833p OS=Drosophila melanogaster OX=7227 GN=Dmel\CG5676 PE=2 SV=1		Q9VL16	RE45833p OS=Drosophila melanogaster OX=7227 GN=Dmel\CG5676 PE=2 SV=1
Q9VCV7	GPI ethanolamine phosphate transferase 1 OS=Drosophila melanogaster OX=7227 GN=Dmel\CG4907 PE=3 SV=1		Q9VCV7	GPI ethanolamine phosphate transferase 1 OS=Drosophila melanogaster OX=7227 GN=Dmel\CG4907 PE=3 SV=1		Q9VL18	Probable elongation factor 1-delta OS=Drosophila melanogaster OX=7227 GN=eEF1delta PE=1 SV=1		Q9VL18	Probable elongation factor 1-delta OS=Drosophila melanogaster OX=7227 GN=eEF1delta PE=1 SV=1
Q9VD29	RE74312p OS=Drosophila melanogaster OX=7227 GN=Sar1 PE=1 SV=1		Q9VD29	RE74312p OS=Drosophila melanogaster OX=7227 GN=Sar1 PE=1 SV=1		Q9VL70	HL08109p OS=Drosophila melanogaster OX=7227 GN=yip2 PE=1 SV=1		Q9VL70	HL08109p OS=Drosophila melanogaster OX=7227 GN=yip2 PE=1 SV=1
Q9VD58	GH26270p OS=Drosophila melanogaster OX=7227 GN=Idh3b PE=1 SV=1		Q9VD58	GH26270p OS=Drosophila melanogaster OX=7227 GN=Idh3b PE=1 SV=1		Q9VLB7	Rab GDP dissociation inhibitor OS=Drosophila melanogaster OX=7227 GN=Gdi PE=1 SV=1		Q9VLB7	Rab GDP dissociation inhibitor OS=Drosophila melanogaster OX=7227 GN=Gdi PE=1 SV=1
Q9VDC0	GH01837p OS=Drosophila melanogaster OX=7227 GN=FOHSDR PE=1 SV=1		Q9VDC0	GH01837p OS=Drosophila melanogaster OX=7227 GN=FOHSDR PE=1 SV=1		Q9VLC5	Aldehyde dehydrogenase OS=Drosophila melanogaster OX=7227 GN=Aldh PE=1 SV=1		Q9VLC5	Aldehyde dehydrogenase OS=Drosophila melanogaster OX=7227 GN=Aldh PE=1 SV=1
Q9VDI8	Syncrip, isoform D OS=Drosophila melanogaster OX=7227 GN=Syp PE=1 SV=2		Q9VDI8	Syncrip, isoform D OS=Drosophila melanogaster OX=7227 GN=Syp PE=1 SV=2		Q9VLI6	CG9314 protein OS=Drosophila melanogaster OX=7227 GN=Dmel\CG9314 PE=2 SV=1		Q9VLI6	CG9314 protein OS=Drosophila melanogaster OX=7227 GN=Dmel\CG9314 PE=2 SV=1
Q9VDL5	GEO09602p1 OS=Drosophila melanogaster OX=7227 GN=BcDNA:RH34302 PE=2 SV=2		Q9VDL5	GEO09602p1 OS=Drosophila melanogaster OX=7227 GN=BcDNA:RH34302 PE=2 SV=2		Q9VLM8	Alanine--tRNA ligase, cytoplasmic OS=Drosophila melanogaster OX=7227 GN=AlaRS PE=2 SV=1		Q9VLM8	Alanine--tRNA ligase, cytoplasmic OS=Drosophila melanogaster OX=7227 GN=AlaRS PE=2 SV=1
Q9VDM3	Dicarboxylate carrier 2 OS=Drosophila melanogaster OX=7227 GN=Dic2 PE=2 SV=2		Q9VDM3	Dicarboxylate carrier 2 OS=Drosophila melanogaster OX=7227 GN=Dic2 PE=2 SV=2		Q9VLT5	Protein purity of essence OS=Drosophila melanogaster OX=7227 GN=poe PE=1 SV=1		Q9VLT5	Protein purity of essence OS=Drosophila melanogaster OX=7227 GN=poe PE=1 SV=1
Q9VDT4	Uncharacterized protein, isoform A OS=Drosophila melanogaster OX=7227 GN=BcDNA:AT09463 PE=3 SV=1		Q9VDT4	Uncharacterized protein, isoform A OS=Drosophila melanogaster OX=7227 GN=BcDNA:AT09463 PE=3 SV=1		Q9VM05	Uncharacterized protein, isoform A OS=Drosophila melanogaster OX=7227 GN=anon-WO0140519.45 PE=4 SV=3		Q9VM05	Uncharacterized protein, isoform A OS=Drosophila melanogaster OX=7227 GN=anon-WO0140519.45 PE=4 SV=3
Q9VDT5	Carboxypeptidase OS=Drosophila melanogaster OX=7227 GN=anon-WO02059370.13 PE=1 SV=1		Q9VDT5	Carboxypeptidase OS=Drosophila melanogaster OX=7227 GN=anon-WO02059370.13 PE=1 SV=1		Q9VM14	Dihydrolipoyllysine-residue acetyltransferase OS=Drosophila melanogaster OX=7227 GN=muc PE=1 SV=1		Q9VM14	Dihydrolipoyllysine-residue acetyltransferase OS=Drosophila melanogaster OX=7227 GN=muc PE=1 SV=1
Q9VDW7	Succinate--CoA ligase [ADP/GDP-forming] subunit alpha, mitochondrial OS=Drosophila melanogaster OX=7227 GN=Scsalpha2 PE=2 SV=1		Q9VDW7	Succinate--CoA ligase [ADP/GDP-forming] subunit alpha, mitochondrial OS=Drosophila melanogaster OX=7227 GN=Scsalpha2 PE=2 SV=1		Q9VMN5	60 kDa heat shock protein homolog 2, mitochondrial OS=Drosophila melanogaster OX=7227 GN=Hsp60C PE=2 SV=2		Q9VMN5	60 kDa heat shock protein homolog 2, mitochondrial OS=Drosophila melanogaster OX=7227 GN=Hsp60C PE=2 SV=2
Q9VDW9	LP03867p OS=Drosophila melanogaster OX=7227 GN=Dmel\CG3517 PE=2 SV=1		Q9VDW9	LP03867p OS=Drosophila melanogaster OX=7227 GN=Dmel\CG3517 PE=2 SV=1		Q9VMV9	Reticulon-like protein OS=Drosophila melanogaster OX=7227 GN=Rtnl1 PE=1 SV=2		Q9VMV9	Reticulon-like protein OS=Drosophila melanogaster OX=7227 GN=Rtnl1 PE=1 SV=2
Q9VDZ7	Mitochondrial import inner membrane translocase subunit TIM44 OS=Drosophila melanogaster OX=7227 GN=CG117799 PE=1 SV=1		Q9VDZ7	Mitochondrial import inner membrane translocase subunit TIM44 OS=Drosophila melanogaster OX=7227 GN=CG117799 PE=1 SV=1		Q9VN21	LD30155p OS=Drosophila melanogaster OX=7227 GN=lost PE=1 SV=1		Q9VN21	LD30155p OS=Drosophila melanogaster OX=7227 GN=lost PE=1 SV=1
Q9VE80	Uncharacterized protein, isoform B OS=Drosophila melanogaster OX=7227 GN=Dmel\CG7675 PE=1 SV=2		Q9VE80	Uncharacterized protein, isoform B OS=Drosophila melanogaster OX=7227 GN=Dmel\CG7675 PE=1 SV=2		Q9VN25	Eukaryotic translation initiation factor 3 subunit A OS=Drosophila melanogaster OX=7227 GN=eIF3a PE=1 SV=1		Q9VN25	Eukaryotic translation initiation factor 3 subunit A OS=Drosophila melanogaster OX=7227 GN=eIF3a PE=1 SV=1
Q9VE97	GH14048p OS=Drosophila melanogaster OX=7227 GN=anon-WO0140519.212 PE=2 SV=2		Q9VE97	GH14048p OS=Drosophila melanogaster OX=7227 GN=anon-WO0140519.212 PE=2 SV=2		Q9VNA5	Proteasome subunit beta type-4 OS=Drosophila melanogaster OX=7227 GN=Prosbeta7 PE=2 SV=1		Q9VNA5	Proteasome subunit beta type-4 OS=Drosophila melanogaster OX=7227 GN=Prosbeta7 PE=2 SV=1
Q9VEB1	Malate dehydrogenase OS=Drosophila melanogaster OX=7227 GN=Mdh2 PE=1 SV=1		Q9VEB1	Malate dehydrogenase OS=Drosophila melanogaster OX=7227 GN=Mdh2 PE=1 SV=1		Q9VNE2	Protein krasavietz OS=Drosophila melanogaster OX=7227 GN=kra PE=1 SV=1		Q9VNE2	Protein krasavietz OS=Drosophila melanogaster OX=7227 GN=kra PE=1 SV=1
Q9VEJ0	Peroxiredoxin 3 OS=Drosophila melanogaster OX=7227 GN=Prx3 PE=1 SV=2		Q9VEJ0	Peroxiredoxin 3 OS=Drosophila melanogaster OX=7227 GN=Prx3 PE=1 SV=2		Q9VNE9	60S ribosomal protein L13a OS=Drosophila melanogaster OX=7227 GN=RpL13A PE=1 SV=1		Q9VNE9	60S ribosomal protein L13a OS=Drosophila melanogaster OX=7227 GN=RpL13A PE=1 SV=1
Q9VES1	ADP-ribosylation factor-like protein 6-interacting protein 1 OS=Drosophila melanogaster OX=7227 GN=Arl6IP1 PE=2 SV=1		Q9VES1	ADP-ribosylation factor-like protein 6-interacting protein 1 OS=Drosophila melanogaster OX=7227 GN=Arl6IP1 PE=2 SV=1		Q9VNI4	Proteasome assembly chaperone 1 OS=Drosophila melanogaster OX=7227 GN=PSMG1 PE=1 SV=1		Q9VNI4	Proteasome assembly chaperone 1 OS=Drosophila melanogaster OX=7227 GN=PSMG1 PE=1 SV=1
Q9VEX6	ATPase family AAA domain-containing protein 3A homolog OS=Drosophila melanogaster OX=7227 GN=bor PE=1 SV=2		Q9VEX6	ATPase family AAA domain-containing protein 3A homolog OS=Drosophila melanogaster OX=7227 GN=bor PE=1 SV=2		Q9VNT5	Thioredoxin reductase 2, mitochondrial OS=Drosophila melanogaster OX=7227 GN=Trxr-2 PE=2 SV=1		Q9VNT5	Thioredoxin reductase 2, mitochondrial OS=Drosophila melanogaster OX=7227 GN=Trxr-2 PE=2 SV=1
Q9VEY5	MICOS complex subunit OS=Drosophila melanogaster OX=7227 GN=Dmel\CG5903 PE=1 SV=1		Q9VEY5	MICOS complex subunit OS=Drosophila melanogaster OX=7227 GN=Dmel\CG5903 PE=1 SV=1		Q9VNW6	Delta-1-pyrroline-5-carboxylate synthase OS=Drosophila melanogaster OX=7227 GN=P5CS PE=1 SV=1		Q9VNW6	Delta-1-pyrroline-5-carboxylate synthase OS=Drosophila melanogaster OX=7227 GN=P5CS PE=1 SV=1
Q9VF08	Mitochondrial import inner membrane translocase subunit Tim16 OS=Drosophila melanogaster OX=7227 GN=blp PE=2 SV=1		Q9VF08	Mitochondrial import inner membrane translocase subunit Tim16 OS=Drosophila melanogaster OX=7227 GN=blp PE=2 SV=1		Q9VNX4	Multifunctional fusion protein OS=Drosophila melanogaster OX=7227 GN=P5CDh1 PE=1 SV=1		Q9VNX4	Multifunctional fusion protein OS=Drosophila melanogaster OX=7227 GN=P5CDh1 PE=1 SV=1
Q9VF15	GEO09476p1 OS=Drosophila melanogaster OX=7227 GN=glob1 PE=1 SV=1		Q9VF15	GEO09476p1 OS=Drosophila melanogaster OX=7227 GN=glob1 PE=1 SV=1		Q9VP43	MIP05510p OS=Drosophila melanogaster OX=7227 GN=CG12973 PE=2 SV=2		Q9VP43	MIP05510p OS=Drosophila melanogaster OX=7227 GN=CG12973 PE=2 SV=2
Q9VF23	Arginine kinase OS=Drosophila melanogaster OX=7227 GN=AK-3 PE=2 SV=2		Q9VF23	Arginine kinase OS=Drosophila melanogaster OX=7227 GN=AK-3 PE=2 SV=2		Q9VPN5	LD03220p OS=Drosophila melanogaster OX=7227 GN=Stip1 PE=1 SV=1		Q9VPN5	LD03220p OS=Drosophila melanogaster OX=7227 GN=Stip1 PE=1 SV=1
Q9VF38	Hydroxymethylbilane hydrolyase [cyclizing] OS=Drosophila melanogaster OX=7227 GN=Uros2 PE=2 SV=1		Q9VF38	Hydroxymethylbilane hydrolyase [cyclizing] OS=Drosophila melanogaster OX=7227 GN=Uros2 PE=2 SV=1		Q9VPS5	60 kDa heat shock protein homolog 1, mitochondrial OS=Drosophila melanogaster OX=7227 GN=Hsp60B PE=2 SV=1		Q9VPS5	60 kDa heat shock protein homolog 1, mitochondrial OS=Drosophila melanogaster OX=7227 GN=Hsp60B PE=2 SV=1
Q9VF44	IP11229p OS=Drosophila melanogaster OX=7227 GN=Dmel\CG4520 PE=2 SV=1		Q9VF44	IP11229p OS=Drosophila melanogaster OX=7227 GN=Dmel\CG4520 PE=2 SV=1		Q9VPX6	Adenylyl cyclase-associated protein OS=Drosophila melanogaster OX=7227 GN=capt PE=1 SV=2		Q9VPX6	Adenylyl cyclase-associated protein OS=Drosophila melanogaster OX=7227 GN=capt PE=1 SV=2
Q9VFC4	AT01875p OS=Drosophila melanogaster OX=7227 GN=Dmel\CG6752 PE=2 SV=1		Q9VFC4	AT01875p OS=Drosophila melanogaster OX=7227 GN=Dmel\CG6752 PE=2 SV=1		Q9VQ29	Cytochrome b-c1 complex subunit Rieske, mitochondrial OS=Drosophila melanogaster OX=7227 GN=RFeSP PE=1 SV=3		Q9VQ29	Cytochrome b-c1 complex subunit Rieske, mitochondrial OS=Drosophila melanogaster OX=7227 GN=RFeSP PE=1 SV=3
Q9VFC7	Mf5 protein OS=Drosophila melanogaster OX=7227 GN=Mf PE=1 SV=2		Q9VFC7	Mf5 protein OS=Drosophila melanogaster OX=7227 GN=Mf PE=1 SV=2		Q9VQ79	Putative apoptosis-inducing factor 1, mitochondrial OS=Drosophila melanogaster OX=7227 GN=AIF PE=2 SV=2		Q9VQ79	Putative apoptosis-inducing factor 1, mitochondrial OS=Drosophila melanogaster OX=7227 GN=AIF PE=2 SV=2
Q9VFE4	40S ribosomal protein S5b OS=Drosophila melanogaster OX=7227 GN=RpS5b PE=2 SV=1		Q9VFE4	40S ribosomal protein S5b OS=Drosophila melanogaster OX=7227 GN=RpS5b PE=2 SV=1		Q9VQB4	LD06553p OS=Drosophila melanogaster OX=7227 GN=Dmel\CG3609 PE=1 SV=1		Q9VQB4	LD06553p OS=Drosophila melanogaster OX=7227 GN=Dmel\CG3609 PE=1 SV=1
Q9VFF0	GH01077p OS=Drosophila melanogaster OX=7227 GN=UQCR-C1 PE=1 SV=2		Q9VFF0	GH01077p OS=Drosophila melanogaster OX=7227 GN=UQCR-C1 PE=1 SV=2		Q9VQD7	NADH dehydrogenase [ubiquinone] 1 alpha subcomplex subunit 12 OS=Drosophila melanogaster OX=7227 GN=ND-B17.2 PE=1 SV=1		Q9VQD7	NADH dehydrogenase [ubiquinone] 1 alpha subcomplex subunit 12 OS=Drosophila melanogaster OX=7227 GN=ND-B17.2 PE=1 SV=1
Q9VFN5	AT30951p OS=Drosophila melanogaster OX=7227 GN=anon-WO0140519.48 PE=1 SV=1		Q9VFN5	AT30951p OS=Drosophila melanogaster OX=7227 GN=anon-WO0140519.48 PE=1 SV=1		Q9VQE0	Dynamin-1-like protein OS=Drosophila melanogaster OX=7227 GN=Drp1 PE=1 SV=1		Q9VQE0	Dynamin-1-like protein OS=Drosophila melanogaster OX=7227 GN=Drp1 PE=1 SV=1
Q9VFQ9	Dipeptidase B, isoform A OS=Drosophila melanogaster OX=7227 GN=Dip-B PE=1 SV=2		Q9VFQ9	Dipeptidase B, isoform A OS=Drosophila melanogaster OX=7227 GN=Dip-B PE=1 SV=2		Q9VQF4	Phosphoglycerate kinase OS=Drosophila melanogaster OX=7227 GN=Dmel\CG9961 PE=1 SV=2		Q9VQF4	Phosphoglycerate kinase OS=Drosophila melanogaster OX=7227 GN=Dmel\CG9961 PE=1 SV=2
Q9VFT3	RNA-binding protein 4 OS=Drosophila melanogaster OX=7227 GN=Rbp4 PE=4 SV=1		Q9VFT3	RNA-binding protein 4 OS=Drosophila melanogaster OX=7227 GN=Rbp4 PE=4 SV=1		Q9VQL1	Seryl-tRNA synthetase OS=Drosophila melanogaster OX=7227 GN=SerRS PE=1 SV=1		Q9VQL1	Seryl-tRNA synthetase OS=Drosophila melanogaster OX=7227 GN=SerRS PE=1 SV=1
Q9VFT7	GH12158p OS=Drosophila melanogaster OX=7227 GN=anon-WO0140519.42 PE=2 SV=2		Q9VFT7	GH12158p OS=Drosophila melanogaster OX=7227 GN=anon-WO0140519.42 PE=2 SV=2		Q9VQM2	NADH dehydrogenase [ubiquinone] 1 subunit C2 OS=Drosophila melanogaster OX=7227 GN=ND-B14.5B PE=1 SV=1		Q9VQM2	NADH dehydrogenase [ubiquinone] 1 subunit C2 OS=Drosophila melanogaster OX=7227 GN=ND-B14.5B PE=1 SV=1
Q9VFV9	DnaJ-like-2, isoform A OS=Drosophila melanogaster OX=7227 GN=Droj2 PE=1 SV=1		Q9VFV9	DnaJ-like-2, isoform A OS=Drosophila melanogaster OX=7227 GN=Droj2 PE=1 SV=1		Q9VQQ3	IP07372p OS=Drosophila melanogaster OX=7227 GN=Dmel\CG8840 PE=2 SV=2		Q9VQQ3	IP07372p OS=Drosophila melanogaster OX=7227 GN=Dmel\CG8840 PE=2 SV=2
Q9VG01	RE12073p OS=Drosophila melanogaster OX=7227 GN=Dmel\CG46280 PE=1 SV=1		Q9VG01	RE12073p OS=Drosophila melanogaster OX=7227 GN=Dmel\CG46280 PE=1 SV=1		Q9VQR2	NADH dehydrogenase [ubiquinone] 1 beta subcomplex subunit 10 OS=Drosophila melanogaster OX=7227 GN=ND-PDSW PE=1 SV=1		Q9VQR2	NADH dehydrogenase [ubiquinone] 1 beta subcomplex subunit 10 OS=Drosophila melanogaster OX=7227 GN=ND-PDSW PE=1 SV=1
Q9VG31	Malic enzyme OS=Drosophila melanogaster OX=7227 GN=Men PE=1 SV=1		Q9VG31	Malic enzyme OS=Drosophila melanogaster OX=7227 GN=Men PE=1 SV=1		Q9VR47	FI04465p OS=Drosophila melanogaster OX=7227 GN=hoe1 PE=1 SV=2		Q9VR47	FI04465p OS=Drosophila melanogaster OX=7227 GN=hoe1 PE=1 SV=2
Q9VG69	LP03547p OS=Drosophila melanogaster OX=7227 GN=Srlp PE=1 SV=1		Q9VG69	LP03547p OS=Drosophila melanogaster OX=7227 GN=Srlp PE=1 SV=1		Q9VRL0	Cytochrome c1, isoform A OS=Drosophila melanogaster OX=7227 GN=Cyt-c1 PE=1 SV=1		Q9VRL0	Cytochrome c1, isoform A OS=Drosophila melanogaster OX=7227 GN=Cyt-c1 PE=1 SV=1
Q9VG95	Glutathione S-transferase D5 OS=Drosophila melanogaster OX=7227 GN=GstD5 PE=1 SV=2		Q9VG95	Glutathione S-transferase D5 OS=Drosophila melanogaster OX=7227 GN=GstD5 PE=1 SV=2		Q9VRP2	Uncharacterized protein, isoform A OS=Drosophila melanogaster OX=7227 GN=BEST:CK00496 PE=1 SV=1		Q9VRP2	Uncharacterized protein, isoform A OS=Drosophila melanogaster OX=7227 GN=BEST:CK00496 PE=1 SV=1
Q9VG97	Inactive glutathione S-transferase D3 OS=Drosophila melanogaster OX=7227 GN=GstD3 PE=2 SV=1		Q9VG97	Inactive glutathione S-transferase D3 OS=Drosophila melanogaster OX=7227 GN=GstD3 PE=2 SV=1		Q9VS00	WD_REPEATS_REGION domain-containing protein OS=Drosophila melanogaster OX=7227 GN=Dmel\CG10064 PE=4 SV=1		Q9VS00	WD_REPEATS_REGION domain-containing protein OS=Drosophila melanogaster OX=7227 GN=Dmel\CG10064 PE=4 SV=1
Q9VGA0	Glutathione S transferase D9, isoform A OS=Drosophila melanogaster OX=7227 GN=GstD9 PE=1 SV=1		Q9VGA0	Glutathione S transferase D9, isoform A OS=Drosophila melanogaster OX=7227 GN=GstD9 PE=1 SV=1		Q9VS03	FI08349p OS=Drosophila melanogaster OX=7227 GN=BcDNA:AT30027 PE=1 SV=1		Q9VS03	FI08349p OS=Drosophila melanogaster OX=7227 GN=BcDNA:AT30027 PE=1 SV=1
Q9VGP4	LP08082p OS=Drosophila melanogaster OX=7227 GN=Ranbp9 PE=1 SV=1		Q9VGP4	LP08082p OS=Drosophila melanogaster OX=7227 GN=Ranbp9 PE=1 SV=1		Q9VS34	60S ribosomal protein L18 OS=Drosophila melanogaster OX=7227 GN=RpL18 PE=1 SV=1		Q9VS34	60S ribosomal protein L18 OS=Drosophila melanogaster OX=7227 GN=RpL18 PE=1 SV=1
Q9VGQ1	Dihydrolipoyllysine-residue succinyltransferase component of 2-oxoglutarate dehydrogenase complex, mitochondrial OS=Drosophila melanogaster OX=7227 GN=alpha-KGDHC PE=1 SV=1		Q9VGQ1	Dihydrolipoyllysine-residue succinyltransferase component of 2-oxoglutarate dehydrogenase complex, mitochondrial OS=Drosophila melanogaster OX=7227 GN=alpha-KGDHC PE=1 SV=1		Q9VS57	RE14391p OS=Drosophila melanogaster OX=7227 GN=Sec63 PE=1 SV=1		Q9VS57	RE14391p OS=Drosophila melanogaster OX=7227 GN=Sec63 PE=1 SV=1
Q9VGT9	Succinate dehydrogenase cytochrome b560 subunit, mitochondrial OS=Drosophila melanogaster OX=7227 GN=Dmel\CG6629 PE=2 SV=1		Q9VGT9	Succinate dehydrogenase cytochrome b560 subunit, mitochondrial OS=Drosophila melanogaster OX=7227 GN=Dmel\CG6629 PE=2 SV=1		Q9VS91	Gamma-tubulin complex component OS=Drosophila melanogaster OX=7227 GN=Dmel\CG7716 PE=3 SV=2		Q9VS91	Gamma-tubulin complex component OS=Drosophila melanogaster OX=7227 GN=Dmel\CG7716 PE=3 SV=2
Q9VGU6	GTP:AMP phosphotransferase, mitochondrial OS=Drosophila melanogaster OX=7227 GN=Ak3 PE=1 SV=1		Q9VGU6	GTP:AMP phosphotransferase, mitochondrial OS=Drosophila melanogaster OX=7227 GN=Ak3 PE=1 SV=1		Q9VSD3	AT11025p OS=Drosophila melanogaster OX=7227 GN=fan PE=2 SV=3		Q9VSD3	AT11025p OS=Drosophila melanogaster OX=7227 GN=fan PE=2 SV=3
Q9VGZ3	Citrate hydro-lyase OS=Drosophila melanogaster OX=7227 GN=Irp-1B PE=1 SV=1		Q9VGZ3	Citrate hydro-lyase OS=Drosophila melanogaster OX=7227 GN=Irp-1B PE=1 SV=1		Q9VSD6	D-Importin 7/RanBP7 OS=Drosophila melanogaster OX=7227 GN=msk PE=1 SV=1		Q9VSD6	D-Importin 7/RanBP7 OS=Drosophila melanogaster OX=7227 GN=msk PE=1 SV=1
Q9VH07	RuvB-like helicase 1 OS=Drosophila melanogaster OX=7227 GN=pont PE=1 SV=1		Q9VH07	RuvB-like helicase 1 OS=Drosophila melanogaster OX=7227 GN=pont PE=1 SV=1		Q9VSL4	Glutathione S transferase O2, isoform B OS=Drosophila melanogaster OX=7227 GN=GstO2 PE=1 SV=2		Q9VSL4	Glutathione S transferase O2, isoform B OS=Drosophila melanogaster OX=7227 GN=GstO2 PE=1 SV=2
Q9VH39	Protein NDUFAF4 homolog OS=Drosophila melanogaster OX=7227 GN=CG11722 PE=2 SV=1		Q9VH39	Protein NDUFAF4 homolog OS=Drosophila melanogaster OX=7227 GN=CG11722 PE=2 SV=1		Q9VSM6	Cytosol aminopeptidase OS=Drosophila melanogaster OX=7227 GN=S-Lap1 PE=2 SV=2		Q9VSM6	Cytosol aminopeptidase OS=Drosophila melanogaster OX=7227 GN=S-Lap1 PE=2 SV=2
Q9VH61	Asparaginase OS=Drosophila melanogaster OX=7227 GN=Dmel\CG8526 PE=2 SV=1		Q9VH61	Asparaginase OS=Drosophila melanogaster OX=7227 GN=Dmel\CG8526 PE=2 SV=1		Q9VSM7	Cytosol aminopeptidase OS=Drosophila melanogaster OX=7227 GN=S-Lap2 PE=2 SV=1		Q9VSM7	Cytosol aminopeptidase OS=Drosophila melanogaster OX=7227 GN=S-Lap2 PE=2 SV=1
Q9VH72	TA01656p1 OS=Drosophila melanogaster OX=7227 GN=BVR PE=1 SV=1		Q9VH72	TA01656p1 OS=Drosophila melanogaster OX=7227 GN=BVR PE=1 SV=1		Q9VSR7	Valyl-tRNA synthetase OS=Drosophila melanogaster OX=7227 GN=ValRS-m PE=2 SV=1		Q9VSR7	Valyl-tRNA synthetase OS=Drosophila melanogaster OX=7227 GN=ValRS-m PE=2 SV=1
Q9VH79	RE01104p OS=Drosophila melanogaster OX=7227 GN=Rpt3R PE=2 SV=2		Q9VH79	RE01104p OS=Drosophila melanogaster OX=7227 GN=Rpt3R PE=2 SV=2		Q9VST4	Arginine kinase OS=Drosophila melanogaster OX=7227 GN=Dmel\CG5144 PE=3 SV=1		Q9VST4	Arginine kinase OS=Drosophila melanogaster OX=7227 GN=Dmel\CG5144 PE=3 SV=1
Q9VH81	Protein-serine/threonine phosphatase OS=Drosophila melanogaster OX=7227 GN=PpD3 PE=1 SV=1		Q9VH81	Protein-serine/threonine phosphatase OS=Drosophila melanogaster OX=7227 GN=PpD3 PE=1 SV=1		Q9VT33	Ribose-phosphate diphosphokinase OS=Drosophila melanogaster OX=7227 GN=Prps PE=1 SV=3		Q9VT33	Ribose-phosphate diphosphokinase OS=Drosophila melanogaster OX=7227 GN=Prps PE=1 SV=3
Q9VH94	FI21821p1 OS=Drosophila melanogaster OX=7227 GN=nmdyn-D7 PE=2 SV=1		Q9VH94	FI21821p1 OS=Drosophila melanogaster OX=7227 GN=nmdyn-D7 PE=2 SV=1		Q9VTB4	NADH dehydrogenase (Ubiquinone) 13 kDa B subunit OS=Drosophila melanogaster OX=7227 GN=ND-13B PE=1 SV=2		Q9VTB4	NADH dehydrogenase (Ubiquinone) 13 kDa B subunit OS=Drosophila melanogaster OX=7227 GN=ND-13B PE=1 SV=2
Q9VHC7	FI21236p1 OS=Drosophila melanogaster OX=7227 GN=rump PE=1 SV=1		Q9VHC7	FI21236p1 OS=Drosophila melanogaster OX=7227 GN=rump PE=1 SV=1		Q9VTI2	GH07076p OS=Drosophila melanogaster OX=7227 GN=anon-WO0140519.44 PE=2 SV=2		Q9VTI2	GH07076p OS=Drosophila melanogaster OX=7227 GN=anon-WO0140519.44 PE=2 SV=2
Q9VHE5	60S ribosomal protein L34 OS=Drosophila melanogaster OX=7227 GN=RpL34b PE=1 SV=1		Q9VHE5	60S ribosomal protein L34 OS=Drosophila melanogaster OX=7227 GN=RpL34b PE=1 SV=1		Q9VTI5	Fumarate hydratase OS=Drosophila melanogaster OX=7227 GN=Fum3 PE=2 SV=1		Q9VTI5	Fumarate hydratase OS=Drosophila melanogaster OX=7227 GN=Fum3 PE=2 SV=1
Q9VHL2	T-complex protein 1 subunit eta OS=Drosophila melanogaster OX=7227 GN=CCT7 PE=1 SV=2		Q9VHL2	T-complex protein 1 subunit eta OS=Drosophila melanogaster OX=7227 GN=CCT7 PE=1 SV=2		Q9VTP4	60S ribosomal protein L10a-2 OS=Drosophila melanogaster OX=7227 GN=RpL10Ab PE=1 SV=2		Q9VTP4	60S ribosomal protein L10a-2 OS=Drosophila melanogaster OX=7227 GN=RpL10Ab PE=1 SV=2
Q9VHN4	GH14121p OS=Drosophila melanogaster OX=7227 GN=Dmel\CG8043 PE=1 SV=1		Q9VHN4	GH14121p OS=Drosophila melanogaster OX=7227 GN=Dmel\CG8043 PE=1 SV=1		Q9VTQ9	AT06668p OS=Drosophila melanogaster OX=7227 GN=Rpt4R PE=2 SV=1		Q9VTQ9	AT06668p OS=Drosophila melanogaster OX=7227 GN=Rpt4R PE=2 SV=1
Q9VHN7	LP07963p OS=Drosophila melanogaster OX=7227 GN=anon-WO0118547.344 PE=1 SV=3		Q9VHN7	LP07963p OS=Drosophila melanogaster OX=7227 GN=anon-WO0118547.344 PE=1 SV=3		Q9VTU4	Eukaryotic translation initiation factor 3 subunit L OS=Drosophila melanogaster OX=7227 GN=eIF3l PE=2 SV=1		Q9VTU4	Eukaryotic translation initiation factor 3 subunit L OS=Drosophila melanogaster OX=7227 GN=eIF3l PE=2 SV=1
Q9VHR8	Dipeptidyl peptidase 3 OS=Drosophila melanogaster OX=7227 GN=DppIII PE=2 SV=2		Q9VHR8	Dipeptidyl peptidase 3 OS=Drosophila melanogaster OX=7227 GN=DppIII PE=2 SV=2		Q9VU13	LD45603p OS=Drosophila melanogaster OX=7227 GN=EP(3)3622 PE=1 SV=3		Q9VU13	LD45603p OS=Drosophila melanogaster OX=7227 GN=EP(3)3622 PE=1 SV=3
Q9VHS8	Eukaryotic initiation factor 4A-III OS=Drosophila melanogaster OX=7227 GN=CG7483 PE=1 SV=1		Q9VHS8	Eukaryotic initiation factor 4A-III OS=Drosophila melanogaster OX=7227 GN=CG7483 PE=1 SV=1		Q9VU28	Malate dehydrogenase OS=Drosophila melanogaster OX=7227 GN=Dmel\CG10748 PE=3 SV=1		Q9VU28	Malate dehydrogenase OS=Drosophila melanogaster OX=7227 GN=Dmel\CG10748 PE=3 SV=1
Q9VHY6	ER membrane protein complex subunit 1 OS=Drosophila melanogaster OX=7227 GN=EMC1 PE=1 SV=1		Q9VHY6	ER membrane protein complex subunit 1 OS=Drosophila melanogaster OX=7227 GN=EMC1 PE=1 SV=1		Q9VU29	Malate dehydrogenase OS=Drosophila melanogaster OX=7227 GN=Dmel\CG10749 PE=2 SV=1		Q9VU29	Malate dehydrogenase OS=Drosophila melanogaster OX=7227 GN=Dmel\CG10749 PE=2 SV=1
Q9VI77	FI08143p OS=Drosophila melanogaster OX=7227 GN=BcDNA:AT26093 PE=2 SV=1		Q9VI77	FI08143p OS=Drosophila melanogaster OX=7227 GN=BcDNA:AT26093 PE=2 SV=1		Q9VUJ4	26S proteasome non-ATPase regulatory subunit 8 OS=Drosophila melanogaster OX=7227 GN=Rpn12R PE=2 SV=1		Q9VUJ4	26S proteasome non-ATPase regulatory subunit 8 OS=Drosophila melanogaster OX=7227 GN=Rpn12R PE=2 SV=1
Q9VIB7	Reticulon-like protein OS=Drosophila melanogaster OX=7227 GN=Rtnl2 PE=2 SV=2		Q9VIB7	Reticulon-like protein OS=Drosophila melanogaster OX=7227 GN=Rtnl2 PE=2 SV=2		Q9VUK8	Diadenosine tetraphosphate synthetase OS=Drosophila melanogaster OX=7227 GN=GlyRS PE=1 SV=1		Q9VUK8	Diadenosine tetraphosphate synthetase OS=Drosophila melanogaster OX=7227 GN=GlyRS PE=1 SV=1
Q9VIC9	10-formyltetrahydrofolate dehydrogenase OS=Drosophila melanogaster OX=7227 GN=Dmel\CG8665 PE=1 SV=3		Q9VIC9	10-formyltetrahydrofolate dehydrogenase OS=Drosophila melanogaster OX=7227 GN=Dmel\CG8665 PE=1 SV=3		Q9VUY9	Phosphoglucomutase OS=Drosophila melanogaster OX=7227 GN=Pgm1 PE=1 SV=1		Q9VUY9	Phosphoglucomutase OS=Drosophila melanogaster OX=7227 GN=Pgm1 PE=1 SV=1
Q9VIE8	Aconitate hydratase, mitochondrial OS=Drosophila melanogaster OX=7227 GN=mAcon1 PE=1 SV=2		Q9VIE8	Aconitate hydratase, mitochondrial OS=Drosophila melanogaster OX=7227 GN=mAcon1 PE=1 SV=2		Q9VUZ0	Translocon-associated protein subunit beta OS=Drosophila melanogaster OX=7227 GN=SsRbeta PE=1 SV=2		Q9VUZ0	Translocon-associated protein subunit beta OS=Drosophila melanogaster OX=7227 GN=SsRbeta PE=1 SV=2
Q9VIF3	Ubiquinone biosynthesis O-methyltransferase, mitochondrial OS=Drosophila melanogaster OX=7227 GN=Coq3 PE=3 SV=3		Q9VIF3	Ubiquinone biosynthesis O-methyltransferase, mitochondrial OS=Drosophila melanogaster OX=7227 GN=Coq3 PE=3 SV=3		Q9VV75	AT02348p OS=Drosophila melanogaster OX=7227 GN=UQCR-C2 PE=1 SV=1		Q9VV75	AT02348p OS=Drosophila melanogaster OX=7227 GN=UQCR-C2 PE=1 SV=1
Q9VII1	Protein quiver OS=Drosophila melanogaster OX=7227 GN=Dmel\CG9336 PE=1 SV=1		Q9VII1	Protein quiver OS=Drosophila melanogaster OX=7227 GN=Dmel\CG9336 PE=1 SV=1		Q9VVA6	Nuclear migration protein NudC OS=Drosophila melanogaster OX=7227 GN=nudC PE=1 SV=2		Q9VVA6	Nuclear migration protein NudC OS=Drosophila melanogaster OX=7227 GN=nudC PE=1 SV=2
Q9VII7	Serpin 38F, isoform A OS=Drosophila melanogaster OX=7227 GN=Spn38F PE=3 SV=3		Q9VII7	Serpin 38F, isoform A OS=Drosophila melanogaster OX=7227 GN=Spn38F PE=3 SV=3		Q9VVG5	RH19679p OS=Drosophila melanogaster OX=7227 GN=Dmel\CG7630 PE=1 SV=2		Q9VVG5	RH19679p OS=Drosophila melanogaster OX=7227 GN=Dmel\CG7630 PE=1 SV=2
Q9VIN5	AT04152p OS=Drosophila melanogaster OX=7227 GN=Dmel\CG12617 PE=2 SV=2		Q9VIN5	AT04152p OS=Drosophila melanogaster OX=7227 GN=Dmel\CG12617 PE=2 SV=2		Q9VVH5	Complex III subunit 8 OS=Drosophila melanogaster OX=7227 GN=UQCR-Q PE=1 SV=1		Q9VVH5	Complex III subunit 8 OS=Drosophila melanogaster OX=7227 GN=UQCR-Q PE=1 SV=1
Q9VIQ8	Cytochrome c oxidase subunit 4, isoform A OS=Drosophila melanogaster OX=7227 GN=COX4 PE=1 SV=1		Q9VIQ8	Cytochrome c oxidase subunit 4, isoform A OS=Drosophila melanogaster OX=7227 GN=COX4 PE=1 SV=1		Q9VVL7	Dihydrolipoyl dehydrogenase OS=Drosophila melanogaster OX=7227 GN=E3 PE=1 SV=1		Q9VVL7	Dihydrolipoyl dehydrogenase OS=Drosophila melanogaster OX=7227 GN=E3 PE=1 SV=1
Q9VIW3	Ran GTPase-activating protein OS=Drosophila melanogaster OX=7227 GN=RanGAP PE=1 SV=1		Q9VIW3	Ran GTPase-activating protein OS=Drosophila melanogaster OX=7227 GN=RanGAP PE=1 SV=1		Q9VVL8	Tryptophanyl-tRNA synthetase OS=Drosophila melanogaster OX=7227 GN=TrpRS-m PE=1 SV=1		Q9VVL8	Tryptophanyl-tRNA synthetase OS=Drosophila melanogaster OX=7227 GN=TrpRS-m PE=1 SV=1
Q9VIX4	Acyl-coenzyme A oxidase OS=Drosophila melanogaster OX=7227 GN=Dmel\CG17544 PE=1 SV=2		Q9VIX4	Acyl-coenzyme A oxidase OS=Drosophila melanogaster OX=7227 GN=Dmel\CG17544 PE=1 SV=2		Q9VVU1	FI09602p OS=Drosophila melanogaster OX=7227 GN=GH07925p PE=1 SV=1		Q9VVU1	FI09602p OS=Drosophila melanogaster OX=7227 GN=GH07925p PE=1 SV=1
Q9VIX9	GH16267p OS=Drosophila melanogaster OX=7227 GN=Dmel\CG17349 PE=2 SV=2		Q9VIX9	GH16267p OS=Drosophila melanogaster OX=7227 GN=Dmel\CG17349 PE=2 SV=2		Q9VVU2	GEO07453p1 OS=Drosophila melanogaster OX=7227 GN=RpL26 PE=1 SV=1		Q9VVU2	GEO07453p1 OS=Drosophila melanogaster OX=7227 GN=RpL26 PE=1 SV=1
Q9VJ19	60S ribosomal protein L30 OS=Drosophila melanogaster OX=7227 GN=RpL30 PE=1 SV=1		Q9VJ19	60S ribosomal protein L30 OS=Drosophila melanogaster OX=7227 GN=RpL30 PE=1 SV=1		Q9VW26	Ornithine aminotransferase, mitochondrial OS=Drosophila melanogaster OX=7227 GN=Oat PE=2 SV=1		Q9VW26	Ornithine aminotransferase, mitochondrial OS=Drosophila melanogaster OX=7227 GN=Oat PE=2 SV=1
Q9VJ33	NEDD8 OS=Drosophila melanogaster OX=7227 GN=Nedd8 PE=1 SV=1		Q9VJ33	NEDD8 OS=Drosophila melanogaster OX=7227 GN=Nedd8 PE=1 SV=1		Q9VW54	26S proteasome non-ATPase regulatory subunit 2 OS=Drosophila melanogaster OX=7227 GN=Rpn1 PE=1 SV=2		Q9VW54	26S proteasome non-ATPase regulatory subunit 2 OS=Drosophila melanogaster OX=7227 GN=Rpn1 PE=1 SV=2
Q9VJ39	Leukotriene A(4) hydrolase OS=Drosophila melanogaster OX=7227 GN=pepCG10602 PE=1 SV=4		Q9VJ39	Leukotriene A(4) hydrolase OS=Drosophila melanogaster OX=7227 GN=pepCG10602 PE=1 SV=4		Q9VWD9	LD38919p OS=Drosophila melanogaster OX=7227 GN=Ubqn PE=1 SV=1		Q9VWD9	LD38919p OS=Drosophila melanogaster OX=7227 GN=Ubqn PE=1 SV=1
Q9VJ58	Fas-associated factor 2, isoform A OS=Drosophila melanogaster OX=7227 GN=Faf2 PE=1 SV=1		Q9VJ58	Fas-associated factor 2, isoform A OS=Drosophila melanogaster OX=7227 GN=Faf2 PE=1 SV=1		Q9VWG3	40S ribosomal protein S10b OS=Drosophila melanogaster OX=7227 GN=RpS10b PE=1 SV=2		Q9VWG3	40S ribosomal protein S10b OS=Drosophila melanogaster OX=7227 GN=RpS10b PE=1 SV=2
Q9VJ86	Bicoid stability factor OS=Drosophila melanogaster OX=7227 GN=bsf PE=1 SV=2		Q9VJ86	Bicoid stability factor OS=Drosophila melanogaster OX=7227 GN=bsf PE=1 SV=2		Q9VWI2	N(Alpha)-acetyltransferase 15/16, isoform A OS=Drosophila melanogaster OX=7227 GN=Naa15-16 PE=1 SV=1		Q9VWI2	N(Alpha)-acetyltransferase 15/16, isoform A OS=Drosophila melanogaster OX=7227 GN=Naa15-16 PE=1 SV=1
Q9VJF5	IP06931p OS=Drosophila melanogaster OX=7227 GN=Dmel\CG15136 PE=2 SV=1		Q9VJF5	IP06931p OS=Drosophila melanogaster OX=7227 GN=Dmel\CG15136 PE=2 SV=1		Q9VWN3	Succinate dehydrogenase [ubiquinone] iron-sulfur subunit, mitochondrial OS=Drosophila melanogaster OX=7227 GN=SdhBL PE=3 SV=2		Q9VWN3	Succinate dehydrogenase [ubiquinone] iron-sulfur subunit, mitochondrial OS=Drosophila melanogaster OX=7227 GN=SdhBL PE=3 SV=2
Q9VJJ0	Proteasome subunit beta OS=Drosophila melanogaster OX=7227 GN=Prosbeta4 PE=1 SV=1		Q9VJJ0	Proteasome subunit beta OS=Drosophila melanogaster OX=7227 GN=Prosbeta4 PE=1 SV=1		Q9VWP2	RH57257p OS=Drosophila melanogaster OX=7227 GN=Dmel\CG7322 PE=1 SV=1		Q9VWP2	RH57257p OS=Drosophila melanogaster OX=7227 GN=Dmel\CG7322 PE=1 SV=1
Q9VJK3	AT27976p OS=Drosophila melanogaster OX=7227 GN=BcDNA:AT27976 PE=2 SV=1		Q9VJK3	AT27976p OS=Drosophila melanogaster OX=7227 GN=BcDNA:AT27976 PE=2 SV=1		Q9VWV6	Transferrin OS=Drosophila melanogaster OX=7227 GN=Tsf1 PE=1 SV=1		Q9VWV6	Transferrin OS=Drosophila melanogaster OX=7227 GN=Tsf1 PE=1 SV=1
Q9VJS5	AT16033p OS=Drosophila melanogaster OX=7227 GN=Dmel\CG3473 PE=2 SV=1		Q9VJS5	AT16033p OS=Drosophila melanogaster OX=7227 GN=Dmel\CG3473 PE=2 SV=1		Q9VX36	NADH dehydrogenase (Ubiquinone) 24 kDa subunit, isoform A OS=Drosophila melanogaster OX=7227 GN=ND-24 PE=1 SV=1		Q9VX36	NADH dehydrogenase (Ubiquinone) 24 kDa subunit, isoform A OS=Drosophila melanogaster OX=7227 GN=ND-24 PE=1 SV=1
Q9VJW8	AT30085p OS=Drosophila melanogaster OX=7227 GN=Dmel\CG9254 PE=2 SV=1		Q9VJW8	AT30085p OS=Drosophila melanogaster OX=7227 GN=Dmel\CG9254 PE=2 SV=1		Q9VXF6	Calnexin 14D OS=Drosophila melanogaster OX=7227 GN=Cnx14D PE=3 SV=2		Q9VXF6	Calnexin 14D OS=Drosophila melanogaster OX=7227 GN=Cnx14D PE=3 SV=2
Q9VJX7	AT04835p OS=Drosophila melanogaster OX=7227 GN=Hsp60D PE=2 SV=1		Q9VJX7	AT04835p OS=Drosophila melanogaster OX=7227 GN=Hsp60D PE=2 SV=1		Q9VXI1	Beta hydroxy acid dehydrogenase 1, isoform A OS=Drosophila melanogaster OX=7227 GN=Had1 PE=1 SV=2		Q9VXI1	Beta hydroxy acid dehydrogenase 1, isoform A OS=Drosophila melanogaster OX=7227 GN=Had1 PE=1 SV=2
Q9VJY4	GH14707p OS=Drosophila melanogaster OX=7227 GN=Dmel\CG10859 PE=2 SV=1		Q9VJY4	GH14707p OS=Drosophila melanogaster OX=7227 GN=Dmel\CG10859 PE=2 SV=1		Q9VXJ0	Peroxisomal multifunctional enzyme type 2 OS=Drosophila melanogaster OX=7227 GN=Mfe2 PE=1 SV=1		Q9VXJ0	Peroxisomal multifunctional enzyme type 2 OS=Drosophila melanogaster OX=7227 GN=Mfe2 PE=1 SV=1
Q9VK47	H(+)-transporting two-sector ATPase OS=Drosophila melanogaster OX=7227 GN=Vha68-3 PE=2 SV=1		Q9VK47	H(+)-transporting two-sector ATPase OS=Drosophila melanogaster OX=7227 GN=Vha68-3 PE=2 SV=1		Q9VXM4	LD12946p OS=Drosophila melanogaster OX=7227 GN=MSBP PE=1 SV=1		Q9VXM4	LD12946p OS=Drosophila melanogaster OX=7227 GN=MSBP PE=1 SV=1
Q9VK60	GH25425p OS=Drosophila melanogaster OX=7227 GN=Dmel\CG6180 PE=1 SV=2		Q9VK60	GH25425p OS=Drosophila melanogaster OX=7227 GN=Dmel\CG6180 PE=1 SV=2		Q9VXN4	Probable arginine--tRNA ligase, cytoplasmic OS=Drosophila melanogaster OX=7227 GN=ArgRS PE=2 SV=1		Q9VXN4	Probable arginine--tRNA ligase, cytoplasmic OS=Drosophila melanogaster OX=7227 GN=ArgRS PE=2 SV=1
Q9VK69	T-complex protein 1 subunit delta OS=Drosophila melanogaster OX=7227 GN=CCT4 PE=1 SV=1		Q9VK69	T-complex protein 1 subunit delta OS=Drosophila melanogaster OX=7227 GN=CCT4 PE=1 SV=1		Q9VXP5	EF-hand domain containing 1.1 OS=Drosophila melanogaster OX=7227 GN=Efhc1.1 PE=1 SV=2		Q9VXP5	EF-hand domain containing 1.1 OS=Drosophila melanogaster OX=7227 GN=Efhc1.1 PE=1 SV=2
Q9VK95	MIP30126p OS=Drosophila melanogaster OX=7227 GN=Pkd2 PE=2 SV=2		Q9VK95	MIP30126p OS=Drosophila melanogaster OX=7227 GN=Pkd2 PE=2 SV=2		Q9VXQ5	Chaperonin containing TCP1 subunit 6 OS=Drosophila melanogaster OX=7227 GN=CCT6 PE=1 SV=1		Q9VXQ5	Chaperonin containing TCP1 subunit 6 OS=Drosophila melanogaster OX=7227 GN=CCT6 PE=1 SV=1
Q9VKB0	Threonyl-tRNA synthetase OS=Drosophila melanogaster OX=7227 GN=ThrRS PE=1 SV=2		Q9VKB0	Threonyl-tRNA synthetase OS=Drosophila melanogaster OX=7227 GN=ThrRS PE=1 SV=2		Q9VXT0	RE16047p OS=Drosophila melanogaster OX=7227 GN=Dmel\CG8097 PE=2 SV=1		Q9VXT0	RE16047p OS=Drosophila melanogaster OX=7227 GN=Dmel\CG8097 PE=2 SV=1
Q9VKC8	FI03495p OS=Drosophila melanogaster OX=7227 GN=Tom70 PE=1 SV=2		Q9VKC8	FI03495p OS=Drosophila melanogaster OX=7227 GN=Tom70 PE=1 SV=2		Q9VYD9	AT04676p OS=Drosophila melanogaster OX=7227 GN=ALT PE=1 SV=3		Q9VYD9	AT04676p OS=Drosophila melanogaster OX=7227 GN=ALT PE=1 SV=3
Q9VKJ6	Cation-transporting ATPase OS=Drosophila melanogaster OX=7227 GN=Dmel\CG6230 PE=1 SV=1		Q9VKJ6	Cation-transporting ATPase OS=Drosophila melanogaster OX=7227 GN=Dmel\CG6230 PE=1 SV=1		Q9VZ34	RH72958p OS=Drosophila melanogaster OX=7227 GN=Dmel\CG2076 PE=1 SV=1		Q9VZ34	RH72958p OS=Drosophila melanogaster OX=7227 GN=Dmel\CG2076 PE=1 SV=1
Q9VKM7	AT01533p OS=Drosophila melanogaster OX=7227 GN=CG6089 PE=1 SV=2		Q9VKM7	AT01533p OS=Drosophila melanogaster OX=7227 GN=CG6089 PE=1 SV=2		Q9VZ64	Probable 6-phosphogluconolactonase OS=Drosophila melanogaster OX=7227 GN=CG17333 PE=2 SV=1		Q9VZ64	Probable 6-phosphogluconolactonase OS=Drosophila melanogaster OX=7227 GN=CG17333 PE=2 SV=1
Q9VKP2	GH26960p OS=Drosophila melanogaster OX=7227 GN=Porin2 PE=2 SV=1		Q9VKP2	GH26960p OS=Drosophila melanogaster OX=7227 GN=Porin2 PE=2 SV=1		Q9VZ93	CG18418 protein OS=Drosophila melanogaster OX=7227 GN=anon-WO0140519.190 PE=3 SV=1		Q9VZ93	CG18418 protein OS=Drosophila melanogaster OX=7227 GN=anon-WO0140519.190 PE=3 SV=1
Q9VKR1	DUF667 domain-containing protein OS=Drosophila melanogaster OX=7227 GN=Dmel\CG17118 PE=4 SV=1		Q9VKR1	DUF667 domain-containing protein OS=Drosophila melanogaster OX=7227 GN=Dmel\CG17118 PE=4 SV=1		Q9VZI1	Transgelin OS=Drosophila melanogaster OX=7227 GN=Chd64 PE=1 SV=2		Q9VZI1	Transgelin OS=Drosophila melanogaster OX=7227 GN=Chd64 PE=1 SV=2
Q9VKW5	Post-proline cleaving enzyme OS=Drosophila melanogaster OX=7227 GN=Dmel\CG5355 PE=1 SV=2		Q9VKW5	Post-proline cleaving enzyme OS=Drosophila melanogaster OX=7227 GN=Dmel\CG5355 PE=1 SV=2		Q9VZL1	Mitochondrial import receptor subunit TOM22 homolog OS=Drosophila melanogaster OX=7227 GN=mge PE=1 SV=1		Q9VZL1	Mitochondrial import receptor subunit TOM22 homolog OS=Drosophila melanogaster OX=7227 GN=mge PE=1 SV=1
Q9VKX2	Malate dehydrogenase OS=Drosophila melanogaster OX=7227 GN=Mdh1 PE=1 SV=2		Q9VKX2	Malate dehydrogenase OS=Drosophila melanogaster OX=7227 GN=Mdh1 PE=1 SV=2		Q9VZL3	Very-long-chain enoyl-CoA reductase OS=Drosophila melanogaster OX=7227 GN=Sc2 PE=1 SV=1		Q9VZL3	Very-long-chain enoyl-CoA reductase OS=Drosophila melanogaster OX=7227 GN=Sc2 PE=1 SV=1
Q9VKY3	ATP-dependent Clp protease proteolytic subunit OS=Drosophila melanogaster OX=7227 GN=ClpP PE=1 SV=1		Q9VKY3	ATP-dependent Clp protease proteolytic subunit OS=Drosophila melanogaster OX=7227 GN=ClpP PE=1 SV=1		Q9VZS5	60S ribosomal protein L28 OS=Drosophila melanogaster OX=7227 GN=RpL28 PE=1 SV=1		Q9VZS5	60S ribosomal protein L28 OS=Drosophila melanogaster OX=7227 GN=RpL28 PE=1 SV=1
Q9VKZ8	Ubiquitin carboxyl-terminal hydrolase OS=Drosophila melanogaster OX=7227 GN=Usp14 PE=1 SV=1		Q9VKZ8	Ubiquitin carboxyl-terminal hydrolase OS=Drosophila melanogaster OX=7227 GN=Usp14 PE=1 SV=1		Q9W098	FI21946p1 OS=Drosophila melanogaster OX=7227 GN=Dmel\CG12035 PE=2 SV=1		Q9W098	FI21946p1 OS=Drosophila melanogaster OX=7227 GN=Dmel\CG12035 PE=2 SV=1
Q9VL00	Ubiquitin thioesterase otubain-like OS=Drosophila melanogaster OX=7227 GN=CG4968 PE=2 SV=1		Q9VL00	Ubiquitin thioesterase otubain-like OS=Drosophila melanogaster OX=7227 GN=CG4968 PE=2 SV=1		Q9W0A8	FI01658p OS=Drosophila melanogaster OX=7227 GN=RpL23A PE=1 SV=1		Q9W0A8	FI01658p OS=Drosophila melanogaster OX=7227 GN=RpL23A PE=1 SV=1
Q9VL49	Translocation protein SEC62 OS=Drosophila melanogaster OX=7227 GN=Trp1 PE=1 SV=1		Q9VL49	Translocation protein SEC62 OS=Drosophila melanogaster OX=7227 GN=Trp1 PE=1 SV=1		Q9W0B8	Coatomer subunit alpha OS=Drosophila melanogaster OX=7227 GN=alphaCOP PE=1 SV=1		Q9W0B8	Coatomer subunit alpha OS=Drosophila melanogaster OX=7227 GN=alphaCOP PE=1 SV=1
Q9VL68	RH73277p OS=Drosophila melanogaster OX=7227 GN=Dmel\CG4598 PE=1 SV=2		Q9VL68	RH73277p OS=Drosophila melanogaster OX=7227 GN=Dmel\CG4598 PE=1 SV=2		Q9W0F0	Dynein light chain roadblock OS=Drosophila melanogaster OX=7227 GN=robl62A PE=2 SV=1		Q9W0F0	Dynein light chain roadblock OS=Drosophila melanogaster OX=7227 GN=robl62A PE=2 SV=1
Q9VL70	HL08109p OS=Drosophila melanogaster OX=7227 GN=yip2 PE=1 SV=1		Q9VL70	HL08109p OS=Drosophila melanogaster OX=7227 GN=yip2 PE=1 SV=1		Q9W0M4	Endoplasmic reticulum transmembrane protein OS=Drosophila melanogaster OX=7227 GN=Dmel\CG13887 PE=1 SV=1		Q9W0M4	Endoplasmic reticulum transmembrane protein OS=Drosophila melanogaster OX=7227 GN=Dmel\CG13887 PE=1 SV=1
Q9VLB7	Rab GDP dissociation inhibitor OS=Drosophila melanogaster OX=7227 GN=Gdi PE=1 SV=1		Q9VLB7	Rab GDP dissociation inhibitor OS=Drosophila melanogaster OX=7227 GN=Gdi PE=1 SV=1		Q9W0Q0	AT28366p OS=Drosophila melanogaster OX=7227 GN=Ppm1 PE=2 SV=1		Q9W0Q0	AT28366p OS=Drosophila melanogaster OX=7227 GN=Ppm1 PE=2 SV=1
Q9VLC5	Aldehyde dehydrogenase OS=Drosophila melanogaster OX=7227 GN=Aldh PE=1 SV=1		Q9VLC5	Aldehyde dehydrogenase OS=Drosophila melanogaster OX=7227 GN=Aldh PE=1 SV=1		Q9W0S7	Staphylococcal nuclease domain-containing protein 1 OS=Drosophila melanogaster OX=7227 GN=Tudor-SN PE=1 SV=1		Q9W0S7	Staphylococcal nuclease domain-containing protein 1 OS=Drosophila melanogaster OX=7227 GN=Tudor-SN PE=1 SV=1
Q9VLD1	AT13609p OS=Drosophila melanogaster OX=7227 GN=Dmel\CG17005 PE=2 SV=2		Q9VLD1	AT13609p OS=Drosophila melanogaster OX=7227 GN=Dmel\CG17005 PE=2 SV=2		Q9W0X0	Epithelial membrane protein, isoform B OS=Drosophila melanogaster OX=7227 GN=emp PE=3 SV=2		Q9W0X0	Epithelial membrane protein, isoform B OS=Drosophila melanogaster OX=7227 GN=emp PE=3 SV=2
Q9VLG0	Uncharacterized protein OS=Drosophila melanogaster OX=7227 GN=Dmel\CG18662 PE=1 SV=2		Q9VLG0	Uncharacterized protein OS=Drosophila melanogaster OX=7227 GN=Dmel\CG18662 PE=1 SV=2		Q9W1B9	60S ribosomal protein L12 OS=Drosophila melanogaster OX=7227 GN=RpL12 PE=1 SV=1		Q9W1B9	60S ribosomal protein L12 OS=Drosophila melanogaster OX=7227 GN=RpL12 PE=1 SV=1
Q9VLG9	Argininosuccinate lyase, isoform B OS=Drosophila melanogaster OX=7227 GN=Argl PE=1 SV=3		Q9VLG9	Argininosuccinate lyase, isoform B OS=Drosophila melanogaster OX=7227 GN=Argl PE=1 SV=3		Q9W1G0	Probable transaldolase OS=Drosophila melanogaster OX=7227 GN=Taldo PE=2 SV=2		Q9W1G0	Probable transaldolase OS=Drosophila melanogaster OX=7227 GN=Taldo PE=2 SV=2
Q9VLI6	CG9314 protein OS=Drosophila melanogaster OX=7227 GN=Dmel\CG9314 PE=2 SV=1		Q9VLI6	CG9314 protein OS=Drosophila melanogaster OX=7227 GN=Dmel\CG9314 PE=2 SV=1		Q9W1G7	LD21576p OS=Drosophila melanogaster OX=7227 GN=Nap1 PE=1 SV=1		Q9W1G7	LD21576p OS=Drosophila melanogaster OX=7227 GN=Nap1 PE=1 SV=1
Q9VLM8	Alanine--tRNA ligase, cytoplasmic OS=Drosophila melanogaster OX=7227 GN=AlaRS PE=2 SV=1		Q9VLM8	Alanine--tRNA ligase, cytoplasmic OS=Drosophila melanogaster OX=7227 GN=AlaRS PE=2 SV=1		Q9W1H8	GH13256p OS=Drosophila melanogaster OX=7227 GN=Mtpbeta PE=1 SV=1		Q9W1H8	GH13256p OS=Drosophila melanogaster OX=7227 GN=Mtpbeta PE=1 SV=1
Q9VLQ7	Serpin 28F OS=Drosophila melanogaster OX=7227 GN=Spn28F PE=3 SV=2		Q9VLQ7	Serpin 28F OS=Drosophila melanogaster OX=7227 GN=Spn28F PE=3 SV=2		Q9W1J5	Receptor expression-enhancing protein OS=Drosophila melanogaster OX=7227 GN=Dmel\CG5539 PE=2 SV=2		Q9W1J5	Receptor expression-enhancing protein OS=Drosophila melanogaster OX=7227 GN=Dmel\CG5539 PE=2 SV=2
Q9VLT5	Protein purity of essence OS=Drosophila melanogaster OX=7227 GN=poe PE=1 SV=1		Q9VLT5	Protein purity of essence OS=Drosophila melanogaster OX=7227 GN=poe PE=1 SV=1		Q9W1N3	Levy, isoform A OS=Drosophila melanogaster OX=7227 GN=levy PE=1 SV=1		Q9W1N3	Levy, isoform A OS=Drosophila melanogaster OX=7227 GN=levy PE=1 SV=1
Q9VLX3	AT30011p OS=Drosophila melanogaster OX=7227 GN=Q9VLX3 PE=1 SV=1		Q9VLX3	AT30011p OS=Drosophila melanogaster OX=7227 GN=Q9VLX3 PE=1 SV=1		Q9W1T1	FI24544p1 OS=Drosophila melanogaster OX=7227 GN=RpL22-like PE=1 SV=1		Q9W1T1	FI24544p1 OS=Drosophila melanogaster OX=7227 GN=RpL22-like PE=1 SV=1
Q9VM05	Uncharacterized protein, isoform A OS=Drosophila melanogaster OX=7227 GN=anon-WO0140519.45 PE=4 SV=3		Q9VM05	Uncharacterized protein, isoform A OS=Drosophila melanogaster OX=7227 GN=anon-WO0140519.45 PE=4 SV=3		Q9W1X8	Probable GDP-L-fucose synthase OS=Drosophila melanogaster OX=7227 GN=Gmer PE=2 SV=1		Q9W1X8	Probable GDP-L-fucose synthase OS=Drosophila melanogaster OX=7227 GN=Gmer PE=2 SV=1
Q9VM12	MIP26555p1 OS=Drosophila melanogaster OX=7227 GN=Dmel\CG5958 PE=1 SV=1		Q9VM12	MIP26555p1 OS=Drosophila melanogaster OX=7227 GN=Dmel\CG5958 PE=1 SV=1		Q9W224	Novel spermatogenesis regulator, isoform A OS=Drosophila melanogaster OX=7227 GN=nsr PE=4 SV=2		Q9W224	Novel spermatogenesis regulator, isoform A OS=Drosophila melanogaster OX=7227 GN=nsr PE=4 SV=2
Q9VM14	Dihydrolipoyllysine-residue acetyltransferase OS=Drosophila melanogaster OX=7227 GN=muc PE=1 SV=1		Q9VM14	Dihydrolipoyllysine-residue acetyltransferase OS=Drosophila melanogaster OX=7227 GN=muc PE=1 SV=1		Q9W229	40S ribosomal protein S24 OS=Drosophila melanogaster OX=7227 GN=RpS24 PE=1 SV=1		Q9W229	40S ribosomal protein S24 OS=Drosophila melanogaster OX=7227 GN=RpS24 PE=1 SV=1
Q9VM18	Trehalose 6-phosphate phosphatase OS=Drosophila melanogaster OX=7227 GN=21430192 PE=1 SV=1		Q9VM18	Trehalose 6-phosphate phosphatase OS=Drosophila melanogaster OX=7227 GN=21430192 PE=1 SV=1		Q9W2D9	Eukaryotic translation initiation factor 3 subunit K OS=Drosophila melanogaster OX=7227 GN=eIF3k PE=2 SV=1		Q9W2D9	Eukaryotic translation initiation factor 3 subunit K OS=Drosophila melanogaster OX=7227 GN=eIF3k PE=2 SV=1
Q9VMB8	Cytochrome c oxidase subunit 5B-like OS=Drosophila melanogaster OX=7227 GN=COX5BL PE=2 SV=1		Q9VMB8	Cytochrome c oxidase subunit 5B-like OS=Drosophila melanogaster OX=7227 GN=COX5BL PE=2 SV=1		Q9W2K7	Uncharacterized protein, isoform A OS=Drosophila melanogaster OX=7227 GN=Dmel\CG15657 PE=4 SV=1		Q9W2K7	Uncharacterized protein, isoform A OS=Drosophila melanogaster OX=7227 GN=Dmel\CG15657 PE=4 SV=1
Q9VMN5	60 kDa heat shock protein homolog 2, mitochondrial OS=Drosophila melanogaster OX=7227 GN=Hsp60C PE=2 SV=2		Q9VMN5	60 kDa heat shock protein homolog 2, mitochondrial OS=Drosophila melanogaster OX=7227 GN=Hsp60C PE=2 SV=2		Q9W2M4	Uncharacterized protein OS=Drosophila melanogaster OX=7227 GN=Dmel\CG10527 PE=1 SV=1		Q9W2M4	Uncharacterized protein OS=Drosophila melanogaster OX=7227 GN=Dmel\CG10527 PE=1 SV=1
Q9VMU4	60S ribosomal protein L37a OS=Drosophila melanogaster OX=7227 GN=RpL37A PE=1 SV=3		Q9VMU4	60S ribosomal protein L37a OS=Drosophila melanogaster OX=7227 GN=RpL37A PE=1 SV=3		Q9W327	Lysine--tRNA ligase OS=Drosophila melanogaster OX=7227 GN=LysRS PE=1 SV=2		Q9W327	Lysine--tRNA ligase OS=Drosophila melanogaster OX=7227 GN=LysRS PE=1 SV=2
Q9VN13	Sideroflexin-1-3 OS=Drosophila melanogaster OX=7227 GN=Sfxn1-3 PE=2 SV=1		Q9VN13	Sideroflexin-1-3 OS=Drosophila melanogaster OX=7227 GN=Sfxn1-3 PE=2 SV=1		Q9W392	CCT-beta OS=Drosophila melanogaster OX=7227 GN=CCT2 PE=1 SV=2		Q9W392	CCT-beta OS=Drosophila melanogaster OX=7227 GN=CCT2 PE=1 SV=2
Q9VN21	LD30155p OS=Drosophila melanogaster OX=7227 GN=lost PE=1 SV=1		Q9VN21	LD30155p OS=Drosophila melanogaster OX=7227 GN=lost PE=1 SV=1		Q9W3K9	FI02989p OS=Drosophila melanogaster OX=7227 GN=Ldsdh1 PE=1 SV=1		Q9W3K9	FI02989p OS=Drosophila melanogaster OX=7227 GN=Ldsdh1 PE=1 SV=1
Q9VN25	Eukaryotic translation initiation factor 3 subunit A OS=Drosophila melanogaster OX=7227 GN=eIF3a PE=1 SV=1		Q9VN25	Eukaryotic translation initiation factor 3 subunit A OS=Drosophila melanogaster OX=7227 GN=eIF3a PE=1 SV=1		Q9W3M7	RNA helicase OS=Drosophila melanogaster OX=7227 GN=mahe PE=1 SV=1		Q9W3M7	RNA helicase OS=Drosophila melanogaster OX=7227 GN=mahe PE=1 SV=1
Q9VN44	FI07923p OS=Drosophila melanogaster OX=7227 GN=Karybeta3 PE=1 SV=1		Q9VN44	FI07923p OS=Drosophila melanogaster OX=7227 GN=Karybeta3 PE=1 SV=1		Q9W3N1	RH59310p OS=Drosophila melanogaster OX=7227 GN=spidey PE=1 SV=1		Q9W3N1	RH59310p OS=Drosophila melanogaster OX=7227 GN=spidey PE=1 SV=1
Q9VN50	Eukaryotic translation initiation factor 3 subunit F-1 OS=Drosophila melanogaster OX=7227 GN=eIF3f1 PE=2 SV=1		Q9VN50	Eukaryotic translation initiation factor 3 subunit F-1 OS=Drosophila melanogaster OX=7227 GN=eIF3f1 PE=2 SV=1		Q9W3N7	Complex I-MNLL OS=Drosophila melanogaster OX=7227 GN=ND-MNLL PE=2 SV=1		Q9W3N7	Complex I-MNLL OS=Drosophila melanogaster OX=7227 GN=ND-MNLL PE=2 SV=1
Q9VN58	E3 ubiquitin-protein ligase TRIP12 OS=Drosophila melanogaster OX=7227 GN=ctrip PE=1 SV=4		Q9VN58	E3 ubiquitin-protein ligase TRIP12 OS=Drosophila melanogaster OX=7227 GN=ctrip PE=1 SV=4		Q9W3N9	LD24105p OS=Drosophila melanogaster OX=7227 GN=154229_at PE=1 SV=1		Q9W3N9	LD24105p OS=Drosophila melanogaster OX=7227 GN=154229_at PE=1 SV=1
Q9VN86	AT14148p OS=Drosophila melanogaster OX=7227 GN=Sccpdh1 PE=1 SV=1		Q9VN86	AT14148p OS=Drosophila melanogaster OX=7227 GN=Sccpdh1 PE=1 SV=1		Q9W3R4	MIP13858p OS=Drosophila melanogaster OX=7227 GN=Dmel\CG15034 PE=2 SV=1		Q9W3R4	MIP13858p OS=Drosophila melanogaster OX=7227 GN=Dmel\CG15034 PE=2 SV=1
Q9VNA5	Proteasome subunit beta type-4 OS=Drosophila melanogaster OX=7227 GN=Prosbeta7 PE=2 SV=1		Q9VNA5	Proteasome subunit beta type-4 OS=Drosophila melanogaster OX=7227 GN=Prosbeta7 PE=2 SV=1		Q9W3W4	5-demethoxyubiquinone hydroxylase, mitochondrial OS=Drosophila melanogaster OX=7227 GN=Coq7 PE=2 SV=2		Q9W3W4	5-demethoxyubiquinone hydroxylase, mitochondrial OS=Drosophila melanogaster OX=7227 GN=Coq7 PE=2 SV=2
Q9VNB9	60S ribosomal protein L35a OS=Drosophila melanogaster OX=7227 GN=RpL35A PE=1 SV=1		Q9VNB9	60S ribosomal protein L35a OS=Drosophila melanogaster OX=7227 GN=RpL35A PE=1 SV=1		Q9W3X5	Fumarate hydratase OS=Drosophila melanogaster OX=7227 GN=Fum2 PE=2 SV=2		Q9W3X5	Fumarate hydratase OS=Drosophila melanogaster OX=7227 GN=Fum2 PE=2 SV=2
Q9VNE9	60S ribosomal protein L13a OS=Drosophila melanogaster OX=7227 GN=RpL13A PE=1 SV=1		Q9VNE9	60S ribosomal protein L13a OS=Drosophila melanogaster OX=7227 GN=RpL13A PE=1 SV=1		Q9W3X7	NADH dehydrogenase [ubiquinone] 1 beta subcomplex subunit 8, mitochondrial OS=Drosophila melanogaster OX=7227 GN=ND-ASHI PE=1 SV=1		Q9W3X7	NADH dehydrogenase [ubiquinone] 1 beta subcomplex subunit 8, mitochondrial OS=Drosophila melanogaster OX=7227 GN=ND-ASHI PE=1 SV=1
Q9VNF3	RE01652p OS=Drosophila melanogaster OX=7227 GN=Dmel\CG12171 PE=1 SV=1		Q9VNF3	RE01652p OS=Drosophila melanogaster OX=7227 GN=Dmel\CG12171 PE=1 SV=1		Q9W401	Probable citrate synthase, mitochondrial OS=Drosophila melanogaster OX=7227 GN=kdn PE=2 SV=1		Q9W401	Probable citrate synthase, mitochondrial OS=Drosophila melanogaster OX=7227 GN=kdn PE=2 SV=1
Q9VNH2	GM13341p OS=Drosophila melanogaster OX=7227 GN=Dmel\CG2100 PE=1 SV=1		Q9VNH2	GM13341p OS=Drosophila melanogaster OX=7227 GN=Dmel\CG2100 PE=1 SV=1		Q9W402	Complex I-B16.6 OS=Drosophila melanogaster OX=7227 GN=ND-B16.6 PE=1 SV=1		Q9W402	Complex I-B16.6 OS=Drosophila melanogaster OX=7227 GN=ND-B16.6 PE=1 SV=1
Q9VNI4	Proteasome assembly chaperone 1 OS=Drosophila melanogaster OX=7227 GN=PSMG1 PE=1 SV=1		Q9VNI4	Proteasome assembly chaperone 1 OS=Drosophila melanogaster OX=7227 GN=PSMG1 PE=1 SV=1		Q9W4G9	Uncharacterized protein OS=Drosophila melanogaster OX=7227 GN=Dmel\CG2871 PE=4 SV=2		Q9W4G9	Uncharacterized protein OS=Drosophila melanogaster OX=7227 GN=Dmel\CG2871 PE=4 SV=2
Q9VNT5	Thioredoxin reductase 2, mitochondrial OS=Drosophila melanogaster OX=7227 GN=Trxr-2 PE=2 SV=1		Q9VNT5	Thioredoxin reductase 2, mitochondrial OS=Drosophila melanogaster OX=7227 GN=Trxr-2 PE=2 SV=1		Q9W4H4	Pyruvate dehydrogenase E1 component subunit alpha OS=Drosophila melanogaster OX=7227 GN=Dmel\CG7024 PE=2 SV=1		Q9W4H4	Pyruvate dehydrogenase E1 component subunit alpha OS=Drosophila melanogaster OX=7227 GN=Dmel\CG7024 PE=2 SV=1
Q9VNX4	Multifunctional fusion protein OS=Drosophila melanogaster OX=7227 GN=P5CDh1 PE=1 SV=1		Q9VNX4	Multifunctional fusion protein OS=Drosophila melanogaster OX=7227 GN=P5CDh1 PE=1 SV=1		Q9W4K0	CHOp24, isoform A OS=Drosophila melanogaster OX=7227 GN=CHOp24 PE=1 SV=1		Q9W4K0	CHOp24, isoform A OS=Drosophila melanogaster OX=7227 GN=CHOp24 PE=1 SV=1
Q9VP02	Aldose 1-epimerase OS=Drosophila melanogaster OX=7227 GN=CG12562 PE=1 SV=3		Q9VP02	Aldose 1-epimerase OS=Drosophila melanogaster OX=7227 GN=CG12562 PE=1 SV=3		Q9W4N8	LD30122p OS=Drosophila melanogaster OX=7227 GN=Vap33 PE=1 SV=1		Q9W4N8	LD30122p OS=Drosophila melanogaster OX=7227 GN=Vap33 PE=1 SV=1
Q9VP43	MIP05510p OS=Drosophila melanogaster OX=7227 GN=CG12973 PE=2 SV=2		Q9VP43	MIP05510p OS=Drosophila melanogaster OX=7227 GN=CG12973 PE=2 SV=2		Q9W4U2	RH09070p OS=Drosophila melanogaster OX=7227 GN=BcDNA:RH09070 PE=1 SV=2		Q9W4U2	RH09070p OS=Drosophila melanogaster OX=7227 GN=BcDNA:RH09070 PE=1 SV=2
Q9VPS5	60 kDa heat shock protein homolog 1, mitochondrial OS=Drosophila melanogaster OX=7227 GN=Hsp60B PE=2 SV=1		Q9VPS5	60 kDa heat shock protein homolog 1, mitochondrial OS=Drosophila melanogaster OX=7227 GN=Hsp60B PE=2 SV=1		Q9W4W8	Paraplegin, isoform A OS=Drosophila melanogaster OX=7227 GN=Spg7 PE=1 SV=1		Q9W4W8	Paraplegin, isoform A OS=Drosophila melanogaster OX=7227 GN=Spg7 PE=1 SV=1
Q9VPV7	GH09281p OS=Drosophila melanogaster OX=7227 GN=Dmel\CG4415 PE=2 SV=2		Q9VPV7	GH09281p OS=Drosophila melanogaster OX=7227 GN=Dmel\CG4415 PE=2 SV=2		Q9W5R5	LD47843p OS=Drosophila melanogaster OX=7227 GN=Slmap PE=1 SV=2		Q9W5R5	LD47843p OS=Drosophila melanogaster OX=7227 GN=Slmap PE=1 SV=2
Q9VPX6	Adenylyl cyclase-associated protein OS=Drosophila melanogaster OX=7227 GN=capt PE=1 SV=2		Q9VPX6	Adenylyl cyclase-associated protein OS=Drosophila melanogaster OX=7227 GN=capt PE=1 SV=2		Q9W5R8	60S ribosomal protein L5 OS=Drosophila melanogaster OX=7227 GN=RpL5 PE=1 SV=2		Q9W5R8	60S ribosomal protein L5 OS=Drosophila melanogaster OX=7227 GN=RpL5 PE=1 SV=2
Q9VQ29	Cytochrome b-c1 complex subunit Rieske, mitochondrial OS=Drosophila melanogaster OX=7227 GN=RFeSP PE=1 SV=3		Q9VQ29	Cytochrome b-c1 complex subunit Rieske, mitochondrial OS=Drosophila melanogaster OX=7227 GN=RFeSP PE=1 SV=3		Q9XYN7	Proteasome subunit beta type-3 OS=Drosophila melanogaster OX=7227 GN=Prosbeta3 PE=1 SV=1		Q9XYN7	Proteasome subunit beta type-3 OS=Drosophila melanogaster OX=7227 GN=Prosbeta3 PE=1 SV=1
Q9VQ46	Calcutta cup OS=Drosophila melanogaster OX=7227 GN=c-cup PE=4 SV=3		Q9VQ46	Calcutta cup OS=Drosophila melanogaster OX=7227 GN=c-cup PE=4 SV=3		Q9XYZ9	Glutathione S transferase E12, isoform A OS=Drosophila melanogaster OX=7227 GN=GstE12 PE=1 SV=1		Q9XYZ9	Glutathione S transferase E12, isoform A OS=Drosophila melanogaster OX=7227 GN=GstE12 PE=1 SV=1
Q9VQ79	Putative apoptosis-inducing factor 1, mitochondrial OS=Drosophila melanogaster OX=7227 GN=AIF PE=2 SV=2		Q9VQ79	Putative apoptosis-inducing factor 1, mitochondrial OS=Drosophila melanogaster OX=7227 GN=AIF PE=2 SV=2		Q9XZ61	Ubiquitin carboxyl-terminal hydrolase OS=Drosophila melanogaster OX=7227 GN=Uch-L5 PE=1 SV=1		Q9XZ61	Ubiquitin carboxyl-terminal hydrolase OS=Drosophila melanogaster OX=7227 GN=Uch-L5 PE=1 SV=1
Q9VQ88	Ubiquinol-cytochrome-c reductase complex assembly factor 3 OS=Drosophila melanogaster OX=7227 GN=Dmel\CG15386 PE=3 SV=1		Q9VQ88	Ubiquinol-cytochrome-c reductase complex assembly factor 3 OS=Drosophila melanogaster OX=7227 GN=Dmel\CG15386 PE=3 SV=1		Q9XZJ4	Proteasome subunit alpha type-6 OS=Drosophila melanogaster OX=7227 GN=Prosalpha1 PE=1 SV=2		Q9XZJ4	Proteasome subunit alpha type-6 OS=Drosophila melanogaster OX=7227 GN=Prosalpha1 PE=1 SV=2
Q9VQB4	LD06553p OS=Drosophila melanogaster OX=7227 GN=Dmel\CG3609 PE=1 SV=1		Q9VQB4	LD06553p OS=Drosophila melanogaster OX=7227 GN=Dmel\CG3609 PE=1 SV=1		Q9XZU1	Exportin-2 OS=Drosophila melanogaster OX=7227 GN=Cse1 PE=2 SV=2		Q9XZU1	Exportin-2 OS=Drosophila melanogaster OX=7227 GN=Cse1 PE=2 SV=2
Q9VQD7	NADH dehydrogenase [ubiquinone] 1 alpha subcomplex subunit 12 OS=Drosophila melanogaster OX=7227 GN=ND-B17.2 PE=1 SV=1		Q9VQD7	NADH dehydrogenase [ubiquinone] 1 alpha subcomplex subunit 12 OS=Drosophila melanogaster OX=7227 GN=ND-B17.2 PE=1 SV=1		Q9Y114	BcDNA.GH10229 OS=Drosophila melanogaster OX=7227 GN=anon-WO0172774.24 PE=1 SV=1		Q9Y114	BcDNA.GH10229 OS=Drosophila melanogaster OX=7227 GN=anon-WO0172774.24 PE=1 SV=1
Q9VQE0	Dynamin-1-like protein OS=Drosophila melanogaster OX=7227 GN=Drp1 PE=1 SV=1		Q9VQE0	Dynamin-1-like protein OS=Drosophila melanogaster OX=7227 GN=Drp1 PE=1 SV=1		Q9Y170	BcDNA.GH02250 OS=Drosophila melanogaster OX=7227 GN=ocn PE=2 SV=1		Q9Y170	BcDNA.GH02250 OS=Drosophila melanogaster OX=7227 GN=ocn PE=2 SV=1
Q9VQF4	Phosphoglycerate kinase OS=Drosophila melanogaster OX=7227 GN=Dmel\CG9961 PE=1 SV=2		Q9VQF4	Phosphoglycerate kinase OS=Drosophila melanogaster OX=7227 GN=Dmel\CG9961 PE=1 SV=2		X2J4W8	Kruppel homolog 2, isoform C OS=Drosophila melanogaster OX=7227 GN=Kr-h2 PE=1 SV=1		X2J4W8	Kruppel homolog 2, isoform C OS=Drosophila melanogaster OX=7227 GN=Kr-h2 PE=1 SV=1
Q9VQL1	Seryl-tRNA synthetase OS=Drosophila melanogaster OX=7227 GN=SerRS PE=1 SV=1		Q9VQL1	Seryl-tRNA synthetase OS=Drosophila melanogaster OX=7227 GN=SerRS PE=1 SV=1		X2J5E8	Peptidylprolyl isomerase OS=Drosophila melanogaster OX=7227 GN=Fkbp59 PE=4 SV=1		X2J5E8	Peptidylprolyl isomerase OS=Drosophila melanogaster OX=7227 GN=Fkbp59 PE=4 SV=1
Q9VQM2	NADH dehydrogenase [ubiquinone] 1 subunit C2 OS=Drosophila melanogaster OX=7227 GN=ND-B14.5B PE=1 SV=1		Q9VQM2	NADH dehydrogenase [ubiquinone] 1 subunit C2 OS=Drosophila melanogaster OX=7227 GN=ND-B14.5B PE=1 SV=1		X2J5G6	Ribosomal protein L7, isoform B OS=Drosophila melanogaster OX=7227 GN=RpL7 PE=3 SV=1		X2J5G6	Ribosomal protein L7, isoform B OS=Drosophila melanogaster OX=7227 GN=RpL7 PE=3 SV=1
Q9VQQ3	IP07372p OS=Drosophila melanogaster OX=7227 GN=Dmel\CG8840 PE=2 SV=2		Q9VQQ3	IP07372p OS=Drosophila melanogaster OX=7227 GN=Dmel\CG8840 PE=2 SV=2		X2J8F5	Larval serum protein 1 beta, isoform B OS=Drosophila melanogaster OX=7227 GN=Lsp1beta PE=4 SV=1		X2J8F5	Larval serum protein 1 beta, isoform B OS=Drosophila melanogaster OX=7227 GN=Lsp1beta PE=4 SV=1
Q9VQQ6	FI18122p1 OS=Drosophila melanogaster OX=7227 GN=Snx1 PE=1 SV=1		Q9VQQ6	FI18122p1 OS=Drosophila melanogaster OX=7227 GN=Snx1 PE=1 SV=1		X2JAX3	E2 ubiquitin-conjugating enzyme OS=Drosophila melanogaster OX=7227 GN=Ubc4 PE=1 SV=1		X2JAX3	E2 ubiquitin-conjugating enzyme OS=Drosophila melanogaster OX=7227 GN=Ubc4 PE=1 SV=1
Q9VQR2	NADH dehydrogenase [ubiquinone] 1 beta subcomplex subunit 10 OS=Drosophila melanogaster OX=7227 GN=ND-PDSW PE=1 SV=1		Q9VQR2	NADH dehydrogenase [ubiquinone] 1 beta subcomplex subunit 10 OS=Drosophila melanogaster OX=7227 GN=ND-PDSW PE=1 SV=1		X2JC31	Clathrin heavy chain OS=Drosophila melanogaster OX=7227 GN=Chc PE=3 SV=1		X2JC31	Clathrin heavy chain OS=Drosophila melanogaster OX=7227 GN=Chc PE=3 SV=1
Q9VQS0	FI13205p OS=Drosophila melanogaster OX=7227 GN=bs30c03.y1 PE=1 SV=1		Q9VQS0	FI13205p OS=Drosophila melanogaster OX=7227 GN=bs30c03.y1 PE=1 SV=1		X2JC35	60S ribosomal protein L36 OS=Drosophila melanogaster OX=7227 GN=RpL36 PE=2 SV=1		X2JC35	60S ribosomal protein L36 OS=Drosophila melanogaster OX=7227 GN=RpL36 PE=2 SV=1
Q9VRL1	GEO06356p1 OS=Drosophila melanogaster OX=7227 GN=Uev1A PE=1 SV=1		Q9VRL1	GEO06356p1 OS=Drosophila melanogaster OX=7227 GN=Uev1A PE=1 SV=1		X2JCS6	60S ribosomal protein L7a OS=Drosophila melanogaster OX=7227 GN=RpL7A PE=3 SV=1		X2JCS6	60S ribosomal protein L7a OS=Drosophila melanogaster OX=7227 GN=RpL7A PE=3 SV=1
Q9VRL8	Blanks OS=Drosophila melanogaster OX=7227 GN=blanks PE=1 SV=1		Q9VRL8	Blanks OS=Drosophila melanogaster OX=7227 GN=blanks PE=1 SV=1		X2JCV2	Larval serum protein 2, isoform B OS=Drosophila melanogaster OX=7227 GN=Lsp2 PE=4 SV=1		X2JCV2	Larval serum protein 2, isoform B OS=Drosophila melanogaster OX=7227 GN=Lsp2 PE=4 SV=1
Q9VRP2	Uncharacterized protein, isoform A OS=Drosophila melanogaster OX=7227 GN=BEST:CK00496 PE=1 SV=1		Q9VRP2	Uncharacterized protein, isoform A OS=Drosophila melanogaster OX=7227 GN=BEST:CK00496 PE=1 SV=1		X2JE06	GEO07624p1 OS=Drosophila melanogaster OX=7227 GN=RpL24 PE=1 SV=1		X2JE06	GEO07624p1 OS=Drosophila melanogaster OX=7227 GN=RpL24 PE=1 SV=1
Q9VS03	FI08349p OS=Drosophila melanogaster OX=7227 GN=BcDNA:AT30027 PE=1 SV=1		Q9VS03	FI08349p OS=Drosophila melanogaster OX=7227 GN=BcDNA:AT30027 PE=1 SV=1		X2JEJ0	Bleomycin hydrolase OS=Drosophila melanogaster OX=7227 GN=Dmel\CG1440 PE=1 SV=1		X2JEJ0	Bleomycin hydrolase OS=Drosophila melanogaster OX=7227 GN=Dmel\CG1440 PE=1 SV=1
Q9VS34	60S ribosomal protein L18 OS=Drosophila melanogaster OX=7227 GN=RpL18 PE=1 SV=1		Q9VS34	60S ribosomal protein L18 OS=Drosophila melanogaster OX=7227 GN=RpL18 PE=1 SV=1		X2JF59	Thioredoxin peroxidase 1, isoform C OS=Drosophila melanogaster OX=7227 GN=Jafrac1 PE=1 SV=1		X2JF59	Thioredoxin peroxidase 1, isoform C OS=Drosophila melanogaster OX=7227 GN=Jafrac1 PE=1 SV=1
Q9VSA3	Probable medium-chain specific acyl-CoA dehydrogenase, mitochondrial OS=Drosophila melanogaster OX=7227 GN=CG12262 PE=2 SV=1		Q9VSA3	Probable medium-chain specific acyl-CoA dehydrogenase, mitochondrial OS=Drosophila melanogaster OX=7227 GN=CG12262 PE=2 SV=1		X2JI73	Dynein regulatory complex subunit 4 OS=Drosophila melanogaster OX=7227 GN=Gas8 PE=3 SV=1		X2JI73	Dynein regulatory complex subunit 4 OS=Drosophila melanogaster OX=7227 GN=Gas8 PE=3 SV=1
Q9VSD3	AT11025p OS=Drosophila melanogaster OX=7227 GN=fan PE=2 SV=3		Q9VSD3	AT11025p OS=Drosophila melanogaster OX=7227 GN=fan PE=2 SV=3		X2JID2	GEO13083p1 OS=Drosophila melanogaster OX=7227 GN=TrxT PE=2 SV=1		X2JID2	GEO13083p1 OS=Drosophila melanogaster OX=7227 GN=TrxT PE=2 SV=1
Q9VSD6	D-Importin 7/RanBP7 OS=Drosophila melanogaster OX=7227 GN=msk PE=1 SV=1		Q9VSD6	D-Importin 7/RanBP7 OS=Drosophila melanogaster OX=7227 GN=msk PE=1 SV=1		X2JIQ5	60S ribosomal protein L17 OS=Drosophila melanogaster OX=7227 GN=RpL17 PE=3 SV=1		X2JIQ5	60S ribosomal protein L17 OS=Drosophila melanogaster OX=7227 GN=RpL17 PE=3 SV=1
Q9VSL4	Glutathione S transferase O2, isoform B OS=Drosophila melanogaster OX=7227 GN=GstO2 PE=1 SV=2		Q9VSL4	Glutathione S transferase O2, isoform B OS=Drosophila melanogaster OX=7227 GN=GstO2 PE=1 SV=2		P06604	Tubulin alpha-2 chain OS=Drosophila melanogaster OX=7227 GN=alphaTub85E PE=1 SV=1		A0A0S0WIH4	Myosin heavy chain, isoform V OS=Drosophila melanogaster OX=7227 GN=Mhc PE=1 SV=1
Q9VSL8	Rhea, isoform B OS=Drosophila melanogaster OX=7227 GN=rhea PE=1 SV=1		Q9VSL8	Rhea, isoform B OS=Drosophila melanogaster OX=7227 GN=rhea PE=1 SV=1		E1JHJ3	Myosin heavy chain, isoform O OS=Drosophila melanogaster OX=7227 GN=Mhc PE=1 SV=1		Q9VDI8	Syncrip, isoform D OS=Drosophila melanogaster OX=7227 GN=Syp PE=1 SV=2
Q9VSM6	Cytosol aminopeptidase OS=Drosophila melanogaster OX=7227 GN=S-Lap1 PE=2 SV=2		Q9VSM6	Cytosol aminopeptidase OS=Drosophila melanogaster OX=7227 GN=S-Lap1 PE=2 SV=2		A0A0B4KHI4	Syncrip, isoform Q OS=Drosophila melanogaster OX=7227 GN=Syp PE=1 SV=1		Q24208	Eukaryotic translation initiation factor 2 subunit 3 OS=Drosophila melanogaster OX=7227 GN=eIF2gamma PE=2 SV=1
Q9VSM7	Cytosol aminopeptidase OS=Drosophila melanogaster OX=7227 GN=S-Lap2 PE=2 SV=1		Q9VSM7	Cytosol aminopeptidase OS=Drosophila melanogaster OX=7227 GN=S-Lap2 PE=2 SV=1		Q9W3X6	Fumarate hydratase OS=Drosophila melanogaster OX=7227 GN=Fum1 PE=1 SV=3		Q24311	Cullin homolog 1 OS=Drosophila melanogaster OX=7227 GN=Cul1 PE=1 SV=2
Q9VSR7	Valyl-tRNA synthetase OS=Drosophila melanogaster OX=7227 GN=ValRS-m PE=2 SV=1		Q9VSR7	Valyl-tRNA synthetase OS=Drosophila melanogaster OX=7227 GN=ValRS-m PE=2 SV=1		P54385	Glutamate dehydrogenase, mitochondrial OS=Drosophila melanogaster OX=7227 GN=Gdh PE=1 SV=2		Q9VDM3	Dicarboxylate carrier 2 OS=Drosophila melanogaster OX=7227 GN=Dic2 PE=2 SV=2
Q9VSS1	Pixie, isoform A OS=Drosophila melanogaster OX=7227 GN=pix PE=1 SV=1		Q9VSS1	Pixie, isoform A OS=Drosophila melanogaster OX=7227 GN=pix PE=1 SV=1		M9PF25	Boule, isoform F OS=Drosophila melanogaster OX=7227 GN=bol PE=1 SV=1		Q9VKM7	AT01533p OS=Drosophila melanogaster OX=7227 GN=CG6089 PE=1 SV=2
Q9VST4	Arginine kinase OS=Drosophila melanogaster OX=7227 GN=Dmel\CG5144 PE=3 SV=1		Q9VST4	Arginine kinase OS=Drosophila melanogaster OX=7227 GN=Dmel\CG5144 PE=3 SV=1		M9NE92	Glucosamine-6-phosphate isomerase OS=Drosophila melanogaster OX=7227 GN=Oscillin PE=3 SV=1		O18338	LD44762p OS=Drosophila melanogaster OX=7227 GN=Rab8 PE=1 SV=1
Q9VSU6	Dihydropteridine reductase OS=Drosophila melanogaster OX=7227 GN=Dhpr PE=1 SV=1		Q9VSU6	Dihydropteridine reductase OS=Drosophila melanogaster OX=7227 GN=Dhpr PE=1 SV=1		Q9VL68	RH73277p OS=Drosophila melanogaster OX=7227 GN=Dmel\CG4598 PE=1 SV=2		Q9VU41	Zinc finger MYND domain-containing protein 10 homolog OS=Drosophila melanogaster OX=7227 GN=Zmynd10 PE=1 SV=1
Q9VSW1	UTP--glucose-1-phosphate uridylyltransferase OS=Drosophila melanogaster OX=7227 GN=UGP PE=1 SV=2		Q9VSW1	UTP--glucose-1-phosphate uridylyltransferase OS=Drosophila melanogaster OX=7227 GN=UGP PE=1 SV=2		M9PD18	H(+)-transporting two-sector ATPase OS=Drosophila melanogaster OX=7227 GN=Vha68-1 PE=1 SV=1		Q9VYT3	FI23714p1 OS=Drosophila melanogaster OX=7227 GN=Nrd1 PE=1 SV=2
Q9VT04	Proton-coupled amino acid transporter-like protein pathetic OS=Drosophila melanogaster OX=7227 GN=path PE=1 SV=1		Q9VT04	Proton-coupled amino acid transporter-like protein pathetic OS=Drosophila melanogaster OX=7227 GN=path PE=1 SV=1		Q9VB46	Adipocyte plasma membrane-associated protein OS=Drosophila melanogaster OX=7227 GN=Hmu PE=1 SV=1		Q9V9X4	Methylthioribose-1-phosphate isomerase OS=Drosophila melanogaster OX=7227 GN=CG11334 PE=2 SV=1
Q9VT21	GH06403p OS=Drosophila melanogaster OX=7227 GN=Dmel\CG8336 PE=2 SV=1		Q9VT21	GH06403p OS=Drosophila melanogaster OX=7227 GN=Dmel\CG8336 PE=2 SV=1		Q9VVP4	FI06132p OS=Drosophila melanogaster OX=7227 GN=Dmel\CG5103 PE=2 SV=1		Q9VAM8	AT13706p OS=Drosophila melanogaster OX=7227 GN=Cyt-c1L PE=1 SV=1
Q9VT31	GH24859p OS=Drosophila melanogaster OX=7227 GN=Dmel\CG16719 PE=2 SV=1		Q9VT31	GH24859p OS=Drosophila melanogaster OX=7227 GN=Dmel\CG16719 PE=2 SV=1		P48588	40S ribosomal protein S25 OS=Drosophila melanogaster OX=7227 GN=RpS25 PE=1 SV=3		Q9W335	Signal sequence receptor subunit alpha OS=Drosophila melanogaster OX=7227 GN=l(1)G0320 PE=1 SV=1
Q9VT33	Ribose-phosphate diphosphokinase OS=Drosophila melanogaster OX=7227 GN=Prps PE=1 SV=3		Q9VT33	Ribose-phosphate diphosphokinase OS=Drosophila melanogaster OX=7227 GN=Prps PE=1 SV=3		P21914	Succinate dehydrogenase [ubiquinone] iron-sulfur subunit, mitochondrial OS=Drosophila melanogaster OX=7227 GN=SdhB PE=2 SV=2		A8QI34	Sodium/potassium-transporting ATPase subunit alpha OS=Drosophila melanogaster OX=7227 GN=JYalpha PE=3 SV=2
Q9VTB0	LD35289p OS=Drosophila melanogaster OX=7227 GN=Dmel\CG8003 PE=1 SV=1		Q9VTB0	LD35289p OS=Drosophila melanogaster OX=7227 GN=Dmel\CG8003 PE=1 SV=1		Q9VWH4	Probable isocitrate dehydrogenase [NAD] subunit alpha, mitochondrial OS=Drosophila melanogaster OX=7227 GN=Idh3a PE=2 SV=1		Q9VSL8	Rhea, isoform B OS=Drosophila melanogaster OX=7227 GN=rhea PE=1 SV=1
Q9VTB4	NADH dehydrogenase (Ubiquinone) 13 kDa B subunit OS=Drosophila melanogaster OX=7227 GN=ND-13B PE=1 SV=2		Q9VTB4	NADH dehydrogenase (Ubiquinone) 13 kDa B subunit OS=Drosophila melanogaster OX=7227 GN=ND-13B PE=1 SV=2		Q1RL12	IP16413p OS=Drosophila melanogaster OX=7227 GN=nrv2 PE=1 SV=1		Q9VHS8	Eukaryotic initiation factor 4A-III OS=Drosophila melanogaster OX=7227 GN=CG7483 PE=1 SV=1
Q9VTI2	GH07076p OS=Drosophila melanogaster OX=7227 GN=anon-WO0140519.44 PE=2 SV=2		Q9VTI2	GH07076p OS=Drosophila melanogaster OX=7227 GN=anon-WO0140519.44 PE=2 SV=2		Q9U6L5	Ejaculatory bulb-specific protein 1 OS=Drosophila melanogaster OX=7227 GN=Ebp PE=1 SV=1		X2JFG0	Aspartate carbamoyltransferase OS=Drosophila melanogaster OX=7227 GN=r PE=1 SV=1
Q9VTI5	Fumarate hydratase OS=Drosophila melanogaster OX=7227 GN=Fum3 PE=2 SV=1		Q9VTI5	Fumarate hydratase OS=Drosophila melanogaster OX=7227 GN=Fum3 PE=2 SV=1		Q9VF08	Mitochondrial import inner membrane translocase subunit Tim16 OS=Drosophila melanogaster OX=7227 GN=blp PE=2 SV=1		Q9VES1	ADP-ribosylation factor-like protein 6-interacting protein 1 OS=Drosophila melanogaster OX=7227 GN=Arl6IP1 PE=2 SV=1
Q9VTL0	FI19917p1 OS=Drosophila melanogaster OX=7227 GN=Dmel\CG6083 PE=2 SV=2		Q9VTL0	FI19917p1 OS=Drosophila melanogaster OX=7227 GN=Dmel\CG6083 PE=2 SV=2		O77263	tRNA (guanine-N(7)-)-methyltransferase OS=Drosophila melanogaster OX=7227 GN=CG4045 PE=2 SV=1		Q9V9S8	Ferrochelatase, mitochondrial OS=Drosophila melanogaster OX=7227 GN=FeCh PE=2 SV=1
Q9VTP4	60S ribosomal protein L10a-2 OS=Drosophila melanogaster OX=7227 GN=RpL10Ab PE=1 SV=2		Q9VTP4	60S ribosomal protein L10a-2 OS=Drosophila melanogaster OX=7227 GN=RpL10Ab PE=1 SV=2		Q9VEM4	Carn_acyltransf domain-containing protein OS=Drosophila melanogaster OX=7227 GN=Dmel\CG5265 PE=3 SV=1		P19109	ATP-dependent RNA helicase p62 OS=Drosophila melanogaster OX=7227 GN=Rm62 PE=1 SV=3
Q9VTQ9	AT06668p OS=Drosophila melanogaster OX=7227 GN=Rpt4R PE=2 SV=1		Q9VTQ9	AT06668p OS=Drosophila melanogaster OX=7227 GN=Rpt4R PE=2 SV=1		Q9VCY3	COP9 signalosome complex subunit 6 OS=Drosophila melanogaster OX=7227 GN=CSN6 PE=1 SV=1		A0A0B4LHL7	ATP synthase subunit d, mitochondrial OS=Drosophila melanogaster OX=7227 GN=ATPsynD PE=3 SV=1
Q9VTU2	Complex I-SGDH OS=Drosophila melanogaster OX=7227 GN=ND-SGDH PE=1 SV=1		Q9VTU2	Complex I-SGDH OS=Drosophila melanogaster OX=7227 GN=ND-SGDH PE=1 SV=1		Q9VSA3	Probable medium-chain specific acyl-CoA dehydrogenase, mitochondrial OS=Drosophila melanogaster OX=7227 GN=CG12262 PE=2 SV=1		Q9Y171	BcDNA.GH02220 OS=Drosophila melanogaster OX=7227 GN=OXA1L PE=2 SV=1
Q9VTU4	Eukaryotic translation initiation factor 3 subunit L OS=Drosophila melanogaster OX=7227 GN=eIF3l PE=2 SV=1		Q9VTU4	Eukaryotic translation initiation factor 3 subunit L OS=Drosophila melanogaster OX=7227 GN=eIF3l PE=2 SV=1		A0A0B4LFD9	40S ribosomal protein S23 OS=Drosophila melanogaster OX=7227 GN=RpS23 PE=2 SV=1		P35128	Ubiquitin-conjugating enzyme E2 N OS=Drosophila melanogaster OX=7227 GN=ben PE=1 SV=1
Q9VU13	LD45603p OS=Drosophila melanogaster OX=7227 GN=EP(3)3622 PE=1 SV=3		Q9VU13	LD45603p OS=Drosophila melanogaster OX=7227 GN=EP(3)3622 PE=1 SV=3		Q9W2D0	KH domain-containing protein OS=Drosophila melanogaster OX=7227 GN=Dmel\CG4021 PE=4 SV=2		Q9VA54	Regulatory particle triple-A ATPase 6-related OS=Drosophila melanogaster OX=7227 GN=Rpt6R PE=1 SV=1
Q9VU28	Malate dehydrogenase OS=Drosophila melanogaster OX=7227 GN=Dmel\CG10748 PE=3 SV=1		Q9VU28	Malate dehydrogenase OS=Drosophila melanogaster OX=7227 GN=Dmel\CG10748 PE=3 SV=1		Q9V405	26S proteasome regulatory complex subunit p48A OS=Drosophila melanogaster OX=7227 GN=Rpt3 PE=1 SV=1		A0A0B4LID7	Uncharacterized protein, isoform C OS=Drosophila melanogaster OX=7227 GN=ClpX PE=1 SV=1
Q9VU29	Malate dehydrogenase OS=Drosophila melanogaster OX=7227 GN=Dmel\CG10749 PE=2 SV=1		Q9VU29	Malate dehydrogenase OS=Drosophila melanogaster OX=7227 GN=Dmel\CG10749 PE=2 SV=1		Q9VH39	Protein NDUFAF4 homolog OS=Drosophila melanogaster OX=7227 GN=CG11722 PE=2 SV=1		Q9VKI8	GH03305p OS=Drosophila melanogaster OX=7227 GN=GH26 PE=1 SV=1
Q9VU41	Zinc finger MYND domain-containing protein 10 homolog OS=Drosophila melanogaster OX=7227 GN=Zmynd10 PE=1 SV=1		Q9VU41	Zinc finger MYND domain-containing protein 10 homolog OS=Drosophila melanogaster OX=7227 GN=Zmynd10 PE=1 SV=1		Q7JW78	AT18054p OS=Drosophila melanogaster OX=7227 GN=Dmel\CG17580 PE=2 SV=1		P29327	40S ribosomal protein S6 OS=Drosophila melanogaster OX=7227 GN=RpS6 PE=1 SV=1
Q9VUJ1	Proteasome subunit beta OS=Drosophila melanogaster OX=7227 GN=Prosbeta2 PE=1 SV=1		Q9VUJ1	Proteasome subunit beta OS=Drosophila melanogaster OX=7227 GN=Prosbeta2 PE=1 SV=1		P82147	Protein lethal(2)essential for life OS=Drosophila melanogaster OX=7227 GN=l(2)efl PE=1 SV=1		A1Z705	GPI ethanolamine phosphate transferase 2 OS=Drosophila melanogaster OX=7227 GN=PIG-G PE=2 SV=1
Q9VUJ4	26S proteasome non-ATPase regulatory subunit 8 OS=Drosophila melanogaster OX=7227 GN=Rpn12R PE=2 SV=1		Q9VUJ4	26S proteasome non-ATPase regulatory subunit 8 OS=Drosophila melanogaster OX=7227 GN=Rpn12R PE=2 SV=1		Q9VEJ3	Pyrroline-5-carboxylate reductase OS=Drosophila melanogaster OX=7227 GN=P5cr-2 PE=1 SV=1		Q9VPV7	GH09281p OS=Drosophila melanogaster OX=7227 GN=Dmel\CG4415 PE=2 SV=2
Q9VUM4	AT16346p OS=Drosophila melanogaster OX=7227 GN=Dmel\CG6888 PE=2 SV=1		Q9VUM4	AT16346p OS=Drosophila melanogaster OX=7227 GN=Dmel\CG6888 PE=2 SV=1		Q9VLX3	AT30011p OS=Drosophila melanogaster OX=7227 GN=Q9VLX3 PE=1 SV=1		Q9V3W0	RutC family protein UK114 OS=Drosophila melanogaster OX=7227 GN=UK114 PE=2 SV=1
Q9VUR0	Probable Ufm1-specific protease 2 OS=Drosophila melanogaster OX=7227 GN=CG16979 PE=2 SV=1		Q9VUR0	Probable Ufm1-specific protease 2 OS=Drosophila melanogaster OX=7227 GN=CG16979 PE=2 SV=1		P48810	Heterogeneous nuclear ribonucleoprotein 87F OS=Drosophila melanogaster OX=7227 GN=Hrb87F PE=2 SV=2		M9PE19	Inosine phosphorylase OS=Drosophila melanogaster OX=7227 GN=CG16760 PE=1 SV=1
Q9VUY9	Phosphoglucomutase OS=Drosophila melanogaster OX=7227 GN=Pgm1 PE=1 SV=1		Q9VUY9	Phosphoglucomutase OS=Drosophila melanogaster OX=7227 GN=Pgm1 PE=1 SV=1		Q8SYL0	CDP-diacylglycerol--glycerol-3-phosphate 3-phosphatidyltransferase OS=Drosophila melanogaster OX=7227 GN=Dmel\CG7718 PE=2 SV=1		Q95RF6	LD34461p OS=Drosophila melanogaster OX=7227 GN=Tom20 PE=1 SV=1
Q9VUZ0	Translocon-associated protein subunit beta OS=Drosophila melanogaster OX=7227 GN=SsRbeta PE=1 SV=2		Q9VUZ0	Translocon-associated protein subunit beta OS=Drosophila melanogaster OX=7227 GN=SsRbeta PE=1 SV=2		Q9VW57	Grasp65 OS=Drosophila melanogaster OX=7227 GN=Grasp65 PE=1 SV=1		Q9VQX6	LP05054p OS=Drosophila melanogaster OX=7227 GN=Dmel\CG3702 PE=1 SV=2
Q9VV60	Tyrosine--tRNA ligase OS=Drosophila melanogaster OX=7227 GN=TyrRS PE=1 SV=1		Q9VV60	Tyrosine--tRNA ligase OS=Drosophila melanogaster OX=7227 GN=TyrRS PE=1 SV=1		Q9VY91	Programmed cell death protein 4 OS=Drosophila melanogaster OX=7227 GN=Pdcd4 PE=1 SV=2		X2JD93	Uncharacterized protein, isoform C OS=Drosophila melanogaster OX=7227 GN=BcDNA:AT20031 PE=3 SV=1
Q9VV75	AT02348p OS=Drosophila melanogaster OX=7227 GN=UQCR-C2 PE=1 SV=1		Q9VV75	AT02348p OS=Drosophila melanogaster OX=7227 GN=UQCR-C2 PE=1 SV=1		Q24050	Elongator complex protein 5 OS=Drosophila melanogaster OX=7227 GN=Dmel\CG2034 PE=1 SV=1		Q9VTL0	FI19917p1 OS=Drosophila melanogaster OX=7227 GN=Dmel\CG6083 PE=2 SV=2
Q9VVA6	Nuclear migration protein NudC OS=Drosophila melanogaster OX=7227 GN=nudC PE=1 SV=2		Q9VVA6	Nuclear migration protein NudC OS=Drosophila melanogaster OX=7227 GN=nudC PE=1 SV=2		Q9VCN4	AT03545p OS=Drosophila melanogaster OX=7227 GN=Dmel\CG17083 PE=2 SV=1		P55035	26S proteasome non-ATPase regulatory subunit 4 OS=Drosophila melanogaster OX=7227 GN=Rpn10 PE=1 SV=2
Q9VVG5	RH19679p OS=Drosophila melanogaster OX=7227 GN=Dmel\CG7630 PE=1 SV=2		Q9VVG5	RH19679p OS=Drosophila melanogaster OX=7227 GN=Dmel\CG7630 PE=1 SV=2		Q9VK95	MIP30126p OS=Drosophila melanogaster OX=7227 GN=Pkd2 PE=2 SV=2		Q9VJY4	GH14707p OS=Drosophila melanogaster OX=7227 GN=Dmel\CG10859 PE=2 SV=1
Q9VVL7	Dihydrolipoyl dehydrogenase OS=Drosophila melanogaster OX=7227 GN=E3 PE=1 SV=1		Q9VVL7	Dihydrolipoyl dehydrogenase OS=Drosophila melanogaster OX=7227 GN=E3 PE=1 SV=1		D3DMW7	MIP16962p OS=Drosophila melanogaster OX=7227 GN=RhoL PE=1 SV=1		Q7K4A1	Sodium/nucleoside cotransporter OS=Drosophila melanogaster OX=7227 GN=CNT2 PE=2 SV=1
Q9VVL8	Tryptophanyl-tRNA synthetase OS=Drosophila melanogaster OX=7227 GN=TrpRS-m PE=1 SV=1		Q9VVL8	Tryptophanyl-tRNA synthetase OS=Drosophila melanogaster OX=7227 GN=TrpRS-m PE=1 SV=1		X2JEY5	AMP deaminase OS=Drosophila melanogaster OX=7227 GN=AMPdeam PE=1 SV=1		E1JGX1	Seminal fluid protein 60F, isoform A OS=Drosophila melanogaster OX=7227 GN=Sfp60F PE=4 SV=1
Q9VVU1	FI09602p OS=Drosophila melanogaster OX=7227 GN=GH07925p PE=1 SV=1		Q9VVU1	FI09602p OS=Drosophila melanogaster OX=7227 GN=GH07925p PE=1 SV=1		Q9VM18	Trehalose 6-phosphate phosphatase OS=Drosophila melanogaster OX=7227 GN=21430192 PE=1 SV=1		A0A0B4KGP2	GLD2 poly(A) polymerase, isoform C OS=Drosophila melanogaster OX=7227 GN=Gld2 PE=4 SV=1
Q9VVU2	GEO07453p1 OS=Drosophila melanogaster OX=7227 GN=RpL26 PE=1 SV=1		Q9VVU2	GEO07453p1 OS=Drosophila melanogaster OX=7227 GN=RpL26 PE=1 SV=1		M9NE97	Copper transporter OS=Drosophila melanogaster OX=7227 GN=Ctr1A PE=3 SV=1		Q9VK90	GEO09660p1 OS=Drosophila melanogaster OX=7227 GN=BcDNA:RE36920 PE=1 SV=1
Q9VVU8	IP09469p1 OS=Drosophila melanogaster OX=7227 GN=Dmel\CG14077 PE=2 SV=2		Q9VVU8	IP09469p1 OS=Drosophila melanogaster OX=7227 GN=Dmel\CG14077 PE=2 SV=2		P48375	Peptidyl-prolyl cis-trans isomerase Fkbp12 OS=Drosophila melanogaster OX=7227 GN=Fkbp12 PE=3 SV=2		Q9W555	Coatomer subunit delta OS=Drosophila melanogaster OX=7227 GN=deltaCOP PE=1 SV=1
Q9VVW3	Sideroflexin-2 OS=Drosophila melanogaster OX=7227 GN=Sfxn2 PE=2 SV=2		Q9VVW3	Sideroflexin-2 OS=Drosophila melanogaster OX=7227 GN=Sfxn2 PE=2 SV=2		Q9VT04	Proton-coupled amino acid transporter-like protein pathetic OS=Drosophila melanogaster OX=7227 GN=path PE=1 SV=1		Q9VM21	Armadillo repeat-containing protein gudu OS=Drosophila melanogaster OX=7227 GN=gudu PE=2 SV=1
Q9VW54	26S proteasome non-ATPase regulatory subunit 2 OS=Drosophila melanogaster OX=7227 GN=Rpn1 PE=1 SV=2		Q9VW54	26S proteasome non-ATPase regulatory subunit 2 OS=Drosophila melanogaster OX=7227 GN=Rpn1 PE=1 SV=2		Q9VDY4	AT22194p OS=Drosophila melanogaster OX=7227 GN=Dmel\CG5217 PE=2 SV=1		Q7JYW9	Phosphotransferase OS=Drosophila melanogaster OX=7227 GN=Hex-C PE=1 SV=1
Q9VW57	Grasp65 OS=Drosophila melanogaster OX=7227 GN=Grasp65 PE=1 SV=1		Q9VW57	Grasp65 OS=Drosophila melanogaster OX=7227 GN=Grasp65 PE=1 SV=1		Q9VSW1	UTP--glucose-1-phosphate uridylyltransferase OS=Drosophila melanogaster OX=7227 GN=UGP PE=1 SV=2		Q9VZU4	NADH dehydrogenase [ubiquinone] iron-sulfur protein 3, mitochondrial OS=Drosophila melanogaster OX=7227 GN=ND-30 PE=1 SV=1
Q9VWG3	40S ribosomal protein S10b OS=Drosophila melanogaster OX=7227 GN=RpS10b PE=1 SV=2		Q9VWG3	40S ribosomal protein S10b OS=Drosophila melanogaster OX=7227 GN=RpS10b PE=1 SV=2		P12982	Serine/threonine-protein phosphatase alpha-2 isoform OS=Drosophila melanogaster OX=7227 GN=Pp1-87B PE=1 SV=1		A4V2B8	Casein kinase IIalpha, isoform C OS=Drosophila melanogaster OX=7227 GN=CkIIalpha PE=1 SV=1
Q9VWH4	Probable isocitrate dehydrogenase [NAD] subunit alpha, mitochondrial OS=Drosophila melanogaster OX=7227 GN=Idh3a PE=2 SV=1		Q9VWH4	Probable isocitrate dehydrogenase [NAD] subunit alpha, mitochondrial OS=Drosophila melanogaster OX=7227 GN=Idh3a PE=2 SV=1		Q24319	Dolichyl-diphosphooligosaccharide--protein glycosyltransferase 48 kDa subunit OS=Drosophila melanogaster OX=7227 GN=Ost48 PE=2 SV=2		Q9VDT4	Uncharacterized protein, isoform A OS=Drosophila melanogaster OX=7227 GN=BcDNA:AT09463 PE=3 SV=1
Q9VWL3	Uncharacterized protein OS=Drosophila melanogaster OX=7227 GN=Dmel\CG7453 PE=1 SV=2		Q9VWL3	Uncharacterized protein OS=Drosophila melanogaster OX=7227 GN=Dmel\CG7453 PE=1 SV=2		A0A0B4KHL2	Coatomer subunit gamma OS=Drosophila melanogaster OX=7227 GN=gammaCOP PE=1 SV=1		Q9VP02	Aldose 1-epimerase OS=Drosophila melanogaster OX=7227 GN=CG12562 PE=1 SV=3
Q9VWN3	Succinate dehydrogenase [ubiquinone] iron-sulfur subunit, mitochondrial OS=Drosophila melanogaster OX=7227 GN=SdhBL PE=3 SV=2		Q9VWN3	Succinate dehydrogenase [ubiquinone] iron-sulfur subunit, mitochondrial OS=Drosophila melanogaster OX=7227 GN=SdhBL PE=3 SV=2		Q9VN86	AT14148p OS=Drosophila melanogaster OX=7227 GN=Sccpdh1 PE=1 SV=1		Q9VXD2	GEO11551p1 OS=Drosophila melanogaster OX=7227 GN=Dmel\CG13010 PE=2 SV=1
Q9VWP2	RH57257p OS=Drosophila melanogaster OX=7227 GN=Dmel\CG7322 PE=1 SV=1		Q9VWP2	RH57257p OS=Drosophila melanogaster OX=7227 GN=Dmel\CG7322 PE=1 SV=1		Q9VU35	RH34413p OS=Drosophila melanogaster OX=7227 GN=Dmel\CG11267 PE=1 SV=1		Q9VH79	RE01104p OS=Drosophila melanogaster OX=7227 GN=Rpt3R PE=2 SV=2
Q9VX36	NADH dehydrogenase (Ubiquinone) 24 kDa subunit, isoform A OS=Drosophila melanogaster OX=7227 GN=ND-24 PE=1 SV=1		Q9VX36	NADH dehydrogenase (Ubiquinone) 24 kDa subunit, isoform A OS=Drosophila melanogaster OX=7227 GN=ND-24 PE=1 SV=1		Q9VDE2	Uncharacterized protein, isoform B OS=Drosophila melanogaster OX=7227 GN=Dmel\CG5793 PE=1 SV=3		M9PC99	Secretory 24CD, isoform C OS=Drosophila melanogaster OX=7227 GN=Sec24CD PE=1 SV=1
Q9VXF6	Calnexin 14D OS=Drosophila melanogaster OX=7227 GN=Cnx14D PE=3 SV=2		Q9VXF6	Calnexin 14D OS=Drosophila melanogaster OX=7227 GN=Cnx14D PE=3 SV=2		Q9VPY2	Phospholipase A2 activator protein, isoform A OS=Drosophila melanogaster OX=7227 GN=Plap PE=1 SV=1		Q9VBN5	60S ribosomal protein L27 OS=Drosophila melanogaster OX=7227 GN=RpL27 PE=1 SV=1
Q9VXI1	Beta hydroxy acid dehydrogenase 1, isoform A OS=Drosophila melanogaster OX=7227 GN=Had1 PE=1 SV=2		Q9VXI1	Beta hydroxy acid dehydrogenase 1, isoform A OS=Drosophila melanogaster OX=7227 GN=Had1 PE=1 SV=2		Q7KUC2	Pyridoxal kinase OS=Drosophila melanogaster OX=7227 GN=Pdxk PE=1 SV=1		Q9VJ35	LD01527p OS=Drosophila melanogaster OX=7227 GN=ssp3 PE=2 SV=3
Q9VXJ0	Peroxisomal multifunctional enzyme type 2 OS=Drosophila melanogaster OX=7227 GN=Mfe2 PE=1 SV=1		Q9VXJ0	Peroxisomal multifunctional enzyme type 2 OS=Drosophila melanogaster OX=7227 GN=Mfe2 PE=1 SV=1		Q7KTF1	Uncharacterized protein OS=Drosophila melanogaster OX=7227 GN=Dmel\CG7309 PE=3 SV=2		Q9VSS1	Pixie, isoform A OS=Drosophila melanogaster OX=7227 GN=pix PE=1 SV=1
Q9VXM4	LD12946p OS=Drosophila melanogaster OX=7227 GN=MSBP PE=1 SV=1		Q9VXM4	LD12946p OS=Drosophila melanogaster OX=7227 GN=MSBP PE=1 SV=1		Q8SY19	Microsomal glutathione S-transferase-like, isoform A OS=Drosophila melanogaster OX=7227 GN=Mgstl PE=1 SV=1		Q9VF38	Hydroxymethylbilane hydrolyase [cyclizing] OS=Drosophila melanogaster OX=7227 GN=Uros2 PE=2 SV=1
Q9VXN4	Probable arginine--tRNA ligase, cytoplasmic OS=Drosophila melanogaster OX=7227 GN=ArgRS PE=2 SV=1		Q9VXN4	Probable arginine--tRNA ligase, cytoplasmic OS=Drosophila melanogaster OX=7227 GN=ArgRS PE=2 SV=1		Q7K2N0	Endoplasmic reticulum junction formation protein lunapark OS=Drosophila melanogaster OX=7227 GN=Lnpk PE=1 SV=1		A1ZAU4	RH39096p OS=Drosophila melanogaster OX=7227 GN=BEST:GH19547 PE=1 SV=1
Q9VXQ5	Chaperonin containing TCP1 subunit 6 OS=Drosophila melanogaster OX=7227 GN=CCT6 PE=1 SV=1		Q9VXQ5	Chaperonin containing TCP1 subunit 6 OS=Drosophila melanogaster OX=7227 GN=CCT6 PE=1 SV=1		Q9VMI3	NADH dehydrogenase [ubiquinone] flavoprotein 1, mitochondrial OS=Drosophila melanogaster OX=7227 GN=ND-51 PE=1 SV=1		Q9VFM3	IP10175p OS=Drosophila melanogaster OX=7227 GN=Dmel\CG9722 PE=2 SV=1
Q9VXT0	RE16047p OS=Drosophila melanogaster OX=7227 GN=Dmel\CG8097 PE=2 SV=1		Q9VXT0	RE16047p OS=Drosophila melanogaster OX=7227 GN=Dmel\CG8097 PE=2 SV=1		Q8T3W3	AT27838p OS=Drosophila melanogaster OX=7227 GN=Dmel\CG14609 PE=2 SV=1		Q9VAW8	GH09231p OS=Drosophila melanogaster OX=7227 GN=Mst98Ca PE=2 SV=1
Q9VXX2	IP07274p OS=Drosophila melanogaster OX=7227 GN=Dmel\CG9101 PE=2 SV=1		Q9VXX2	IP07274p OS=Drosophila melanogaster OX=7227 GN=Dmel\CG9101 PE=2 SV=1		Q9VFT3	RNA-binding protein 4 OS=Drosophila melanogaster OX=7227 GN=Rbp4 PE=4 SV=1		Q6IHT7	HDC01001 OS=Drosophila melanogaster OX=7227 GN=Sfp26Ad PE=4 SV=1
Q9VXZ0	NADH dehydrogenase [ubiquinone] 1 beta subcomplex subunit 7 OS=Drosophila melanogaster OX=7227 GN=ND-B18 PE=1 SV=1		Q9VXZ0	NADH dehydrogenase [ubiquinone] 1 beta subcomplex subunit 7 OS=Drosophila melanogaster OX=7227 GN=ND-B18 PE=1 SV=1		Q9VAV5	Dynein heavy chain at 89D, isoform B OS=Drosophila melanogaster OX=7227 GN=Dhc98D PE=3 SV=3		P21663	Andropin OS=Drosophila melanogaster OX=7227 GN=Anp PE=2 SV=1
Q9VYD9	AT04676p OS=Drosophila melanogaster OX=7227 GN=ALT PE=1 SV=3		Q9VYD9	AT04676p OS=Drosophila melanogaster OX=7227 GN=ALT PE=1 SV=3		Q8INP9	RE51612p OS=Drosophila melanogaster OX=7227 GN=Dmel\CG11980 PE=1 SV=1		A1Z6K7	Eukaryotic translation initiation factor 3 subunit F-2 OS=Drosophila melanogaster OX=7227 GN=eIF3f2 PE=3 SV=2
Q9VYT3	FI23714p1 OS=Drosophila melanogaster OX=7227 GN=Nrd1 PE=1 SV=2		Q9VYT3	FI23714p1 OS=Drosophila melanogaster OX=7227 GN=Nrd1 PE=1 SV=2		Q9V597	60S ribosomal protein L31 OS=Drosophila melanogaster OX=7227 GN=RpL31 PE=1 SV=1		Q5LJP0	Male fertility factor kl2 OS=Drosophila melanogaster OX=7227 GN=kl-2 PE=3 SV=5
Q9VYY2	Signal peptidase complex subunit 2 OS=Drosophila melanogaster OX=7227 GN=Spase25 PE=2 SV=1		Q9VYY2	Signal peptidase complex subunit 2 OS=Drosophila melanogaster OX=7227 GN=Spase25 PE=2 SV=1		Q9VHW4	FI21225p1 OS=Drosophila melanogaster OX=7227 GN=unc-45 PE=1 SV=1		Q6NP72	GEO09659p1 OS=Drosophila melanogaster OX=7227 GN=Dmel\CG13220 PE=1 SV=1
Q9VZ34	RH72958p OS=Drosophila melanogaster OX=7227 GN=Dmel\CG2076 PE=1 SV=1		Q9VZ34	RH72958p OS=Drosophila melanogaster OX=7227 GN=Dmel\CG2076 PE=1 SV=1		Q9W366	RE59932p OS=Drosophila melanogaster OX=7227 GN=Dmel\CG12121 PE=1 SV=1		A8DYJ2	Hu li tai shao, isoform P OS=Drosophila melanogaster OX=7227 GN=hts PE=1 SV=2
Q9VZ64	Probable 6-phosphogluconolactonase OS=Drosophila melanogaster OX=7227 GN=CG17333 PE=2 SV=1		Q9VZ64	Probable 6-phosphogluconolactonase OS=Drosophila melanogaster OX=7227 GN=CG17333 PE=2 SV=1		Q6GUR9	ACP53C14B OS=Drosophila melanogaster OX=7227 GN=Acp53C14b PE=1 SV=1		A0A0B4K7J2	E3 SUMO-protein ligase RanBP2 OS=Drosophila melanogaster OX=7227 GN=Nup358 PE=1 SV=1
Q9VZ71	RE01453p OS=Drosophila melanogaster OX=7227 GN=Dmel\CG15211 PE=2 SV=1		Q9VZ71	RE01453p OS=Drosophila melanogaster OX=7227 GN=Dmel\CG15211 PE=2 SV=1		Q9VGM5	IP07109p OS=Drosophila melanogaster OX=7227 GN=Dmel\CG14708 PE=2 SV=1		Q95083	Proteasome subunit alpha type-5 OS=Drosophila melanogaster OX=7227 GN=Prosalpha5 PE=2 SV=2
Q9VZ93	CG18418 protein OS=Drosophila melanogaster OX=7227 GN=anon-WO0140519.190 PE=3 SV=1		Q9VZ93	CG18418 protein OS=Drosophila melanogaster OX=7227 GN=anon-WO0140519.190 PE=3 SV=1		Q8T4G5	SD01613p OS=Drosophila melanogaster OX=7227 GN=AFG3L2 PE=1 SV=1		Q9V3H2	26S proteasome non-ATPase regulatory subunit 14 OS=Drosophila melanogaster OX=7227 GN=Rpn11 PE=1 SV=1
Q9VZE4	RE70333p OS=Drosophila melanogaster OX=7227 GN=cg1316 PE=1 SV=2		Q9VZE4	RE70333p OS=Drosophila melanogaster OX=7227 GN=cg1316 PE=1 SV=2		Q8MRL1	GEO04448p1 OS=Drosophila melanogaster OX=7227 GN=BcDNA:GH25462 PE=1 SV=1		X2JEX8	Yolk protein 3, isoform B OS=Drosophila melanogaster OX=7227 GN=Yp3 PE=1 SV=1
Q9VZH1	Cilia- and flagella-associated protein 298 OS=Drosophila melanogaster OX=7227 GN=CG18675 PE=2 SV=2		Q9VZH1	Cilia- and flagella-associated protein 298 OS=Drosophila melanogaster OX=7227 GN=CG18675 PE=2 SV=2		Q9VKR1	DUF667 domain-containing protein OS=Drosophila melanogaster OX=7227 GN=Dmel\CG17118 PE=4 SV=1		P83101	Putative glycogen synthase kinase-3 homolog OS=Drosophila melanogaster OX=7227 GN=gskt PE=2 SV=1
Q9VZI1	Transgelin OS=Drosophila melanogaster OX=7227 GN=Chd64 PE=1 SV=2		Q9VZI1	Transgelin OS=Drosophila melanogaster OX=7227 GN=Chd64 PE=1 SV=2		Q9VUM4	AT16346p OS=Drosophila melanogaster OX=7227 GN=Dmel\CG6888 PE=2 SV=1		A0A0B4KGU4	RNA helicase OS=Drosophila melanogaster OX=7227 GN=bel PE=4 SV=1
Q9VZL1	Mitochondrial import receptor subunit TOM22 homolog OS=Drosophila melanogaster OX=7227 GN=mge PE=1 SV=1		Q9VZL1	Mitochondrial import receptor subunit TOM22 homolog OS=Drosophila melanogaster OX=7227 GN=mge PE=1 SV=1		Q9VLQ7	Serpin 28F OS=Drosophila melanogaster OX=7227 GN=Spn28F PE=3 SV=2		Q9VTU2	Complex I-SGDH OS=Drosophila melanogaster OX=7227 GN=ND-SGDH PE=1 SV=1
Q9VZL3	Very-long-chain enoyl-CoA reductase OS=Drosophila melanogaster OX=7227 GN=Sc2 PE=1 SV=1		Q9VZL3	Very-long-chain enoyl-CoA reductase OS=Drosophila melanogaster OX=7227 GN=Sc2 PE=1 SV=1		X2J564	Protein MON2 homolog OS=Drosophila melanogaster OX=7227 GN=mon2 PE=3 SV=1		M9PEA6	40S ribosomal protein S21 OS=Drosophila melanogaster OX=7227 GN=RpS21 PE=1 SV=1
Q9VZS5	60S ribosomal protein L28 OS=Drosophila melanogaster OX=7227 GN=RpL28 PE=1 SV=1		Q9VZS5	60S ribosomal protein L28 OS=Drosophila melanogaster OX=7227 GN=RpL28 PE=1 SV=1		A0A0B4LEZ3	Not1, isoform H OS=Drosophila melanogaster OX=7227 GN=Not1 PE=1 SV=1		Q9W457	Serine hydroxymethyltransferase OS=Drosophila melanogaster OX=7227 GN=Shmt PE=1 SV=1
Q9W098	FI21946p1 OS=Drosophila melanogaster OX=7227 GN=Dmel\CG12035 PE=2 SV=1		Q9W098	FI21946p1 OS=Drosophila melanogaster OX=7227 GN=Dmel\CG12035 PE=2 SV=1		Q9VAI9	GEO07291p1 OS=Drosophila melanogaster OX=7227 GN=Obp99c PE=1 SV=1		Q9W369	Mutant tan OS=Drosophila melanogaster OX=7227 GN=t PE=1 SV=1
Q9W0A8	FI01658p OS=Drosophila melanogaster OX=7227 GN=RpL23A PE=1 SV=1		Q9W0A8	FI01658p OS=Drosophila melanogaster OX=7227 GN=RpL23A PE=1 SV=1		Q9VQS0	FI13205p OS=Drosophila melanogaster OX=7227 GN=bs30c03.y1 PE=1 SV=1		Q9Y0Y5	Coatomer subunit epsilon OS=Drosophila melanogaster OX=7227 GN=epsilonCOP PE=1 SV=1
Q9W0B8	Coatomer subunit alpha OS=Drosophila melanogaster OX=7227 GN=alphaCOP PE=1 SV=1		Q9W0B8	Coatomer subunit alpha OS=Drosophila melanogaster OX=7227 GN=alphaCOP PE=1 SV=1		Q9VRK6	FI09606p OS=Drosophila melanogaster OX=7227 GN=Dmel\CG4669 PE=2 SV=1		Q8MRW1	SD19278p OS=Drosophila melanogaster OX=7227 GN=Tim23 PE=1 SV=1
Q9W0M4	Endoplasmic reticulum transmembrane protein OS=Drosophila melanogaster OX=7227 GN=Dmel\CG13887 PE=1 SV=1		Q9W0M4	Endoplasmic reticulum transmembrane protein OS=Drosophila melanogaster OX=7227 GN=Dmel\CG13887 PE=1 SV=1		Q9XZ53	Dolichyl-diphosphooligosaccharide--protein glycotransferase OS=Drosophila melanogaster OX=7227 GN=Stt3B PE=1 SV=1		Q9VGS2	Translationally-controlled tumor protein homolog OS=Drosophila melanogaster OX=7227 GN=Tctp PE=1 SV=1
Q9W0P5	UDP-glucose 4-epimerase OS=Drosophila melanogaster OX=7227 GN=Gale PE=1 SV=1		Q9W0P5	UDP-glucose 4-epimerase OS=Drosophila melanogaster OX=7227 GN=Gale PE=1 SV=1		P20007	Phosphoenolpyruvate carboxykinase [GTP] OS=Drosophila melanogaster OX=7227 GN=Pepck PE=2 SV=2		O97172	UPF0729 protein CG18508 OS=Drosophila melanogaster OX=7227 GN=CG18508 PE=1 SV=1
Q9W0Q0	AT28366p OS=Drosophila melanogaster OX=7227 GN=Ppm1 PE=2 SV=1		Q9W0Q0	AT28366p OS=Drosophila melanogaster OX=7227 GN=Ppm1 PE=2 SV=1		Q7JQU6	AT13886p OS=Drosophila melanogaster OX=7227 GN=Dmel\CG30376 PE=2 SV=1		A0AQH0	Proteasome subunit beta OS=Drosophila melanogaster OX=7227 GN=Prosbeta1 PE=1 SV=1
Q9W0S7	Staphylococcal nuclease domain-containing protein 1 OS=Drosophila melanogaster OX=7227 GN=Tudor-SN PE=1 SV=1		Q9W0S7	Staphylococcal nuclease domain-containing protein 1 OS=Drosophila melanogaster OX=7227 GN=Tudor-SN PE=1 SV=1		X2JBR4	Nna1 carboxypeptidase, isoform H OS=Drosophila melanogaster OX=7227 GN=Nna1 PE=1 SV=1		M9PHM9	Uncharacterized protein, isoform A OS=Drosophila melanogaster OX=7227 GN=Dmel\CG43781 PE=4 SV=1
Q9W141	Putative ATP synthase subunit f, mitochondrial OS=Drosophila melanogaster OX=7227 GN=ATPsynF PE=3 SV=1		Q9W141	Putative ATP synthase subunit f, mitochondrial OS=Drosophila melanogaster OX=7227 GN=ATPsynF PE=3 SV=1		M9PFR8	Artemis, isoform B OS=Drosophila melanogaster OX=7227 GN=Arts PE=4 SV=1		Q9VJC7	Elongation factor Ts, mitochondrial OS=Drosophila melanogaster OX=7227 GN=mEFTs PE=2 SV=1
Q9W1B9	60S ribosomal protein L12 OS=Drosophila melanogaster OX=7227 GN=RpL12 PE=1 SV=1		Q9W1B9	60S ribosomal protein L12 OS=Drosophila melanogaster OX=7227 GN=RpL12 PE=1 SV=1		A0A0B4KI27	Ferritin OS=Drosophila melanogaster OX=7227 GN=Fer1HCH PE=1 SV=1		Q9VZE4	RE70333p OS=Drosophila melanogaster OX=7227 GN=cg1316 PE=1 SV=2
Q9W1G0	Probable transaldolase OS=Drosophila melanogaster OX=7227 GN=Taldo PE=2 SV=2		Q9W1G0	Probable transaldolase OS=Drosophila melanogaster OX=7227 GN=Taldo PE=2 SV=2		Q8IRG6	FACT complex subunit spt16 OS=Drosophila melanogaster OX=7227 GN=dre4 PE=1 SV=2		A0A0B4LFA6	Regulatory particle non-ATPase 13, isoform G OS=Drosophila melanogaster OX=7227 GN=Rpn13 PE=1 SV=1
Q9W1G7	LD21576p OS=Drosophila melanogaster OX=7227 GN=Nap1 PE=1 SV=1		Q9W1G7	LD21576p OS=Drosophila melanogaster OX=7227 GN=Nap1 PE=1 SV=1		Q9VN58	E3 ubiquitin-protein ligase TRIP12 OS=Drosophila melanogaster OX=7227 GN=ctrip PE=1 SV=4		Q9VNH2	GM13341p OS=Drosophila melanogaster OX=7227 GN=Dmel\CG2100 PE=1 SV=1
Q9W1H8	GH13256p OS=Drosophila melanogaster OX=7227 GN=Mtpbeta PE=1 SV=1		Q9W1H8	GH13256p OS=Drosophila melanogaster OX=7227 GN=Mtpbeta PE=1 SV=1		A0A0B4KI19	Poly [ADP-ribose] polymerase OS=Drosophila melanogaster OX=7227 GN=Tnks PE=4 SV=1		Q9VIB2	MIP04261p OS=Drosophila melanogaster OX=7227 GN=Mics1 PE=2 SV=2
Q9W1T1	FI24544p1 OS=Drosophila melanogaster OX=7227 GN=RpL22-like PE=1 SV=1		Q9W1T1	FI24544p1 OS=Drosophila melanogaster OX=7227 GN=RpL22-like PE=1 SV=1		Q0E9E2	Pyruvate carboxylase OS=Drosophila melanogaster OX=7227 GN=PCB PE=1 SV=1		Q9W3P5	Uncharacterized protein OS=Drosophila melanogaster OX=7227 GN=D.M.BLPp PE=3 SV=3
Q9W1X8	Probable GDP-L-fucose synthase OS=Drosophila melanogaster OX=7227 GN=Gmer PE=2 SV=1		Q9W1X8	Probable GDP-L-fucose synthase OS=Drosophila melanogaster OX=7227 GN=Gmer PE=2 SV=1		A0A0B4KF06	Valyl-tRNA synthetase OS=Drosophila melanogaster OX=7227 GN=ValRS PE=1 SV=1		Q9VEC2	Proteasome assembly chaperone 2 OS=Drosophila melanogaster OX=7227 GN=Dmel\CG12321 PE=1 SV=1
Q9W229	40S ribosomal protein S24 OS=Drosophila melanogaster OX=7227 GN=RpS24 PE=1 SV=1		Q9W229	40S ribosomal protein S24 OS=Drosophila melanogaster OX=7227 GN=RpS24 PE=1 SV=1		Q9NK57	NIF3-like protein 1 OS=Drosophila melanogaster OX=7227 GN=anon-35F/36A PE=1 SV=3		P36951	Putative hydroxypyruvate isomerase OS=Drosophila melanogaster OX=7227 GN=Gip PE=2 SV=1
Q9W242	Uncharacterized protein OS=Drosophila melanogaster OX=7227 GN=Dmel\CG11362 PE=4 SV=1		Q9W242	Uncharacterized protein OS=Drosophila melanogaster OX=7227 GN=Dmel\CG11362 PE=4 SV=1		Q9W3P6	CG10920-PA OS=Drosophila melanogaster OX=7227 GN=Dmel\CG10920 PE=2 SV=2		Q9VQE5	Probable proteasome subunit beta type-2 OS=Drosophila melanogaster OX=7227 GN=Prosbeta4R2 PE=2 SV=3
Q9W299	Sugar phosphate phosphatase OS=Drosophila melanogaster OX=7227 GN=Dmel\CG11474 PE=1 SV=1		Q9W299	Sugar phosphate phosphatase OS=Drosophila melanogaster OX=7227 GN=Dmel\CG11474 PE=1 SV=1		Q9VHV5	ADP-ribosylation factor-like protein 8 OS=Drosophila melanogaster OX=7227 GN=Arl8 PE=1 SV=1		Q9VL50	Translocation protein SEC62 OS=Drosophila melanogaster OX=7227 GN=Trp1 PE=1 SV=1
Q9W2D0	KH domain-containing protein OS=Drosophila melanogaster OX=7227 GN=Dmel\CG4021 PE=4 SV=2		Q9W2D0	KH domain-containing protein OS=Drosophila melanogaster OX=7227 GN=Dmel\CG4021 PE=4 SV=2		Q09332	UDP-glucose:glycoprotein glucosyltransferase OS=Drosophila melanogaster OX=7227 GN=Uggt PE=1 SV=2		A1A6P9	GEO11041p1 OS=Drosophila melanogaster OX=7227 GN=CG34222-RA PE=2 SV=2
Q9W2D9	Eukaryotic translation initiation factor 3 subunit K OS=Drosophila melanogaster OX=7227 GN=eIF3k PE=2 SV=1		Q9W2D9	Eukaryotic translation initiation factor 3 subunit K OS=Drosophila melanogaster OX=7227 GN=eIF3k PE=2 SV=1		A1Z8W1	Salto, isoform A OS=Drosophila melanogaster OX=7227 GN=salto PE=4 SV=1		E1JJ73	Aminoacyl-tRNA hydrolase OS=Drosophila melanogaster OX=7227 GN=Dmel\CG1307 PE=1 SV=1
Q9W2K7	Uncharacterized protein, isoform A OS=Drosophila melanogaster OX=7227 GN=Dmel\CG15657 PE=4 SV=1		Q9W2K7	Uncharacterized protein, isoform A OS=Drosophila melanogaster OX=7227 GN=Dmel\CG15657 PE=4 SV=1		Q9VMU4	60S ribosomal protein L37a OS=Drosophila melanogaster OX=7227 GN=RpL37A PE=1 SV=3		Q9V3Q0	IP06404p OS=Drosophila melanogaster OX=7227 GN=BG:DS07486.2 PE=2 SV=1
Q9W327	Lysine--tRNA ligase OS=Drosophila melanogaster OX=7227 GN=LysRS PE=1 SV=2		Q9W327	Lysine--tRNA ligase OS=Drosophila melanogaster OX=7227 GN=LysRS PE=1 SV=2		P09052	ATP-dependent RNA helicase vasa OS=Drosophila melanogaster OX=7227 GN=vas PE=1 SV=3		Q9VT21	GH06403p OS=Drosophila melanogaster OX=7227 GN=Dmel\CG8336 PE=2 SV=1
Q9W335	Signal sequence receptor subunit alpha OS=Drosophila melanogaster OX=7227 GN=l(1)G0320 PE=1 SV=1		Q9W335	Signal sequence receptor subunit alpha OS=Drosophila melanogaster OX=7227 GN=l(1)G0320 PE=1 SV=1		Q9VJK3	AT27976p OS=Drosophila melanogaster OX=7227 GN=BcDNA:AT27976 PE=2 SV=1		Q9VRL1	GEO06356p1 OS=Drosophila melanogaster OX=7227 GN=Uev1A PE=1 SV=1
Q9W369	Mutant tan OS=Drosophila melanogaster OX=7227 GN=t PE=1 SV=1		Q9W369	Mutant tan OS=Drosophila melanogaster OX=7227 GN=t PE=1 SV=1		Q9VVU8	IP09469p1 OS=Drosophila melanogaster OX=7227 GN=Dmel\CG14077 PE=2 SV=2		X2JEM4	40S ribosomal protein S28 OS=Drosophila melanogaster OX=7227 GN=RpS28b PE=2 SV=1
Q9W392	CCT-beta OS=Drosophila melanogaster OX=7227 GN=CCT2 PE=1 SV=2		Q9W392	CCT-beta OS=Drosophila melanogaster OX=7227 GN=CCT2 PE=1 SV=2		Q8MRM0	GH16740p OS=Drosophila melanogaster OX=7227 GN=GstT4 PE=1 SV=1		A1Z9E3	Elongation factor Tu OS=Drosophila melanogaster OX=7227 GN=mEFTu1 PE=1 SV=1
Q9W3K9	FI02989p OS=Drosophila melanogaster OX=7227 GN=Ldsdh1 PE=1 SV=1		Q9W3K9	FI02989p OS=Drosophila melanogaster OX=7227 GN=Ldsdh1 PE=1 SV=1		P18491	Protein extra-macrochaetae OS=Drosophila melanogaster OX=7227 GN=emc PE=1 SV=2		Q9W3Y3	Calcyclin-binding protein OS=Drosophila melanogaster OX=7227 GN=Dmel\CG3226 PE=1 SV=1
Q9W3M7	RNA helicase OS=Drosophila melanogaster OX=7227 GN=mahe PE=1 SV=1		Q9W3M7	RNA helicase OS=Drosophila melanogaster OX=7227 GN=mahe PE=1 SV=1		O18413	26S proteasome regulatory subunit 8 OS=Drosophila melanogaster OX=7227 GN=Rpt6 PE=1 SV=2		Q8IQL2	MIP30042p OS=Drosophila melanogaster OX=7227 GN=saturn PE=2 SV=1
Q9W3N1	RH59310p OS=Drosophila melanogaster OX=7227 GN=spidey PE=1 SV=1		Q9W3N1	RH59310p OS=Drosophila melanogaster OX=7227 GN=spidey PE=1 SV=1		Q9W281	GH02866p OS=Drosophila melanogaster OX=7227 GN=Dmel\CG6758 PE=2 SV=1		Q7JUZ6	DnaJ-related co-chaperone MRJ OS=Drosophila melanogaster OX=7227 GN=mrj PE=2 SV=1
Q9W3N7	Complex I-MNLL OS=Drosophila melanogaster OX=7227 GN=ND-MNLL PE=2 SV=1		Q9W3N7	Complex I-MNLL OS=Drosophila melanogaster OX=7227 GN=ND-MNLL PE=2 SV=1		Q5EAK6	Serine/threonine-protein kinase ATM OS=Drosophila melanogaster OX=7227 GN=tefu PE=2 SV=1		Q8IMW8	AT20732p OS=Drosophila melanogaster OX=7227 GN=Dmel\CG33340 PE=2 SV=1
Q9W3R4	MIP13858p OS=Drosophila melanogaster OX=7227 GN=Dmel\CG15034 PE=2 SV=1		Q9W3R4	MIP13858p OS=Drosophila melanogaster OX=7227 GN=Dmel\CG15034 PE=2 SV=1		Q9VIX9	GH16267p OS=Drosophila melanogaster OX=7227 GN=Dmel\CG17349 PE=2 SV=2		Q9VNF3	RE01652p OS=Drosophila melanogaster OX=7227 GN=Dmel\CG12171 PE=1 SV=1
Q9W3W4	5-demethoxyubiquinone hydroxylase, mitochondrial OS=Drosophila melanogaster OX=7227 GN=Coq7 PE=2 SV=2		Q9W3W4	5-demethoxyubiquinone hydroxylase, mitochondrial OS=Drosophila melanogaster OX=7227 GN=Coq7 PE=2 SV=2		Q95T35	GH27234p OS=Drosophila melanogaster OX=7227 GN=CG18170 PE=1 SV=1		P91926	AP-2 complex subunit alpha OS=Drosophila melanogaster OX=7227 GN=AP-2alpha PE=1 SV=1
Q9W3X5	Fumarate hydratase OS=Drosophila melanogaster OX=7227 GN=Fum2 PE=2 SV=2		Q9W3X5	Fumarate hydratase OS=Drosophila melanogaster OX=7227 GN=Fum2 PE=2 SV=2		P20349	Sex-regulated protein janus-B OS=Drosophila melanogaster OX=7227 GN=janB PE=2 SV=1		D0IQJ8	Cysteine string protein, isoform F OS=Drosophila melanogaster OX=7227 GN=Csp PE=1 SV=1
Q9W3X6	Fumarate hydratase OS=Drosophila melanogaster OX=7227 GN=Fum1 PE=1 SV=3		Q9W3X6	Fumarate hydratase OS=Drosophila melanogaster OX=7227 GN=Fum1 PE=1 SV=3		A0A0B4KG54	S-methyl-5'-thioadenosine phosphorylase OS=Drosophila melanogaster OX=7227 GN=Mtap PE=3 SV=1		Q9VWB4	Serpin 77Bb OS=Drosophila melanogaster OX=7227 GN=Spn77Bb PE=1 SV=3
Q9W401	Probable citrate synthase, mitochondrial OS=Drosophila melanogaster OX=7227 GN=kdn PE=2 SV=1		Q9W401	Probable citrate synthase, mitochondrial OS=Drosophila melanogaster OX=7227 GN=kdn PE=2 SV=1		Q9VUJ1	Proteasome subunit beta OS=Drosophila melanogaster OX=7227 GN=Prosbeta2 PE=1 SV=1		M9PGV6	Alpha spectrin, isoform B OS=Drosophila melanogaster OX=7227 GN=alpha-Spec PE=3 SV=1
Q9W402	Complex I-B16.6 OS=Drosophila melanogaster OX=7227 GN=ND-B16.6 PE=1 SV=1		Q9W402	Complex I-B16.6 OS=Drosophila melanogaster OX=7227 GN=ND-B16.6 PE=1 SV=1		Q9Y119	BcDNA.GH08860 OS=Drosophila melanogaster OX=7227 GN=Tps1 PE=1 SV=1		A1Z838	GPI ethanolamine phosphate transferase 1 OS=Drosophila melanogaster OX=7227 GN=PIG-N PE=3 SV=1
Q9W457	Serine hydroxymethyltransferase OS=Drosophila melanogaster OX=7227 GN=Shmt PE=1 SV=1		Q9W457	Serine hydroxymethyltransferase OS=Drosophila melanogaster OX=7227 GN=Shmt PE=1 SV=1		Q9W299	Sugar phosphate phosphatase OS=Drosophila melanogaster OX=7227 GN=Dmel\CG11474 PE=1 SV=1		Q8IQZ7	FI19014p1 OS=Drosophila melanogaster OX=7227 GN=Fim PE=1 SV=1
Q9W4G9	Uncharacterized protein OS=Drosophila melanogaster OX=7227 GN=Dmel\CG2871 PE=4 SV=2		Q9W4G9	Uncharacterized protein OS=Drosophila melanogaster OX=7227 GN=Dmel\CG2871 PE=4 SV=2		Q9VZ08	Receptor-mediated endocytosis protein 6 homolog OS=Drosophila melanogaster OX=7227 GN=CG1657 PE=1 SV=2		Q9W2U8	Neb-cGP, isoform A OS=Drosophila melanogaster OX=7227 GN=Neb-cGP PE=1 SV=1
Q9W4H4	Pyruvate dehydrogenase E1 component subunit alpha OS=Drosophila melanogaster OX=7227 GN=Dmel\CG7024 PE=2 SV=1		Q9W4H4	Pyruvate dehydrogenase E1 component subunit alpha OS=Drosophila melanogaster OX=7227 GN=Dmel\CG7024 PE=2 SV=1		P28668	Bifunctional glutamate/proline--tRNA ligase OS=Drosophila melanogaster OX=7227 GN=GluProRS PE=1 SV=2		O97477	Inositol-3-phosphate synthase OS=Drosophila melanogaster OX=7227 GN=Inos PE=1 SV=1
Q9W4K0	CHOp24, isoform A OS=Drosophila melanogaster OX=7227 GN=CHOp24 PE=1 SV=1		Q9W4K0	CHOp24, isoform A OS=Drosophila melanogaster OX=7227 GN=CHOp24 PE=1 SV=1		Q9VYG1	26S proteasome non-ATPase regulatory subunit 5 OS=Drosophila melanogaster OX=7227 GN=CG12096 PE=1 SV=3		O46037	Vinculin OS=Drosophila melanogaster OX=7227 GN=Vinc PE=1 SV=1
Q9W4U2	RH09070p OS=Drosophila melanogaster OX=7227 GN=BcDNA:RH09070 PE=1 SV=2		Q9W4U2	RH09070p OS=Drosophila melanogaster OX=7227 GN=BcDNA:RH09070 PE=1 SV=2		Q9VWI0	NADH dehydrogenase [ubiquinone] iron-sulfur protein 4, mitochondrial OS=Drosophila melanogaster OX=7227 GN=ND-18 PE=1 SV=2		A4V0B5	Nervana 2, isoform F OS=Drosophila melanogaster OX=7227 GN=nrv2 PE=1 SV=1
Q9W555	Coatomer subunit delta OS=Drosophila melanogaster OX=7227 GN=deltaCOP PE=1 SV=1		Q9W555	Coatomer subunit delta OS=Drosophila melanogaster OX=7227 GN=deltaCOP PE=1 SV=1		Q9VQ22	LP24076p OS=Drosophila melanogaster OX=7227 GN=nis PE=2 SV=2		O18405	Surfeit locus protein 4 homolog OS=Drosophila melanogaster OX=7227 GN=Surf4 PE=2 SV=1
Q9W5B8	IP05715p OS=Drosophila melanogaster OX=7227 GN=Dmel\CG14631 PE=2 SV=1		Q9W5B8	IP05715p OS=Drosophila melanogaster OX=7227 GN=Dmel\CG14631 PE=2 SV=1		Q9W1V3	rRNA 2'-O-methyltransferase fibrillarin OS=Drosophila melanogaster OX=7227 GN=Fib PE=2 SV=1		A0A0C4DHC8	Aldehyde dehydrogenase type III, isoform Q OS=Drosophila melanogaster OX=7227 GN=Aldh-III PE=1 SV=1
Q9W5R5	LD47843p OS=Drosophila melanogaster OX=7227 GN=Slmap PE=1 SV=2		Q9W5R5	LD47843p OS=Drosophila melanogaster OX=7227 GN=Slmap PE=1 SV=2		A0A0B4LGJ9	Glycerol-3-phosphate acyltransferase 4, isoform D OS=Drosophila melanogaster OX=7227 GN=Gpat4 PE=1 SV=1		Q9W0P5	UDP-glucose 4-epimerase OS=Drosophila melanogaster OX=7227 GN=Gale PE=1 SV=1
Q9W5R8	60S ribosomal protein L5 OS=Drosophila melanogaster OX=7227 GN=RpL5 PE=1 SV=2		Q9W5R8	60S ribosomal protein L5 OS=Drosophila melanogaster OX=7227 GN=RpL5 PE=1 SV=2		Q24492	Replication protein A 70 kDa DNA-binding subunit OS=Drosophila melanogaster OX=7227 GN=RpA-70 PE=1 SV=1		Q9VPR3	PfkB domain-containing protein OS=Drosophila melanogaster OX=7227 GN=Dmel\CG2794 PE=1 SV=1
Q9XYN7	Proteasome subunit beta type-3 OS=Drosophila melanogaster OX=7227 GN=Prosbeta3 PE=1 SV=1		Q9XYN7	Proteasome subunit beta type-3 OS=Drosophila melanogaster OX=7227 GN=Prosbeta3 PE=1 SV=1		P25867	Ubiquitin-conjugating enzyme E2-17 kDa OS=Drosophila melanogaster OX=7227 GN=eff PE=2 SV=1		Q9W380	RH45008p OS=Drosophila melanogaster OX=7227 GN=Dmel\CG9034 PE=2 SV=1
Q9XYZ9	Glutathione S transferase E12, isoform A OS=Drosophila melanogaster OX=7227 GN=GstE12 PE=1 SV=1		Q9XYZ9	Glutathione S transferase E12, isoform A OS=Drosophila melanogaster OX=7227 GN=GstE12 PE=1 SV=1		Q9VRD4	Glyoxalase domain-containing protein 4 OS=Drosophila melanogaster OX=7227 GN=Dmel\CG1532 PE=1 SV=1		M9NHG9	Proline dehydrogenase OS=Drosophila melanogaster OX=7227 GN=slgA PE=1 SV=1
Q9XZ61	Ubiquitin carboxyl-terminal hydrolase OS=Drosophila melanogaster OX=7227 GN=Uch-L5 PE=1 SV=1		Q9XZ61	Ubiquitin carboxyl-terminal hydrolase OS=Drosophila melanogaster OX=7227 GN=Uch-L5 PE=1 SV=1		D1FYT3	GEO09079p1 OS=Drosophila melanogaster OX=7227 GN=Obp99b PE=1 SV=1		Q7KN90	Cysteine--tRNA ligase, cytoplasmic OS=Drosophila melanogaster OX=7227 GN=CysRS PE=1 SV=1
Q9XZJ4	Proteasome subunit alpha type-6 OS=Drosophila melanogaster OX=7227 GN=Prosalpha1 PE=1 SV=2		Q9XZJ4	Proteasome subunit alpha type-6 OS=Drosophila melanogaster OX=7227 GN=Prosalpha1 PE=1 SV=2		Q9W1I2	Benign gonial cell neoplasm protein OS=Drosophila melanogaster OX=7227 GN=bgcn PE=1 SV=2		Q9W4R4	GEO08825p1 OS=Drosophila melanogaster OX=7227 GN=BcDNA:AT30881 PE=2 SV=1
Q9Y114	BcDNA.GH10229 OS=Drosophila melanogaster OX=7227 GN=anon-WO0172774.24 PE=1 SV=1		Q9Y114	BcDNA.GH10229 OS=Drosophila melanogaster OX=7227 GN=anon-WO0172774.24 PE=1 SV=1		Q9W0Y1	Troponin C-akin-1 protein OS=Drosophila melanogaster OX=7227 GN=Tina-1 PE=2 SV=1		A1Z9J4	Protein DJ-1alpha OS=Drosophila melanogaster OX=7227 GN=DJ-1alpha PE=1 SV=1
Q9Y170	BcDNA.GH02250 OS=Drosophila melanogaster OX=7227 GN=ocn PE=2 SV=1		Q9Y170	BcDNA.GH02250 OS=Drosophila melanogaster OX=7227 GN=ocn PE=2 SV=1		Q8IRR0	Uncharacterized protein, isoform B OS=Drosophila melanogaster OX=7227 GN=Dmel\CG3566 PE=1 SV=3		Q7K274	LD15586p OS=Drosophila melanogaster OX=7227 GN=l(2)k09913 PE=1 SV=1
X2J4W8	Kruppel homolog 2, isoform C OS=Drosophila melanogaster OX=7227 GN=Kr-h2 PE=1 SV=1		X2J4W8	Kruppel homolog 2, isoform C OS=Drosophila melanogaster OX=7227 GN=Kr-h2 PE=1 SV=1		Q7PL91	GEO11417p1 OS=Drosophila melanogaster OX=7227 GN=ND-AGGG PE=2 SV=1		Q9VDT1	Arc42 OS=Drosophila melanogaster OX=7227 GN=Arc42 PE=1 SV=1
X2J5E8	Peptidylprolyl isomerase OS=Drosophila melanogaster OX=7227 GN=Fkbp59 PE=4 SV=1		X2J5E8	Peptidylprolyl isomerase OS=Drosophila melanogaster OX=7227 GN=Fkbp59 PE=4 SV=1		Q9VVK5	Adenosine deaminase OS=Drosophila melanogaster OX=7227 GN=Adgf-A PE=1 SV=1		Q9W0B3	GH19706p OS=Drosophila melanogaster OX=7227 GN=Vta1 PE=1 SV=1
X2J5G6	Ribosomal protein L7, isoform B OS=Drosophila melanogaster OX=7227 GN=RpL7 PE=3 SV=1		X2J5G6	Ribosomal protein L7, isoform B OS=Drosophila melanogaster OX=7227 GN=RpL7 PE=3 SV=1		X2J4N6	Uncharacterized protein, isoform B OS=Drosophila melanogaster OX=7227 GN=Dmel\CG6907 PE=3 SV=1		Q9VMB8	Cytochrome c oxidase subunit 5B-like OS=Drosophila melanogaster OX=7227 GN=COX5BL PE=2 SV=1
X2J8F5	Larval serum protein 1 beta, isoform B OS=Drosophila melanogaster OX=7227 GN=Lsp1beta PE=4 SV=1		X2J8F5	Larval serum protein 1 beta, isoform B OS=Drosophila melanogaster OX=7227 GN=Lsp1beta PE=4 SV=1		Q9W4E0	GH14578p OS=Drosophila melanogaster OX=7227 GN=Dmel\CG3323 PE=1 SV=2		Q9VF44	IP11229p OS=Drosophila melanogaster OX=7227 GN=Dmel\CG4520 PE=2 SV=1
X2J8L3	Adenine phosphoribosyltransferase OS=Drosophila melanogaster OX=7227 GN=Aprt PE=3 SV=1		X2J8L3	Adenine phosphoribosyltransferase OS=Drosophila melanogaster OX=7227 GN=Aprt PE=3 SV=1		Q9V461	DNA replication licensing factor Mcm6 OS=Drosophila melanogaster OX=7227 GN=Mcm6 PE=1 SV=1		Q9W2E8	Complex I-B12 OS=Drosophila melanogaster OX=7227 GN=ND-B12 PE=2 SV=1
X2JAX3	E2 ubiquitin-conjugating enzyme OS=Drosophila melanogaster OX=7227 GN=Ubc4 PE=1 SV=1		X2JAX3	E2 ubiquitin-conjugating enzyme OS=Drosophila melanogaster OX=7227 GN=Ubc4 PE=1 SV=1		Q9VCG6	IP14417p1 OS=Drosophila melanogaster OX=7227 GN=tbrd-1 PE=2 SV=1		A0A0B4KGX1	Jaguar, isoform L OS=Drosophila melanogaster OX=7227 GN=jar PE=1 SV=1
X2JC31	Clathrin heavy chain OS=Drosophila melanogaster OX=7227 GN=Chc PE=3 SV=1		X2JC31	Clathrin heavy chain OS=Drosophila melanogaster OX=7227 GN=Chc PE=3 SV=1		Q9VEJ4	HL05730p OS=Drosophila melanogaster OX=7227 GN=Dmel\CG5823 PE=1 SV=2		P52295	Importin subunit alpha OS=Drosophila melanogaster OX=7227 GN=Pen PE=1 SV=2
X2JC35	60S ribosomal protein L36 OS=Drosophila melanogaster OX=7227 GN=RpL36 PE=2 SV=1		X2JC35	60S ribosomal protein L36 OS=Drosophila melanogaster OX=7227 GN=RpL36 PE=2 SV=1		Q27268	ATP-dependent RNA helicase WM6 OS=Drosophila melanogaster OX=7227 GN=Hel25E PE=1 SV=1		Q9VDV2	AT06125p OS=Drosophila melanogaster OX=7227 GN=Dmel\CG6195 PE=1 SV=1
X2JCS6	60S ribosomal protein L7a OS=Drosophila melanogaster OX=7227 GN=RpL7A PE=3 SV=1		X2JCS6	60S ribosomal protein L7a OS=Drosophila melanogaster OX=7227 GN=RpL7A PE=3 SV=1		Q7KV35	Uncharacterized protein OS=Drosophila melanogaster OX=7227 GN=Dmel\CG33235 PE=4 SV=1		Q23997	Imaginal disk growth factor 6 OS=Drosophila melanogaster OX=7227 GN=Idgf6 PE=1 SV=2
X2JCV2	Larval serum protein 2, isoform B OS=Drosophila melanogaster OX=7227 GN=Lsp2 PE=4 SV=1		X2JCV2	Larval serum protein 2, isoform B OS=Drosophila melanogaster OX=7227 GN=Lsp2 PE=4 SV=1		M9PBZ9	eIF-4F 25 kDa subunit OS=Drosophila melanogaster OX=7227 GN=eIF4E1 PE=1 SV=1		Q7K0S5	GDI interacting protein 3, isoform B OS=Drosophila melanogaster OX=7227 GN=Gint3 PE=1 SV=1
X2JD93	Uncharacterized protein, isoform C OS=Drosophila melanogaster OX=7227 GN=BcDNA:AT20031 PE=3 SV=1		X2JD93	Uncharacterized protein, isoform C OS=Drosophila melanogaster OX=7227 GN=BcDNA:AT20031 PE=3 SV=1		M9PFR9	Eukaryotic peptide chain release factor subunit 1 OS=Drosophila melanogaster OX=7227 GN=eRF1 PE=1 SV=1		Q9VZ88	AT07585p OS=Drosophila melanogaster OX=7227 GN=cg12493 PE=2 SV=2
X2JE06	GEO07624p1 OS=Drosophila melanogaster OX=7227 GN=RpL24 PE=1 SV=1		X2JE06	GEO07624p1 OS=Drosophila melanogaster OX=7227 GN=RpL24 PE=1 SV=1		Q9V3P3	LD45860p OS=Drosophila melanogaster OX=7227 GN=REG PE=1 SV=1		Q9VQH1	FI19814p1 OS=Drosophila melanogaster OX=7227 GN=G6P PE=2 SV=2
X2JEJ0	Bleomycin hydrolase OS=Drosophila melanogaster OX=7227 GN=Dmel\CG1440 PE=1 SV=1		X2JEJ0	Bleomycin hydrolase OS=Drosophila melanogaster OX=7227 GN=Dmel\CG1440 PE=1 SV=1		Q53YH3	Calreticulin OS=Drosophila melanogaster OX=7227 GN=Calr PE=1 SV=1		P15357	Ubiquitin-40S ribosomal protein S27a OS=Drosophila melanogaster OX=7227 GN=RpS27A PE=1 SV=2
X2JEY5	AMP deaminase OS=Drosophila melanogaster OX=7227 GN=AMPdeam PE=1 SV=1		X2JEY5	AMP deaminase OS=Drosophila melanogaster OX=7227 GN=AMPdeam PE=1 SV=1		Q9VI25	Neurochondrin homolog OS=Drosophila melanogaster OX=7227 GN=Neurochondrin PE=2 SV=1		A0A0C4DHE8	40S ribosomal protein S29 OS=Drosophila melanogaster OX=7227 GN=RpS29 PE=1 SV=1
X2JF59	Thioredoxin peroxidase 1, isoform C OS=Drosophila melanogaster OX=7227 GN=Jafrac1 PE=1 SV=1		X2JF59	Thioredoxin peroxidase 1, isoform C OS=Drosophila melanogaster OX=7227 GN=Jafrac1 PE=1 SV=1		P55824	Probable ubiquitin carboxyl-terminal hydrolase FAF OS=Drosophila melanogaster OX=7227 GN=faf PE=1 SV=2		Q9VFH6	Protein Cep78 homolog OS=Drosophila melanogaster OX=7227 GN=CG7886 PE=2 SV=2
X2JFG0	Aspartate carbamoyltransferase OS=Drosophila melanogaster OX=7227 GN=r PE=1 SV=1		X2JFG0	Aspartate carbamoyltransferase OS=Drosophila melanogaster OX=7227 GN=r PE=1 SV=1		A0A0B4LES3	Presequence protease, mitochondrial OS=Drosophila melanogaster OX=7227 GN=Dmel\CG3107 PE=3 SV=1		Q9VBQ5	LD38433p OS=Drosophila melanogaster OX=7227 GN=Dmel\CG5112 PE=1 SV=1
Q24560	Tubulin beta-1 chain OS=Drosophila melanogaster OX=7227 GN=betaTub56D PE=1 SV=2		A1ZBL0	Tubulin beta chain OS=Drosophila melanogaster OX=7227 GN=betaTub56D PE=1 SV=1		Q94524	Dynein light chain Tctex-type OS=Drosophila melanogaster OX=7227 GN=Dlc90F PE=1 SV=1		Q9VN44	FI07923p OS=Drosophila melanogaster OX=7227 GN=Karybeta3 PE=1 SV=1
A0A0S0WIH4	Myosin heavy chain, isoform V OS=Drosophila melanogaster OX=7227 GN=Mhc PE=1 SV=1		P10987	Actin-5C OS=Drosophila melanogaster OX=7227 GN=Act5C PE=1 SV=4					O61491	Flotillin-1 OS=Drosophila melanogaster OX=7227 GN=Flo1 PE=2 SV=1
A0A0B4LH50	Actin 87E, isoform C OS=Drosophila melanogaster OX=7227 GN=Act87E PE=3 SV=1		E1JHJ3	Myosin heavy chain, isoform O OS=Drosophila melanogaster OX=7227 GN=Mhc PE=1 SV=1					Q9W1B2	MICOS complex subunit MIC10 OS=Drosophila melanogaster OX=7227 GN=Minos1c PE=2 SV=1
Q7KN62	Transitional endoplasmic reticulum ATPase TER94 OS=Drosophila melanogaster OX=7227 GN=TER94 PE=1 SV=1		P83967	Actin, indirect flight muscle OS=Drosophila melanogaster OX=7227 GN=Act88F PE=1 SV=1					Q9VV60	Tyrosine--tRNA ligase OS=Drosophila melanogaster OX=7227 GN=TyrRS PE=1 SV=1
O96860	Dynein light chain 2, cytoplasmic OS=Drosophila melanogaster OX=7227 GN=Cdlc2 PE=1 SV=1		P53501	Actin-57B OS=Drosophila melanogaster OX=7227 GN=Act57B PE=1 SV=1					Q9U9Q4	Eukaryotic translation initiation factor 3 subunit H OS=Drosophila melanogaster OX=7227 GN=eIF3h PE=1 SV=2
Q9VK25	GH23180p OS=Drosophila melanogaster OX=7227 GN=Pect PE=1 SV=2		Q8IP79	Phosphoethanolamine cytidylyltransferase, isoform C OS=Drosophila melanogaster OX=7227 GN=Pect PE=1 SV=2					Q0E9B6	40S ribosomal protein S11 OS=Drosophila melanogaster OX=7227 GN=RpS11 PE=1 SV=1
M9PF61	Aldo-keto reductase 1B, isoform C OS=Drosophila melanogaster OX=7227 GN=Akr1B PE=1 SV=1		M9PI17	Aldo-keto reductase 1B, isoform D OS=Drosophila melanogaster OX=7227 GN=Akr1B PE=1 SV=1					Q9VCK6	LD34157p OS=Drosophila melanogaster OX=7227 GN=Dmel\CG10184 PE=1 SV=1
Q7JX87	Peroxiredoxin 2540-2 OS=Drosophila melanogaster OX=7227 GN=Prx2540-2 PE=1 SV=1		A0A4D6K1L3	Cut up, isoform F OS=Drosophila melanogaster OX=7227 GN=ctp PE=3 SV=1					B9ER12	MICOS complex subunit MIC13 OS=Drosophila melanogaster OX=7227 GN=CG30459-RA PE=2 SV=1
Q9VGQ4	GH25284p OS=Drosophila melanogaster OX=7227 GN=scpr-B PE=2 SV=2		A0A0B4K618	Fmr1, isoform G OS=Drosophila melanogaster OX=7227 GN=Fmr1 PE=1 SV=1					Q9W3S0	GH24548p OS=Drosophila melanogaster OX=7227 GN=Dmel\CG1958 PE=2 SV=1
Q9VKI8	GH03305p OS=Drosophila melanogaster OX=7227 GN=GH26 PE=1 SV=1		A0A0B4LFZ4	Vesicle-fusing ATPase OS=Drosophila melanogaster OX=7227 GN=TER94 PE=1 SV=1					Q9VXI6	Cytochrome b-c1 complex subunit 7 OS=Drosophila melanogaster OX=7227 GN=UQCR-14 PE=1 SV=1
Q9W1J5	Receptor expression-enhancing protein OS=Drosophila melanogaster OX=7227 GN=Dmel\CG5539 PE=2 SV=2		A0A0B4K7Q4	Zipper, isoform I OS=Drosophila melanogaster OX=7227 GN=zip PE=1 SV=1					Q9VXK7	LD31474p OS=Drosophila melanogaster OX=7227 GN=ND-20 PE=2 SV=1
Q8SXC9	GH05933p OS=Drosophila melanogaster OX=7227 GN=CG2077 PE=2 SV=1		A1Z892	LD11278p OS=Drosophila melanogaster OX=7227 GN=Prx2540-1 PE=2 SV=1					Q9VQ78	LD16031p OS=Drosophila melanogaster OX=7227 GN=TBCD PE=1 SV=1
M9PD18	H(+)-transporting two-sector ATPase OS=Drosophila melanogaster OX=7227 GN=Vha68-1 PE=1 SV=1		A0A0C4DHE7	Glutamate dehydrogenase OS=Drosophila melanogaster OX=7227 GN=Gdh PE=1 SV=1					Q7KTH8	COP9 signalosome complex subunit 8 OS=Drosophila melanogaster OX=7227 GN=CSN8 PE=1 SV=1
Q9VEM4	Carn_acyltransf domain-containing protein OS=Drosophila melanogaster OX=7227 GN=Dmel\CG5265 PE=3 SV=1		X2JB25	Yolk protein 2, isoform B OS=Drosophila melanogaster OX=7227 GN=Yp2 PE=1 SV=1					P16620	Tyrosine-protein phosphatase 69D OS=Drosophila melanogaster OX=7227 GN=Ptp69D PE=1 SV=2
Q9NFU0	Synaptic functional regulator FMR1 OS=Drosophila melanogaster OX=7227 GN=Fmr1 PE=1 SV=1		M9PF25	Boule, isoform F OS=Drosophila melanogaster OX=7227 GN=bol PE=1 SV=1					Q9VA37	Protein dj-1beta OS=Drosophila melanogaster OX=7227 GN=dj-1beta PE=1 SV=3
Q9VZ88	AT07585p OS=Drosophila melanogaster OX=7227 GN=cg12493 PE=2 SV=2		Q9VB96	Uncharacterized protein, isoform A OS=Drosophila melanogaster OX=7227 GN=Dmel\CG31075 PE=1 SV=2					Q960Y8	Aluminum tubes, isoform G OS=Drosophila melanogaster OX=7227 GN=alt PE=1 SV=1
Q99323	Myosin heavy chain, non-muscle OS=Drosophila melanogaster OX=7227 GN=zip PE=1 SV=2		P25007	Peptidyl-prolyl cis-trans isomerase OS=Drosophila melanogaster OX=7227 GN=Cyp1 PE=1 SV=2					Q8T8S2	Uridine phosphorylase OS=Drosophila melanogaster OX=7227 GN=Dmel\CG3788 PE=2 SV=1
Q9VFM3	IP10175p OS=Drosophila melanogaster OX=7227 GN=Dmel\CG9722 PE=2 SV=1		M9MRJ4	Muscle-specific protein 300 kDa, isoform G OS=Drosophila melanogaster OX=7227 GN=Msp300 PE=1 SV=1					Q9VZH1	Cilia- and flagella-associated protein 298 OS=Drosophila melanogaster OX=7227 GN=CG18675 PE=2 SV=2
Q9VMX1	KIF-binding protein OS=Drosophila melanogaster OX=7227 GN=CG14043 PE=2 SV=1		Q7JUS1	AT09608p OS=Drosophila melanogaster OX=7227 GN=CG30491;CG30495 PE=1 SV=1					Q9VAH3	Short-chain dehydrogenase/reductase OS=Drosophila melanogaster OX=7227 GN=sro PE=2 SV=1
Q6IGA4	ACP53C14C OS=Drosophila melanogaster OX=7227 GN=Acp53C14c PE=2 SV=1		Q7JYK1	60S ribosomal protein L40 OS=Drosophila melanogaster OX=7227 GN=RpL40 PE=1 SV=1					Q9VQ11	IP19042p OS=Drosophila melanogaster OX=7227 GN=Dmel\CG31928 PE=2 SV=1
Q9VI49	Uncharacterized protein OS=Drosophila melanogaster OX=7227 GN=BcDNA:GH19145 PE=4 SV=2		Q9VGQ3	SCP-containing protein A OS=Drosophila melanogaster OX=7227 GN=scpr-A PE=4 SV=2					Q95RA9	GILT-like protein 1 OS=Drosophila melanogaster OX=7227 GN=GILT1 PE=1 SV=1
P15357	Ubiquitin-40S ribosomal protein S27a OS=Drosophila melanogaster OX=7227 GN=RpS27A PE=1 SV=2		Q9VVP4	FI06132p OS=Drosophila melanogaster OX=7227 GN=Dmel\CG5103 PE=2 SV=1					Q9VEQ1	ER membrane protein complex subunit 2 OS=Drosophila melanogaster OX=7227 GN=EMC2A PE=2 SV=1
Q9VBQ5	LD38433p OS=Drosophila melanogaster OX=7227 GN=Dmel\CG5112 PE=1 SV=1		P40945	ADP-ribosylation factor 2 OS=Drosophila melanogaster OX=7227 GN=Arf102F PE=2 SV=2					Q8INP3	Uncharacterized protein, isoform B OS=Drosophila melanogaster OX=7227 GN=CG33187 PE=4 SV=3
P91926	AP-2 complex subunit alpha OS=Drosophila melanogaster OX=7227 GN=AP-2alpha PE=1 SV=1		Q9Y171	BcDNA.GH02220 OS=Drosophila melanogaster OX=7227 GN=OXA1L PE=2 SV=1					Q0E8X7	Reduction of Rh1, isoform A OS=Drosophila melanogaster OX=7227 GN=roh PE=1 SV=1
Q1RL12	IP16413p OS=Drosophila melanogaster OX=7227 GN=nrv2 PE=1 SV=1		Q9VLY0	ATP synthase subunit OS=Drosophila melanogaster OX=7227 GN=ATPsynGL PE=2 SV=3					Q9VF87	Cytoplasmic FMR1-interacting protein OS=Drosophila melanogaster OX=7227 GN=Sra-1 PE=1 SV=1
Q7JY07	Glyceraldehyde-3-phosphate dehydrogenase OS=Drosophila melanogaster OX=7227 GN=anon-WO0140519.132 PE=2 SV=1		Q9VPN5	LD03220p OS=Drosophila melanogaster OX=7227 GN=Stip1 PE=1 SV=1					Q9VQ88	Ubiquinol-cytochrome-c reductase complex assembly factor 3 OS=Drosophila melanogaster OX=7227 GN=Dmel\CG15386 PE=3 SV=1
Q0E8X7	Reduction of Rh1, isoform A OS=Drosophila melanogaster OX=7227 GN=roh PE=1 SV=1		X2JEX8	Yolk protein 3, isoform B OS=Drosophila melanogaster OX=7227 GN=Yp3 PE=1 SV=1					P18935	Cytochrome b OS=Drosophila melanogaster OX=7227 GN=mt:Cyt-b PE=3 SV=2
Q9VFF2	FI01402p OS=Drosophila melanogaster OX=7227 GN=CG3641 PE=2 SV=2		Q9V3W0	RutC family protein UK114 OS=Drosophila melanogaster OX=7227 GN=UK114 PE=2 SV=1					A1ZB70	Glutathione S transferase E5 OS=Drosophila melanogaster OX=7227 GN=GstE5 PE=1 SV=1
A8JNU6	Neural conserved at 73EF, isoform I OS=Drosophila melanogaster OX=7227 GN=Nc73EF PE=1 SV=1		P61851	Superoxide dismutase [Cu-Zn] OS=Drosophila melanogaster OX=7227 GN=Sod1 PE=1 SV=2					Q9W5C2	Translocating chain-associated membrane protein OS=Drosophila melanogaster OX=7227 GN=TRAM PE=1 SV=1
Q8T465	AT13777p OS=Drosophila melanogaster OX=7227 GN=Dmel\CG12861 PE=2 SV=1		Q9VM21	Armadillo repeat-containing protein gudu OS=Drosophila melanogaster OX=7227 GN=gudu PE=2 SV=1					D2A6K3	Aldehyde reductase Y, isoform D OS=Drosophila melanogaster OX=7227 GN=ARY PE=4 SV=1
Q9W3P6	CG10920-PA OS=Drosophila melanogaster OX=7227 GN=Dmel\CG10920 PE=2 SV=2		Q9VS00	WD_REPEATS_REGION domain-containing protein OS=Drosophila melanogaster OX=7227 GN=Dmel\CG10064 PE=4 SV=1					Q9VWL3	Uncharacterized protein OS=Drosophila melanogaster OX=7227 GN=Dmel\CG7453 PE=1 SV=2
Q95083	Proteasome subunit alpha type-5 OS=Drosophila melanogaster OX=7227 GN=Prosalpha5 PE=2 SV=2		Q6GKZ1	AT19737p OS=Drosophila melanogaster OX=7227 GN=klhl10 PE=1 SV=1					X2JEB6	Imaginal disc growth factor 4, isoform C OS=Drosophila melanogaster OX=7227 GN=Idgf4 PE=1 SV=1
Q9VX02	Mitochondrial 18 kDa protein OS=Drosophila melanogaster OX=7227 GN=bs13c01.y1 PE=1 SV=1		Q9VJC7	Elongation factor Ts, mitochondrial OS=Drosophila melanogaster OX=7227 GN=mEFTs PE=2 SV=1					Q8IPZ9	FI02831p OS=Drosophila melanogaster OX=7227 GN=CG15407 PE=2 SV=1
Q9VCA5	Phenylalanine--tRNA ligase beta subunit OS=Drosophila melanogaster OX=7227 GN=beta-PheRS PE=1 SV=1		A0AQH0	Proteasome subunit beta OS=Drosophila melanogaster OX=7227 GN=Prosbeta1 PE=1 SV=1					Q9VXE8	RE34144p OS=Drosophila melanogaster OX=7227 GN=Ubc7 PE=1 SV=1
D3DMW7	MIP16962p OS=Drosophila melanogaster OX=7227 GN=RhoL PE=1 SV=1		Q9VRL0	Cytochrome c1, isoform A OS=Drosophila melanogaster OX=7227 GN=Cyt-c1 PE=1 SV=1					O76521	Importin subunit alpha OS=Drosophila melanogaster OX=7227 GN=Kap-alpha1 PE=2 SV=1
Q9V436	26S proteasome non-ATPase regulatory subunit 8 OS=Drosophila melanogaster OX=7227 GN=Rpn12 PE=1 SV=1		Q9VWI2	N(Alpha)-acetyltransferase 15/16, isoform A OS=Drosophila melanogaster OX=7227 GN=Naa15-16 PE=1 SV=1					Q9VVS6	Autophagy-related 3 OS=Drosophila melanogaster OX=7227 GN=Atg3 PE=1 SV=1
Q9VWV6	Transferrin OS=Drosophila melanogaster OX=7227 GN=Tsf1 PE=1 SV=1		P35128	Ubiquitin-conjugating enzyme E2 N OS=Drosophila melanogaster OX=7227 GN=ben PE=1 SV=1					Q9V3Q7	Na/K-ATPase beta subunit isoform 4 OS=Drosophila melanogaster OX=7227 GN=JYbeta2 PE=2 SV=1
P82147	Protein lethal(2)essential for life OS=Drosophila melanogaster OX=7227 GN=l(2)efl PE=1 SV=1		M9PBZ9	eIF-4F 25 kDa subunit OS=Drosophila melanogaster OX=7227 GN=eIF4E1 PE=1 SV=1					Q0KHQ1	GEO13361p1 OS=Drosophila melanogaster OX=7227 GN=SLIRP1 PE=1 SV=1
Q9W3X7	NADH dehydrogenase [ubiquinone] 1 beta subcomplex subunit 8, mitochondrial OS=Drosophila melanogaster OX=7227 GN=ND-ASHI PE=1 SV=1		Q9V3A8	Ergic53, isoform A OS=Drosophila melanogaster OX=7227 GN=ergic53 PE=1 SV=1					Q7JZK1	Complex I-B14 OS=Drosophila melanogaster OX=7227 GN=ND-B14 PE=1 SV=1
Q9W4N8	LD30122p OS=Drosophila melanogaster OX=7227 GN=Vap33 PE=1 SV=1		P50887	60S ribosomal protein L22 OS=Drosophila melanogaster OX=7227 GN=RpL22 PE=1 SV=2					Q9VKD3	Cysteine desulfurase, mitochondrial OS=Drosophila melanogaster OX=7227 GN=Nfs1 PE=1 SV=1
Q9VDQ7	Phagocyte signaling-impaired protein OS=Drosophila melanogaster OX=7227 GN=psidin PE=2 SV=1		P54399	Protein disulfide-isomerase OS=Drosophila melanogaster OX=7227 GN=Pdi PE=2 SV=1					Q8IPP8	Uncharacterized protein OS=Drosophila melanogaster OX=7227 GN=Dmel\CG31548 PE=1 SV=1
Q6GUT7	ACP53C14A OS=Drosophila melanogaster OX=7227 GN=Acp53C14a PE=2 SV=1		Q9VL18	Probable elongation factor 1-delta OS=Drosophila melanogaster OX=7227 GN=eEF1delta PE=1 SV=1					Q9VDQ0	Protein I'm not dead yet 2 OS=Drosophila melanogaster OX=7227 GN=Indy-2 PE=2 SV=2
Q7JYM7	GH11924p OS=Drosophila melanogaster OX=7227 GN=Dmel\CG13326 PE=2 SV=1		Q27268	ATP-dependent RNA helicase WM6 OS=Drosophila melanogaster OX=7227 GN=Hel25E PE=1 SV=1					Q9VNC0	GH11824p OS=Drosophila melanogaster OX=7227 GN=POLDIP2 PE=1 SV=1
Q9U6R9	GH13039p OS=Drosophila melanogaster OX=7227 GN=gammaSnap1 PE=1 SV=1		Q9Y119	BcDNA.GH08860 OS=Drosophila melanogaster OX=7227 GN=Tps1 PE=1 SV=1					Q9V3Y4	LD43650p OS=Drosophila melanogaster OX=7227 GN=Mtch PE=1 SV=1
Q9W0U0	Glycerol kinase OS=Drosophila melanogaster OX=7227 GN=Gk1 PE=1 SV=1		Q7K037	AT22380p OS=Drosophila melanogaster OX=7227 GN=mtr PE=2 SV=1					Q9VFE3	GH03514p OS=Drosophila melanogaster OX=7227 GN=VhaPPA1-1 PE=2 SV=1
O18405	Surfeit locus protein 4 homolog OS=Drosophila melanogaster OX=7227 GN=Surf4 PE=2 SV=1		P91929	NADH dehydrogenase [ubiquinone] 1 alpha subcomplex subunit 10, mitochondrial OS=Drosophila melanogaster OX=7227 GN=ND-42 PE=1 SV=2					Q59DP9	Calcium-transporting ATPase OS=Drosophila melanogaster OX=7227 GN=PMCA PE=1 SV=3
Q0E8F2	FI05451p OS=Drosophila melanogaster OX=7227 GN=SCaMC PE=1 SV=1		Q9W0X0	Epithelial membrane protein, isoform B OS=Drosophila melanogaster OX=7227 GN=emp PE=3 SV=2					Q9VD14	GH07286p OS=Drosophila melanogaster OX=7227 GN=Dmel\CG13850 PE=1 SV=3
A1Z9E3	Elongation factor Tu OS=Drosophila melanogaster OX=7227 GN=mEFTu1 PE=1 SV=1		P02843	Vitellogenin-1 OS=Drosophila melanogaster OX=7227 GN=Yp1 PE=1 SV=1					Q9VMW8	Mannose-P-dolichol utilization defect 1 protein homolog OS=Drosophila melanogaster OX=7227 GN=CG3792 PE=2 SV=2
Q8T983	AT08725p OS=Drosophila melanogaster OX=7227 GN=NEST:bs34b06 PE=2 SV=1		A1ZAW7	Complex I-51kD OS=Drosophila melanogaster OX=7227 GN=ND-51L1 PE=3 SV=1					Q9VTT0	Semaphorin 5c, isoform A OS=Drosophila melanogaster OX=7227 GN=Sema5c PE=4 SV=3
A0A140SRF8	Uncharacterized protein, isoform C OS=Drosophila melanogaster OX=7227 GN=Dmel\CG11857 PE=1 SV=1		Q9VS57	RE14391p OS=Drosophila melanogaster OX=7227 GN=Sec63 PE=1 SV=1					Q9W412	GH18658p OS=Drosophila melanogaster OX=7227 GN=CG15891 PE=2 SV=1
Q9VP62	Inositol-phosphate phosphatase OS=Drosophila melanogaster OX=7227 GN=Dmel\CG9389 PE=2 SV=1		A1ZB91	Dynein assembly factor 3, axonemal homolog OS=Drosophila melanogaster OX=7227 GN=CG17669 PE=2 SV=1					Q4ABE7	Cadherin-N, isoform L OS=Drosophila melanogaster OX=7227 GN=CadN PE=1 SV=1
Q9V3H2	26S proteasome non-ATPase regulatory subunit 14 OS=Drosophila melanogaster OX=7227 GN=Rpn11 PE=1 SV=1		P53777	Muscle LIM protein 1 OS=Drosophila melanogaster OX=7227 GN=Mlp60A PE=2 SV=1					Q7K3M6	GH28654p OS=Drosophila melanogaster OX=7227 GN=Dmel\CG8654 PE=2 SV=1
Q9W1U1	FI21273p1 OS=Drosophila melanogaster OX=7227 GN=Klp59D PE=2 SV=2		Q9VXD2	GEO11551p1 OS=Drosophila melanogaster OX=7227 GN=Dmel\CG13010 PE=2 SV=1					Q9VGT9	Succinate dehydrogenase cytochrome b560 subunit, mitochondrial OS=Drosophila melanogaster OX=7227 GN=Dmel\CG6629 PE=2 SV=1
B7Z0G3	Uncharacterized protein, isoform B OS=Drosophila melanogaster OX=7227 GN=TIM14 PE=4 SV=1		Q9VQE5	Probable proteasome subunit beta type-2 OS=Drosophila melanogaster OX=7227 GN=Prosbeta4R2 PE=2 SV=3					M9NEB5	Uncharacterized protein OS=Drosophila melanogaster OX=7227 GN=Dmel\CG43249 PE=4 SV=1
Q9VX69	FI01450p OS=Drosophila melanogaster OX=7227 GN=Dmel\CG5162 PE=1 SV=1		Q9VLM5	Dolichyl-diphosphooligosaccharide--protein glycosyltransferase subunit DAD1 OS=Drosophila melanogaster OX=7227 GN=Dad1 PE=1 SV=1					Q9V3I2	Drab5 OS=Drosophila melanogaster OX=7227 GN=Rab5 PE=1 SV=1
M9NEB5	Uncharacterized protein OS=Drosophila melanogaster OX=7227 GN=Dmel\CG43249 PE=4 SV=1		Q86BM5	A kinase anchor protein 200, isoform D OS=Drosophila melanogaster OX=7227 GN=Akap200 PE=1 SV=1					Q7K485	Cathepsin D OS=Drosophila melanogaster OX=7227 GN=cathD PE=1 SV=1
O96299	LD47736p OS=Drosophila melanogaster OX=7227 GN=Sodh-2 PE=1 SV=1		Q9VXP5	EF-hand domain containing 1.1 OS=Drosophila melanogaster OX=7227 GN=Efhc1.1 PE=1 SV=2					Q9VY87	Cathepsin B1, isoform A OS=Drosophila melanogaster OX=7227 GN=CtsB1 PE=1 SV=1
Q7JW12	Thioredoxin-related transmembrane protein 2 homolog OS=Drosophila melanogaster OX=7227 GN=CG11007 PE=2 SV=1		Q9VDQ0	Protein I'm not dead yet 2 OS=Drosophila melanogaster OX=7227 GN=Indy-2 PE=2 SV=2					Q8IP45	Cullin 3, isoform F OS=Drosophila melanogaster OX=7227 GN=Cul3 PE=1 SV=2
Q9W298	Sugar phosphate phosphatase OS=Drosophila melanogaster OX=7227 GN=Dmel\CG2921 PE=2 SV=1		A0A0B4KGL2	Uncharacterized protein, isoform G OS=Drosophila melanogaster OX=7227 GN=CG31554 PE=4 SV=1					A1Z707	Glycerol-3-phosphate dehydrogenase OS=Drosophila melanogaster OX=7227 GN=Gpo2 PE=3 SV=1
Q7JYX5	RH15778p OS=Drosophila melanogaster OX=7227 GN=Vamp7 PE=1 SV=1		Q9W4E0	GH14578p OS=Drosophila melanogaster OX=7227 GN=Dmel\CG3323 PE=1 SV=2					A0A4D6K3L8	Uncharacterized protein, isoform C OS=Drosophila melanogaster OX=7227 GN=Dmel\CG9706 PE=1 SV=1
Q8SYG2	COP9 signalosome complex subunit 3 OS=Drosophila melanogaster OX=7227 GN=CSN3 PE=2 SV=2		P45437	Coatomer subunit beta OS=Drosophila melanogaster OX=7227 GN=betaCOP PE=2 SV=2					Q9VDX5	Uncharacterized protein OS=Drosophila melanogaster OX=7227 GN=Dmel\CG3739 PE=3 SV=2
Q9VIE7	Glutamine amidotransferase OS=Drosophila melanogaster OX=7227 GN=bur PE=1 SV=3		A1Z9J4	Protein DJ-1alpha OS=Drosophila melanogaster OX=7227 GN=DJ-1alpha PE=1 SV=1					P04359	60S ribosomal protein L32 OS=Drosophila melanogaster OX=7227 GN=RpL32 PE=1 SV=3
A0A0B4KHL4	Gilgamesh, isoform L OS=Drosophila melanogaster OX=7227 GN=gish PE=1 SV=1		M9PEK6	Mushroom body defect, isoform L OS=Drosophila melanogaster OX=7227 GN=mud PE=1 SV=1					Q8SZU0	GH13879p OS=Drosophila melanogaster OX=7227 GN=Dmel\CG9331 PE=1 SV=1
Q9VXY7	Lipid storage droplets surface-binding protein 2 OS=Drosophila melanogaster OX=7227 GN=Lsd-2 PE=1 SV=1		Q9VUK8	Diadenosine tetraphosphate synthetase OS=Drosophila melanogaster OX=7227 GN=GlyRS PE=1 SV=1					Q9W1U1	FI21273p1 OS=Drosophila melanogaster OX=7227 GN=Klp59D PE=2 SV=2
A1ZBF1	FI16628p1 OS=Drosophila melanogaster OX=7227 GN=Dmel\CG18190 PE=1 SV=2		Q8I725	Uncharacterized protein OS=Drosophila melanogaster OX=7227 GN=Dmel\CG1236 PE=1 SV=2					Q9VCV7	GPI ethanolamine phosphate transferase 1 OS=Drosophila melanogaster OX=7227 GN=Dmel\CG4907 PE=3 SV=1
Q9VUL8	Peroxisomal assembly protein PEX3 OS=Drosophila melanogaster OX=7227 GN=Pex3 PE=1 SV=1		M9PFN1	RuvB-like helicase OS=Drosophila melanogaster OX=7227 GN=rept PE=3 SV=1					Q9VLG9	Argininosuccinate lyase, isoform B OS=Drosophila melanogaster OX=7227 GN=Argl PE=1 SV=3
Q9VXV6	Secretory carrier-associated membrane protein OS=Drosophila melanogaster OX=7227 GN=Scamp PE=1 SV=1		Q9VMI3	NADH dehydrogenase [ubiquinone] flavoprotein 1, mitochondrial OS=Drosophila melanogaster OX=7227 GN=ND-51 PE=1 SV=1					Q8IPB7	Alpha-mannosidase OS=Drosophila melanogaster OX=7227 GN=LManII PE=1 SV=1
Q95029	Cathepsin L OS=Drosophila melanogaster OX=7227 GN=Cp1 PE=2 SV=2		A0A0B4KFE4	Acyl-CoA synthetase long-chain, isoform J OS=Drosophila melanogaster OX=7227 GN=Acsl PE=1 SV=1					Q95U54	MMS19 nucleotide excision repair protein OS=Drosophila melanogaster OX=7227 GN=Mms19 PE=1 SV=1
Q9VIG0	Malectin domain-containing protein OS=Drosophila melanogaster OX=7227 GN=Dmel\CG9257 PE=1 SV=1		Q9VY91	Programmed cell death protein 4 OS=Drosophila melanogaster OX=7227 GN=Pdcd4 PE=1 SV=2					Q9V778	Alkyldihydroxyacetonephosphate synthase OS=Drosophila melanogaster OX=7227 GN=ADPS PE=2 SV=1
A0A0B4KEU8	Uncharacterized protein, isoform C OS=Drosophila melanogaster OX=7227 GN=Dmel\CG10062 PE=1 SV=1		Q9VL16	RE45833p OS=Drosophila melanogaster OX=7227 GN=Dmel\CG5676 PE=2 SV=1					Q9VNB9	60S ribosomal protein L35a OS=Drosophila melanogaster OX=7227 GN=RpL35A PE=1 SV=1
Q9VGM5	IP07109p OS=Drosophila melanogaster OX=7227 GN=Dmel\CG14708 PE=2 SV=1		A0A0B4LEP6	Uncharacterized protein, isoform A OS=Drosophila melanogaster OX=7227 GN=noncoding_5744 PE=4 SV=1					B7Z145	Tenascin accessory, isoform E OS=Drosophila melanogaster OX=7227 GN=Ten-a PE=3 SV=1
Q9VW12	UPF0389 protein CG9231 OS=Drosophila melanogaster OX=7227 GN=CG9231 PE=1 SV=1		Q9VK90	GEO09660p1 OS=Drosophila melanogaster OX=7227 GN=BcDNA:RE36920 PE=1 SV=1					Q9VI35	SCP domain-containing protein OS=Drosophila melanogaster OX=7227 GN=CG2337 PE=4 SV=2
D0IQJ8	Cysteine string protein, isoform F OS=Drosophila melanogaster OX=7227 GN=Csp PE=1 SV=1		Q9VGF2	Aldo_ket_red domain-containing protein OS=Drosophila melanogaster OX=7227 GN=Dmel\CG12224 PE=4 SV=3					A0A0B4KH34	Annexin OS=Drosophila melanogaster OX=7227 GN=AnxB9 PE=1 SV=1
Q9VZU4	NADH dehydrogenase [ubiquinone] iron-sulfur protein 3, mitochondrial OS=Drosophila melanogaster OX=7227 GN=ND-30 PE=1 SV=1		Q9VY65	MICOS complex subunit MIC10 OS=Drosophila melanogaster OX=7227 GN=Minos1a PE=2 SV=1					A1ZAK8	P-element somatic inhibitor, isoform C OS=Drosophila melanogaster OX=7227 GN=Psi PE=1 SV=1
Q24325	Transcription initiation factor TFIID subunit 2 OS=Drosophila melanogaster OX=7227 GN=Taf2 PE=1 SV=2		E1JJ52	FI17814p1 OS=Drosophila melanogaster OX=7227 GN=plx PE=2 SV=1					Q86NT5	Malic enzyme OS=Drosophila melanogaster OX=7227 GN=Menl-1 PE=2 SV=1
Q9VBU5	LD07939p OS=Drosophila melanogaster OX=7227 GN=Dmel\CG10425 PE=1 SV=1		A0A0C4FEI8	Granny smith, isoform F OS=Drosophila melanogaster OX=7227 GN=grsm PE=1 SV=1					Q9VYH2	Hexosyltransferase OS=Drosophila melanogaster OX=7227 GN=Chpf PE=3 SV=2
Q9VXR5	LD02975p OS=Drosophila melanogaster OX=7227 GN=Dmel\CG9281 PE=1 SV=1		Q9VQR8	Leucyl-tRNA synthetase OS=Drosophila melanogaster OX=7227 GN=LeuRS PE=1 SV=2					Q0KI98	Tryptophanyl-tRNA synthetase OS=Drosophila melanogaster OX=7227 GN=TrpRS PE=1 SV=1
Q9VVH4	IP12572p OS=Drosophila melanogaster OX=7227 GN=SecCl PE=2 SV=2		Q7JRC3	Epoxide hydrolase OS=Drosophila melanogaster OX=7227 GN=Jheh1 PE=2 SV=1					Q9V471	RE54080p OS=Drosophila melanogaster OX=7227 GN=ZnT35C PE=2 SV=1
D5AEK7	1-Acylglycerol-3-phosphate O-acyltransferase 3, isoform E OS=Drosophila melanogaster OX=7227 GN=Agpat3 PE=1 SV=1		Q6IKC0	HDC12925 OS=Drosophila melanogaster OX=7227 GN=Dmel\CG42394 PE=2 SV=1					A0A0B4LFF4	Uncharacterized protein, isoform D OS=Drosophila melanogaster OX=7227 GN=Dmel\CG12866 PE=4 SV=1
Q59DP9	Calcium-transporting ATPase OS=Drosophila melanogaster OX=7227 GN=PMCA PE=1 SV=3		Q9W3P5	Uncharacterized protein OS=Drosophila melanogaster OX=7227 GN=D.M.BLPp PE=3 SV=3					Q9VRL8	Blanks OS=Drosophila melanogaster OX=7227 GN=blanks PE=1 SV=1
A0A0B4LEZ1	Secretory 31, isoform D OS=Drosophila melanogaster OX=7227 GN=Sec31 PE=1 SV=1		Q9W3J5	Phenylalanine--tRNA ligase alpha subunit OS=Drosophila melanogaster OX=7227 GN=alpha-PheRS PE=1 SV=1					Q9VXK6	Eukaryotic translation initiation factor 5 OS=Drosophila melanogaster OX=7227 GN=eIF5 PE=1 SV=1
Q7JVK6	Component 3 of promoter of RISC OS=Drosophila melanogaster OX=7227 GN=trsn PE=1 SV=1		Q86BP1	3-hydroxyisobutyryl-CoA hydrolase, mitochondrial OS=Drosophila melanogaster OX=7227 GN=Dmel\CG5044 PE=1 SV=1					Q8MQZ8	LP07906p OS=Drosophila melanogaster OX=7227 GN=CG7155 PE=2 SV=1
Q2PDR0	Dolichol-phosphate mannosyltransferase subunit 3 OS=Drosophila melanogaster OX=7227 GN=Dpm3 PE=1 SV=1		Q7K209	2-deoxy-D-ribose 5-phosphate aldolase OS=Drosophila melanogaster OX=7227 GN=Dera PE=1 SV=1					Q7K172	CAAX prenyl protease OS=Drosophila melanogaster OX=7227 GN=ste24a PE=1 SV=1
Q9VPE2	NADH dehydrogenase (Ubiquinone) 39 kDa subunit, isoform A OS=Drosophila melanogaster OX=7227 GN=ND-39 PE=1 SV=1		A0A0B4LFL3	Eukaryotic translation elongation factor 1 beta, isoform C OS=Drosophila melanogaster OX=7227 GN=eEF1beta PE=3 SV=1					Q9VRV9	Importin N-terminal domain-containing protein OS=Drosophila melanogaster OX=7227 GN=148274_at PE=4 SV=2
Q7KLX3	Signal sequence receptor subunit delta OS=Drosophila melanogaster OX=7227 GN=Tapdelta PE=1 SV=1		Q9VU35	RH34413p OS=Drosophila melanogaster OX=7227 GN=Dmel\CG11267 PE=1 SV=1					Q9VHR2	Uncharacterized protein, isoform E OS=Drosophila melanogaster OX=7227 GN=CG42286 PE=1 SV=4
Q059A6	GEO11841p1 OS=Drosophila melanogaster OX=7227 GN=Dmel\CG31861 PE=2 SV=1		Q9VI25	Neurochondrin homolog OS=Drosophila melanogaster OX=7227 GN=Neurochondrin PE=2 SV=1					A1Z9H0	MIP25881p OS=Drosophila melanogaster OX=7227 GN=Dmel\CG6280 PE=2 SV=1
A0A0B4KGN4	Tailor, isoform C OS=Drosophila melanogaster OX=7227 GN=Tailor PE=1 SV=1		P48461	Serine/threonine-protein phosphatase alpha-1 isoform OS=Drosophila melanogaster OX=7227 GN=Pp1alpha-96A PE=1 SV=1					Q9VA51	GH11073p OS=Drosophila melanogaster OX=7227 GN=Dmel\CG2267 PE=2 SV=2
Q9W5N2	60S ribosomal protein L38 OS=Drosophila melanogaster OX=7227 GN=RpL38 PE=1 SV=1		Q9VKM3	ATP synthase subunit OS=Drosophila melanogaster OX=7227 GN=ATPsynG PE=1 SV=1					Q6IDF5	Complex I-B15 OS=Drosophila melanogaster OX=7227 GN=ND-B15 PE=1 SV=1
Q9VPM3	GH27858p OS=Drosophila melanogaster OX=7227 GN=Dmel\CG3345 PE=1 SV=2		Q8MRQ5	GH05455p OS=Drosophila melanogaster OX=7227 GN=Pif1A PE=2 SV=1					Q9V3F8	Pyrroline-5-carboxylate reductase OS=Drosophila melanogaster OX=7227 GN=P5cr PE=1 SV=1
Q9VGF1	GH17980p OS=Drosophila melanogaster OX=7227 GN=Dmel\CG3397 PE=1 SV=1		Q9VQW0	AT16211p OS=Drosophila melanogaster OX=7227 GN=Dmel\CG31773 PE=2 SV=2					Q9VLK2	Ribosomal L1 domain-containing protein CG13096 OS=Drosophila melanogaster OX=7227 GN=CG13096 PE=1 SV=1
M9NH88	Wings up A, isoform J OS=Drosophila melanogaster OX=7227 GN=wupA PE=1 SV=1		Q9VFT4	AT27578p OS=Drosophila melanogaster OX=7227 GN=rin PE=1 SV=1					Q6GKZ1	AT19737p OS=Drosophila melanogaster OX=7227 GN=klhl10 PE=1 SV=1
X2J9F3	Nucleoporin 160kD, isoform B OS=Drosophila melanogaster OX=7227 GN=Nup160 PE=4 SV=1		Q9Y112	BcDNA.GH10614 OS=Drosophila melanogaster OX=7227 GN=dm1 PE=1 SV=1					M9PF16	Spectrin beta chain OS=Drosophila melanogaster OX=7227 GN=beta-Spec PE=3 SV=1
Q7JWD3	ATPase ASNA1 homolog OS=Drosophila melanogaster OX=7227 GN=CG1598 PE=2 SV=1		A1Z813	Secretory 24AB, isoform A OS=Drosophila melanogaster OX=7227 GN=Sec24AB PE=1 SV=1					Q9NCC3	Sorting nexin OS=Drosophila melanogaster OX=7227 GN=SH3PX1 PE=1 SV=1
Q9VM98	AT06841p1 OS=Drosophila melanogaster OX=7227 GN=Dmel\CG11327 PE=2 SV=1		Q8I0L0	GH04494p OS=Drosophila melanogaster OX=7227 GN=Dmel\CG32240 PE=2 SV=1					Q4QPU5	IP04473p OS=Drosophila melanogaster OX=7227 GN=Dmel\CG30369 PE=2 SV=1
Q9VAJ4	General odorant-binding protein 99a OS=Drosophila melanogaster OX=7227 GN=Obp99a PE=2 SV=2		A1Z8K9	Superoxide dismutase [Cu-Zn] OS=Drosophila melanogaster OX=7227 GN=Sod3 PE=1 SV=1					Q2PDR0	Dolichol-phosphate mannosyltransferase subunit 3 OS=Drosophila melanogaster OX=7227 GN=Dpm3 PE=1 SV=1
M9PGV7	Shaggy, isoform Q OS=Drosophila melanogaster OX=7227 GN=sgg PE=1 SV=1		Q9W0F6	Alpha 1,3 fucosyltransferase OS=Drosophila melanogaster OX=7227 GN=FucTD PE=2 SV=2					Q9VQJ6	LD20423p OS=Drosophila melanogaster OX=7227 GN=Dmel\CG9641 PE=1 SV=1
Q9VGF3	IP11040p OS=Drosophila melanogaster OX=7227 GN=Dmel\CG18547 PE=1 SV=1		O61613	Glycylpeptide N-tetradecanoyltransferase OS=Drosophila melanogaster OX=7227 GN=Nmt PE=2 SV=2					Q8T4D4	AT03158p OS=Drosophila melanogaster OX=7227 GN=Dmel\CG9222 PE=2 SV=1
Q9VVH0	AT14039p OS=Drosophila melanogaster OX=7227 GN=Dmel\CG12229 PE=2 SV=1		Q9VAI9	GEO07291p1 OS=Drosophila melanogaster OX=7227 GN=Obp99c PE=1 SV=1					Q9VBR4	Complex I-49kD OS=Drosophila melanogaster OX=7227 GN=ND-49L PE=3 SV=2
Q9VQ11	IP19042p OS=Drosophila melanogaster OX=7227 GN=Dmel\CG31928 PE=2 SV=1		Q9VRD4	Glyoxalase domain-containing protein 4 OS=Drosophila melanogaster OX=7227 GN=Dmel\CG1532 PE=1 SV=1					Q9VCW6	GCS light chain OS=Drosophila melanogaster OX=7227 GN=Gclm PE=1 SV=1
Q9XZ10	V-type proton ATPase subunit a OS=Drosophila melanogaster OX=7227 GN=Vha100-1 PE=1 SV=1		P32234	GTP-binding protein 128up OS=Drosophila melanogaster OX=7227 GN=128up PE=2 SV=2					Q9VVH0	AT14039p OS=Drosophila melanogaster OX=7227 GN=Dmel\CG12229 PE=2 SV=1
Q8IPH8	Myosin 28B1, isoform B OS=Drosophila melanogaster OX=7227 GN=Myo28B1 PE=3 SV=1		Q9VQL5	Uncharacterized protein, isoform A OS=Drosophila melanogaster OX=7227 GN=Dmel\CG17261 PE=4 SV=2					Q9VJA5	FI08023p OS=Drosophila melanogaster OX=7227 GN=Slc25A46b PE=2 SV=1
Q6IHT7	HDC01001 OS=Drosophila melanogaster OX=7227 GN=Sfp26Ad PE=4 SV=1		Q8T4G5	SD01613p OS=Drosophila melanogaster OX=7227 GN=AFG3L2 PE=1 SV=1					A1ZAD2	FI08254p1 OS=Drosophila melanogaster OX=7227 GN=Dmel\CG7755 PE=2 SV=1
Q9VSL9	Butyryl-CoA dehydrogenase OS=Drosophila melanogaster OX=7227 GN=Dmel\CG6638 PE=1 SV=1		Q9VHG4	ATPase H(+)-transporting accessory protein 2 OS=Drosophila melanogaster OX=7227 GN=ATP6AP2 PE=1 SV=1					B7YZW2	Uncharacterized protein OS=Drosophila melanogaster OX=7227 GN=Dmel\CG42231 PE=4 SV=1
E2QCG7	Eukaryotic translation initiation factor 3 subunit B OS=Drosophila melanogaster OX=7227 GN=eIF3b PE=1 SV=1		Q9VHL6	FI03639p OS=Drosophila melanogaster OX=7227 GN=Pif1B PE=2 SV=3					Q9VQ50	Uncharacterized protein OS=Drosophila melanogaster OX=7227 GN=gi22945479 PE=4 SV=2
P08120	Collagen alpha-1(IV) chain OS=Drosophila melanogaster OX=7227 GN=Col4a1 PE=1 SV=3		X2JEB6	Imaginal disc growth factor 4, isoform C OS=Drosophila melanogaster OX=7227 GN=Idgf4 PE=1 SV=1					E1JJF4	Neuropathy target esterase sws OS=Drosophila melanogaster OX=7227 GN=sws PE=1 SV=1
Q9VSH3	Bax inhibitor 1 OS=Drosophila melanogaster OX=7227 GN=BI-1 PE=2 SV=1		Q8IPY9	MIP05340p OS=Drosophila melanogaster OX=7227 GN=Tengl1 PE=2 SV=1					A0A0B4K7L9	Uncharacterized protein, isoform A OS=Drosophila melanogaster OX=7227 GN=Dmel\CG43397 PE=4 SV=1
Q9VI39	AT17667p OS=Drosophila melanogaster OX=7227 GN=Dmel\CG15177 PE=2 SV=1		A0A0B4KGR4	Ribosomal protein S19b, isoform C OS=Drosophila melanogaster OX=7227 GN=RpS19b PE=3 SV=1					Q7JWD6	Elongin-C OS=Drosophila melanogaster OX=7227 GN=EloC PE=1 SV=1
A0A0B4LES3	Presequence protease, mitochondrial OS=Drosophila melanogaster OX=7227 GN=Dmel\CG3107 PE=3 SV=1		Q9W224	Novel spermatogenesis regulator, isoform A OS=Drosophila melanogaster OX=7227 GN=nsr PE=4 SV=2					P45889	Actin-related protein 1 OS=Drosophila melanogaster OX=7227 GN=Arp1 PE=2 SV=2
Q9VEY4	LD45246p OS=Drosophila melanogaster OX=7227 GN=Dmel\CG5916 PE=2 SV=2		Q9VI35	SCP domain-containing protein OS=Drosophila melanogaster OX=7227 GN=CG2337 PE=4 SV=2					Q9VRG5	Uncharacterized protein OS=Drosophila melanogaster OX=7227 GN=Dmel\CG1801 PE=4 SV=4
D1FYT3	GEO09079p1 OS=Drosophila melanogaster OX=7227 GN=Obp99b PE=1 SV=1		Q9VKR0	ER membrane protein complex subunit 3 OS=Drosophila melanogaster OX=7227 GN=EMC3 PE=1 SV=1					Q8T983	AT08725p OS=Drosophila melanogaster OX=7227 GN=NEST:bs34b06 PE=2 SV=1
Q9VZU7	Ubiquitin carboxyl-terminal hydrolase OS=Drosophila melanogaster OX=7227 GN=Usp5 PE=1 SV=1		M9PCL4	Selenoprotein T, isoform B OS=Drosophila melanogaster OX=7227 GN=SelT PE=4 SV=1					M9ND71	Uncharacterized protein OS=Drosophila melanogaster OX=7227 GN=Dmel\CG43167 PE=4 SV=1
Q9W2S2	Autophagy-related 8a, isoform A OS=Drosophila melanogaster OX=7227 GN=Atg8a PE=1 SV=1		Q7KUD4	Calcium-independent phospholipase A2 VIA, isoform B OS=Drosophila melanogaster OX=7227 GN=iPLA2-VIA PE=1 SV=1					Q8MKN0	Ubiquinone biosynthesis protein COQ9, mitochondrial OS=Drosophila melanogaster OX=7227 GN=Coq9 PE=2 SV=1
Q9VQJ6	LD20423p OS=Drosophila melanogaster OX=7227 GN=Dmel\CG9641 PE=1 SV=1		Q7K1B3	GH26058p OS=Drosophila melanogaster OX=7227 GN=anon-WO0140519.130 PE=2 SV=1					Q9Y0Y7	LanC-like protein 3 homolog OS=Drosophila melanogaster OX=7227 GN=CG2061 PE=2 SV=1
Q9VQH1	FI19814p1 OS=Drosophila melanogaster OX=7227 GN=G6P PE=2 SV=2		Q8IP45	Cullin 3, isoform F OS=Drosophila melanogaster OX=7227 GN=Cul3 PE=1 SV=2					P20240	Otefin OS=Drosophila melanogaster OX=7227 GN=Ote PE=1 SV=2
Q24246	Cytoplasmic dynein 1 intermediate chain OS=Drosophila melanogaster OX=7227 GN=sw PE=1 SV=3		Q8MZB8	AT15479p OS=Drosophila melanogaster OX=7227 GN=NEST:bs01d10 PE=2 SV=1					Q9VEK8	GH07711p OS=Drosophila melanogaster OX=7227 GN=sds22 PE=1 SV=1
Q9VGS3	Succinate dehydrogenase cytochrome b560 subunit, mitochondrial OS=Drosophila melanogaster OX=7227 GN=SdhC PE=1 SV=2		Q9W2T5	MICOS complex subunit MIC13 OS=Drosophila melanogaster OX=7227 GN=BcDNA:AT26906 PE=2 SV=2					Q9VJ43	Non-specific lipid-transfer protein OS=Drosophila melanogaster OX=7227 GN=ScpX PE=1 SV=1
M9PCQ1	NADPH--cytochrome P450 reductase OS=Drosophila melanogaster OX=7227 GN=Cpr PE=1 SV=1		A0A0B4K7L1	ATP-dependent 6-phosphofructokinase OS=Drosophila melanogaster OX=7227 GN=Pfk PE=1 SV=1					Q9VCA5	Phenylalanine--tRNA ligase beta subunit OS=Drosophila melanogaster OX=7227 GN=beta-PheRS PE=1 SV=1
P35600	Replication factor C subunit 1 OS=Drosophila melanogaster OX=7227 GN=Gnf1 PE=1 SV=2		Q9VF53	Aldehyde oxidase 1 OS=Drosophila melanogaster OX=7227 GN=AOX1 PE=1 SV=1					Q9VQI4	GH27752p OS=Drosophila melanogaster OX=7227 GN=Dmel\CG8813 PE=2 SV=2
Q9V3Q1	FI08533p OS=Drosophila melanogaster OX=7227 GN=DmDM19DC4Z PE=2 SV=1		Q9VF20	Heavy metal tolerance factor 1 OS=Drosophila melanogaster OX=7227 GN=Hmt-1 PE=1 SV=1					Q9V9P5	Post-proline cleaving enzyme OS=Drosophila melanogaster OX=7227 GN=lincRNA.224 PE=3 SV=4
A1Z7Q7	Alpha/beta hydrolase 1, isoform A OS=Drosophila melanogaster OX=7227 GN=Hydr1 PE=2 SV=1		Q9VFM5	GH11706p OS=Drosophila melanogaster OX=7227 GN=Dmel\CG14355 PE=2 SV=1					Q9VK85	Eukaryotic translation release factor 3, isoform A OS=Drosophila melanogaster OX=7227 GN=eRF3 PE=1 SV=1
Q9VWB4	Serpin 77Bb OS=Drosophila melanogaster OX=7227 GN=Spn77Bb PE=1 SV=3		Q8IRR0	Uncharacterized protein, isoform B OS=Drosophila melanogaster OX=7227 GN=Dmel\CG3566 PE=1 SV=3					Q9VZP5	Eukaryotic translation initiation factor 5B OS=Drosophila melanogaster OX=7227 GN=eIF5B PE=1 SV=2
P18935	Cytochrome b OS=Drosophila melanogaster OX=7227 GN=mt:Cyt-b PE=3 SV=2		Q8T9G7	SD01558p OS=Drosophila melanogaster OX=7227 GN=Dmel\CG10026 PE=2 SV=1					M9PDJ6	Cornichon, isoform C OS=Drosophila melanogaster OX=7227 GN=cni PE=2 SV=1
Q9VDV2	AT06125p OS=Drosophila melanogaster OX=7227 GN=Dmel\CG6195 PE=1 SV=1		Q9VUH8	Tudor domain-containing protein 3 OS=Drosophila melanogaster OX=7227 GN=Tdrd3 PE=1 SV=1					A0A0B4LH99	Uncharacterized protein, isoform B OS=Drosophila melanogaster OX=7227 GN=Dmel\CG7218 PE=3 SV=1
P16620	Tyrosine-protein phosphatase 69D OS=Drosophila melanogaster OX=7227 GN=Ptp69D PE=1 SV=2		A1Z6S7	FI02061p OS=Drosophila melanogaster OX=7227 GN=vimar PE=1 SV=1					A0A0U1RVK6	Fructose-bisphosphatase OS=Drosophila melanogaster OX=7227 GN=fbp PE=1 SV=1
Q9I7S8	Multifunctional protein ADE2 OS=Drosophila melanogaster OX=7227 GN=Paics PE=2 SV=2		Q7KVU5	MIP16841p OS=Drosophila melanogaster OX=7227 GN=Dmel\CG18155 PE=2 SV=2					Q9VHA1	Spermidine synthase, isoform A OS=Drosophila melanogaster OX=7227 GN=SpdS PE=1 SV=1
Q9VZF1	GH07444p OS=Drosophila melanogaster OX=7227 GN=Dmel\CG1309 PE=1 SV=1		Q95TN4	Conserved oligomeric Golgi complex subunit 4 OS=Drosophila melanogaster OX=7227 GN=Cog4 PE=1 SV=1					Q7KUX2	Uncharacterized protein, isoform B OS=Drosophila melanogaster OX=7227 GN=Dmel\CG4829 PE=1 SV=1
A0A0B4KHJ9	Tropomyosin 2, isoform E OS=Drosophila melanogaster OX=7227 GN=Tm2 PE=1 SV=1		Q7KNA0	Dymeclin OS=Drosophila melanogaster OX=7227 GN=CG8230 PE=1 SV=1					Q9VEP6	Adenylosuccinate lyase OS=Drosophila melanogaster OX=7227 GN=AdSL PE=1 SV=1
Q9VAW8	GH09231p OS=Drosophila melanogaster OX=7227 GN=Mst98Ca PE=2 SV=1		Q9W2S1	FI17817p1 OS=Drosophila melanogaster OX=7227 GN=Tango5 PE=1 SV=1					Q9VX92	Rho GTPase activating protein at 15B, isoform C OS=Drosophila melanogaster OX=7227 GN=RhoGAP15B PE=1 SV=3
Q9W3A0	GEO04547p1 OS=Drosophila melanogaster OX=7227 GN=BcDNA:HL08157 PE=2 SV=1		Q7KN90	Cysteine--tRNA ligase, cytoplasmic OS=Drosophila melanogaster OX=7227 GN=CysRS PE=1 SV=1					Q9VJP1	AT05822p OS=Drosophila melanogaster OX=7227 GN=Tim17b2 PE=2 SV=2
Q9VGJ9	Heme oxygenase OS=Drosophila melanogaster OX=7227 GN=Ho PE=1 SV=1		Q7KN61	Farnesyl pyrophosphate synthase OS=Drosophila melanogaster OX=7227 GN=Fpps PE=1 SV=1					P23226	205 kDa microtubule-associated protein OS=Drosophila melanogaster OX=7227 GN=Map205 PE=1 SV=2
Q9W091	Uncharacterized protein, isoform A OS=Drosophila melanogaster OX=7227 GN=Dmel\CG8001 PE=1 SV=1		Q9VS91	Gamma-tubulin complex component OS=Drosophila melanogaster OX=7227 GN=Dmel\CG7716 PE=3 SV=2
Q9W0F0	Dynein light chain roadblock OS=Drosophila melanogaster OX=7227 GN=robl62A PE=2 SV=1		A0A1Z1CH25	Uncharacterized protein, isoform H OS=Drosophila melanogaster OX=7227 GN=Dmel\CG11891 PE=4 SV=1
P13095	Enhancer of split m4 protein OS=Drosophila melanogaster OX=7227 GN=E(spl)m4-BFM PE=2 SV=1		Q27237	Protein tumorous imaginal discs, mitochondrial OS=Drosophila melanogaster OX=7227 GN=l(2)tid PE=1 SV=2
Q9VB10	GH01709p OS=Drosophila melanogaster OX=7227 GN=Dmel\CG5590 PE=1 SV=1		C0HL66	Histone H3.3A OS=Drosophila melanogaster OX=7227 GN=His3.3A PE=1 SV=1
A0A4D6K5G3	Forkhead domain 3F, isoform D OS=Drosophila melanogaster OX=7227 GN=fd3F PE=4 SV=1		A1ZAG1	Jetboil OS=Drosophila melanogaster OX=7227 GN=jtb PE=4 SV=1
Q9VJT3	AT31519p OS=Drosophila melanogaster OX=7227 GN=BG:DS01068.11 PE=2 SV=1		Q8IQA0	MIP05284p OS=Drosophila melanogaster OX=7227 GN=Dmel\CG32371 PE=2 SV=1
Q9VXZ8	BcDNA.GH02901 OS=Drosophila melanogaster OX=7227 GN=pdgy PE=1 SV=2		Q9VJX8	Very-long-chain (3R)-3-hydroxyacyl-CoA dehydratase OS=Drosophila melanogaster OX=7227 GN=Hacd2 PE=1 SV=1
M9PGV6	Alpha spectrin, isoform B OS=Drosophila melanogaster OX=7227 GN=alpha-Spec PE=3 SV=1		Q8SZU0	GH13879p OS=Drosophila melanogaster OX=7227 GN=Dmel\CG9331 PE=1 SV=1
P41073	Zinc finger protein on ecdysone puffs OS=Drosophila melanogaster OX=7227 GN=Pep PE=1 SV=1		Q6NL44	GH28815p OS=Drosophila melanogaster OX=7227 GN=Dmel\CG33722 PE=1 SV=1
Q9VMQ5	Ubiquinone biosynthesis monooxygenase COQ6, mitochondrial OS=Drosophila melanogaster OX=7227 GN=Coq6 PE=2 SV=1		Q9V3Z7	Sugar phosphate phosphatase OS=Drosophila melanogaster OX=7227 GN=BG:DS03023.2 PE=3 SV=1
A1A6P9	GEO11041p1 OS=Drosophila melanogaster OX=7227 GN=CG34222-RA PE=2 SV=2		Q9VJ35	LD01527p OS=Drosophila melanogaster OX=7227 GN=ssp3 PE=2 SV=3
P22817	Insulin-degrading enzyme OS=Drosophila melanogaster OX=7227 GN=Ide PE=1 SV=4		X2JID2	GEO13083p1 OS=Drosophila melanogaster OX=7227 GN=TrxT PE=2 SV=1
Q9VRY4	LD13895p OS=Drosophila melanogaster OX=7227 GN=velo PE=1 SV=3		Q9VG76	c-Myc-binding protein homolog OS=Drosophila melanogaster OX=7227 GN=CG17202 PE=2 SV=2
Q7K035	AT23443p OS=Drosophila melanogaster OX=7227 GN=Dmel\CG14763 PE=2 SV=1		P13469	DNA-binding protein modulo OS=Drosophila melanogaster OX=7227 GN=mod PE=1 SV=2
P29993	Inositol 1,4,5-trisphosphate receptor OS=Drosophila melanogaster OX=7227 GN=Itpr PE=2 SV=3		Q9VBP9	Nuclear protein localization protein 4 homolog OS=Drosophila melanogaster OX=7227 GN=Npl4 PE=1 SV=3
Q9VDD1	DDRGK domain-containing protein 1 OS=Drosophila melanogaster OX=7227 GN=CG5862 PE=2 SV=1		B4F5C5	CG7860-PA OS=Drosophila melanogaster OX=7227 GN=Dmel\CG7860 PE=1 SV=1
Q9VWV5	Uncharacterized protein, isoform G OS=Drosophila melanogaster OX=7227 GN=24643014 PE=1 SV=3		Q9VRB4	GEO08968p1 OS=Drosophila melanogaster OX=7227 GN=Dmel\CG1835 PE=2 SV=1
Q76NQ0	Dolichyl-diphosphooligosaccharide--protein glycosyltransferase subunit 1 OS=Drosophila melanogaster OX=7227 GN=CG5364 PE=1 SV=1		P48588	40S ribosomal protein S25 OS=Drosophila melanogaster OX=7227 GN=RpS25 PE=1 SV=3
Q27575	Proteasome subunit alpha type-7-1B OS=Drosophila melanogaster OX=7227 GN=Prosalpha4T2 PE=2 SV=2		Q7KTW5	Inositol-1-monophosphatase OS=Drosophila melanogaster OX=7227 GN=Dmel\CG9391 PE=1 SV=1
Q9VFY1	J domain-containing protein OS=Drosophila melanogaster OX=7227 GN=Dmel\CG8476 PE=4 SV=1		A0A0B4LGQ8	Uncharacterized protein, isoform C OS=Drosophila melanogaster OX=7227 GN=Dmel\CG9853 PE=3 SV=1
Q9VF51	Aldehyde oxidase 3, isoform A OS=Drosophila melanogaster OX=7227 GN=AOX3 PE=1 SV=1		Q9VVU5	COP9 signalosome complex subunit 1b OS=Drosophila melanogaster OX=7227 GN=CSN1b PE=2 SV=1
A1Z9N0	Dynamin-like 120 kDa protein, form S1 OS=Drosophila melanogaster OX=7227 GN=Opa1 PE=1 SV=1		Q7K0W1	LD27406p OS=Drosophila melanogaster OX=7227 GN=Dmel\CG8531 PE=1 SV=1
Q9W3S0	GH24548p OS=Drosophila melanogaster OX=7227 GN=Dmel\CG1958 PE=2 SV=1		Q9VNE2	Protein krasavietz OS=Drosophila melanogaster OX=7227 GN=kra PE=1 SV=1
Q95T98	Elongation of very long chain fatty acids protein OS=Drosophila melanogaster OX=7227 GN=CG9798 PE=2 SV=1		Q6WV17	Polypeptide N-acetylgalactosaminyltransferase 5 OS=Drosophila melanogaster OX=7227 GN=Pgant5 PE=1 SV=2
Q9VWC4	RT03845p OS=Drosophila melanogaster OX=7227 GN=SkpC PE=2 SV=2		Q9VU19	WW domain binding protein 2, isoform E OS=Drosophila melanogaster OX=7227 GN=Wbp2 PE=1 SV=3
P23226	205 kDa microtubule-associated protein OS=Drosophila melanogaster OX=7227 GN=Map205 PE=1 SV=2		Q9XZ58	COP9 signalosome complex subunit 5 OS=Drosophila melanogaster OX=7227 GN=CSN5 PE=1 SV=1
X2JBR4	Nna1 carboxypeptidase, isoform H OS=Drosophila melanogaster OX=7227 GN=Nna1 PE=1 SV=1		Q9VJ11	Calcium load-activated calcium channel OS=Drosophila melanogaster OX=7227 GN=anon-37B-2 PE=1 SV=1
Q9VGB6	Phosphoglycerate mutase OS=Drosophila melanogaster OX=7227 GN=Pglym87 PE=3 SV=1		Q9VW09	E3 ubiquitin-protein ligase listerin OS=Drosophila melanogaster OX=7227 GN=Ltn1 PE=1 SV=2
Q7PLL6	Lethal (3) 80Fj, isoform A OS=Drosophila melanogaster OX=7227 GN=l(3)80Fj PE=1 SV=2		P41374	Eukaryotic translation initiation factor 2 subunit 1 OS=Drosophila melanogaster OX=7227 GN=eIF2alpha PE=2 SV=1
Q9VQL9	Serine/threonine-protein phosphatase OS=Drosophila melanogaster OX=7227 GN=PpD6 PE=3 SV=1		Q9VGF7	Glutamate carrier 1, isoform A OS=Drosophila melanogaster OX=7227 GN=GC1 PE=1 SV=1
Q4QPU5	IP04473p OS=Drosophila melanogaster OX=7227 GN=Dmel\CG30369 PE=2 SV=1		Q9VZJ8	RH40737p OS=Drosophila melanogaster OX=7227 GN=Dmel\CG11594 PE=1 SV=1
Q24400	Muscle LIM protein Mlp84B OS=Drosophila melanogaster OX=7227 GN=Mlp84B PE=1 SV=1		P83094	Stromal interaction molecule homolog OS=Drosophila melanogaster OX=7227 GN=Stim PE=1 SV=1
			Q9VLT7	IP17351p OS=Drosophila melanogaster OX=7227 GN=RpL36A PE=1 SV=2
			O02195	Eukaryotic translation initiation factor 3 subunit I OS=Drosophila melanogaster OX=7227 GN=eIF3i PE=1 SV=1
			Q9VVH5	Complex III subunit 8 OS=Drosophila melanogaster OX=7227 GN=UQCR-Q PE=1 SV=1
			Q9VAJ9	SD09259p OS=Drosophila melanogaster OX=7227 GN=Dmel\CG1907 PE=1 SV=1
			Q9W366	RE59932p OS=Drosophila melanogaster OX=7227 GN=Dmel\CG12121 PE=1 SV=1
			A1ZAQ4	Uncharacterized protein, isoform A OS=Drosophila melanogaster OX=7227 GN=Dmel\CG15611 PE=4 SV=1
			A0A0S0X8K7	Mitochondrial import inner membrane translocase subunit TIM50 OS=Drosophila melanogaster OX=7227 GN=ttm50 PE=3 SV=1
			P40301	Proteasome subunit alpha type-2 OS=Drosophila melanogaster OX=7227 GN=Prosalpha2 PE=1 SV=1
			Q9VZ94	AT25476p OS=Drosophila melanogaster OX=7227 GN=Dmel\CG7514 PE=2 SV=1
			Q9VEJ3	Pyrroline-5-carboxylate reductase OS=Drosophila melanogaster OX=7227 GN=P5cr-2 PE=1 SV=1
			A1Z7N3	Concentrative nucleoside transporter 1 OS=Drosophila melanogaster OX=7227 GN=CNT1 PE=3 SV=2
			Q7KV35	Uncharacterized protein OS=Drosophila melanogaster OX=7227 GN=Dmel\CG33235 PE=4 SV=1
			Q9VEP6	Adenylosuccinate lyase OS=Drosophila melanogaster OX=7227 GN=AdSL PE=1 SV=1
			Q7K3B7	2-hydroxyacyl-CoA lyase OS=Drosophila melanogaster OX=7227 GN=Hacl PE=1 SV=1
			Q9W3Y3	Calcyclin-binding protein OS=Drosophila melanogaster OX=7227 GN=Dmel\CG3226 PE=1 SV=1
			A0A0B4LFA6	Regulatory particle non-ATPase 13, isoform G OS=Drosophila melanogaster OX=7227 GN=Rpn13 PE=1 SV=1
			Q9VW08	FI06002p OS=Drosophila melanogaster OX=7227 GN=Rcd7 PE=2 SV=2
			B5RJJ8	LP16352p OS=Drosophila melanogaster OX=7227 GN=Sdic4 PE=2 SV=1
			A1ZAD2	FI08254p1 OS=Drosophila melanogaster OX=7227 GN=Dmel\CG7755 PE=2 SV=1
			Q23997	Imaginal disk growth factor 6 OS=Drosophila melanogaster OX=7227 GN=Idgf6 PE=1 SV=2
			Q95RY2	LD01461p OS=Drosophila melanogaster OX=7227 GN=CG17014 PE=1 SV=1
			A0A0R4YDN3	Uncharacterized protein, isoform C OS=Drosophila melanogaster OX=7227 GN=Dmel\CG14974 PE=4 SV=1
			M9PEV1	Uncharacterized protein, isoform C OS=Drosophila melanogaster OX=7227 GN=Dmel\CG8564 PE=3 SV=1
			Q9VPH7	Eukaryotic peptide chain release factor subunit 1 OS=Drosophila melanogaster OX=7227 GN=eRF1 PE=1 SV=2
			B6IDY5	CYP6G1 OS=Drosophila melanogaster OX=7227 GN=Cyp6g1 PE=2 SV=1
			A1Z713	Vacuolar protein sorting-associated protein 13 OS=Drosophila melanogaster OX=7227 GN=Vps13 PE=1 SV=2
			Q9VP77	DnaJ homolog subfamily C member 2 OS=Drosophila melanogaster OX=7227 GN=Dmel\CG10565 PE=1 SV=1
			Q9VFH6	Protein Cep78 homolog OS=Drosophila melanogaster OX=7227 GN=CG7886 PE=2 SV=2
			Q7K486	Armadillo repeat-containing protein 6 homolog OS=Drosophila melanogaster OX=7227 GN=CG5721 PE=1 SV=1
			A4V0B5	Nervana 2, isoform F OS=Drosophila melanogaster OX=7227 GN=nrv2 PE=1 SV=1
			Q9VND4	GEO12035p1 OS=Drosophila melanogaster OX=7227 GN=Dmel\CG14671 PE=2 SV=1
			Q9VPA4	MIP08452p OS=Drosophila melanogaster OX=7227 GN=Dmel\CG13255 PE=2 SV=1
			Q8SZW5	Alpha-Esterase-3, isoform A OS=Drosophila melanogaster OX=7227 GN=alpha-Est3 PE=2 SV=1
			Q5U191	Pummelig, isoform A OS=Drosophila melanogaster OX=7227 GN=puml PE=1 SV=1
			Q9VA54	Regulatory particle triple-A ATPase 6-related OS=Drosophila melanogaster OX=7227 GN=Rpt6R PE=1 SV=1
			Q8T0N5	GH17516p OS=Drosophila melanogaster OX=7227 GN=Dmel\CG8768 PE=1 SV=1
			Q9VA51	GH11073p OS=Drosophila melanogaster OX=7227 GN=Dmel\CG2267 PE=2 SV=2
			Q9V3I2	Drab5 OS=Drosophila melanogaster OX=7227 GN=Rab5 PE=1 SV=1
			Q9VJD4	LD24721p OS=Drosophila melanogaster OX=7227 GN=Sgt PE=1 SV=1
			Q9VDK7	Signal recognition particle subunit SRP72 OS=Drosophila melanogaster OX=7227 GN=Srp72 PE=1 SV=1
			Q9VJZ4	NADH dehydrogenase [ubiquinone] 1 beta subcomplex subunit 9 OS=Drosophila melanogaster OX=7227 GN=ND-B22 PE=1 SV=1
			Q9W330	Phosphotransferase OS=Drosophila melanogaster OX=7227 GN=Hex-A PE=1 SV=1
			Q9VD59	CG6332 protein OS=Drosophila melanogaster OX=7227 GN=Theg PE=2 SV=1
			Q9W4N1	Uncharacterized protein OS=Drosophila melanogaster OX=7227 GN=mdcds_59461 PE=4 SV=2
			Q9VVT6	GEO08966p1 OS=Drosophila melanogaster OX=7227 GN=Grx1 PE=2 SV=1
			Q9VCW6	GCS light chain OS=Drosophila melanogaster OX=7227 GN=Gclm PE=1 SV=1
			Q8MRW1	SD19278p OS=Drosophila melanogaster OX=7227 GN=Tim23 PE=1 SV=1
			Q9W172	CG3483 protein OS=Drosophila melanogaster OX=7227 GN=anon-WO0140519.111 PE=3 SV=1
			Q95R98	Protein phosphatase methylesterase 1 OS=Drosophila melanogaster OX=7227 GN=Dmel\CG5068 PE=1 SV=1
			Q8IGY1	RE08101p OS=Drosophila melanogaster OX=7227 GN=Tm1 PE=1 SV=1
			X2JI73	Dynein regulatory complex subunit 4 OS=Drosophila melanogaster OX=7227 GN=Gas8 PE=3 SV=1
			Q9VF39	FI01459p OS=Drosophila melanogaster OX=7227 GN=Dmel\CG9590 PE=1 SV=1
			A0A0B4K700	Mini spindles, isoform D OS=Drosophila melanogaster OX=7227 GN=msps PE=1 SV=1
			Q7KSM5	Activator of SUMO 1 OS=Drosophila melanogaster OX=7227 GN=Aos1 PE=1 SV=1
			A0A0B4LHL7	ATP synthase subunit d, mitochondrial OS=Drosophila melanogaster OX=7227 GN=ATPsynD PE=3 SV=1
			A0A0B4LG18	Uncharacterized protein, isoform B OS=Drosophila melanogaster OX=7227 GN=Dmel\CG9313 PE=4 SV=1
			Q9VA50	Procollagen-proline 4-dioxygenase OS=Drosophila melanogaster OX=7227 GN=Dmel\CG31013 PE=3 SV=4
			Q9VA45	Eukaryotic translation initiation factor 4H2, isoform A OS=Drosophila melanogaster OX=7227 GN=eIF4H2 PE=2 SV=1
			A1Z8R1	Expansion, isoform A OS=Drosophila melanogaster OX=7227 GN=exp PE=1 SV=1
			Q7KSC4	Mitochondrial pyruvate carrier 1 OS=Drosophila melanogaster OX=7227 GN=Mpc1 PE=3 SV=1
			Q9W3E2	PIP82 OS=Drosophila melanogaster OX=7227 GN=PIP82 PE=1 SV=3
			Q9W1V2	Tektin OS=Drosophila melanogaster OX=7227 GN=Dmel\CG3085 PE=2 SV=1
			Q9V9M6	LD10456p OS=Drosophila melanogaster OX=7227 GN=Tif-IA PE=2 SV=3
			A0A0B4LH99	Uncharacterized protein, isoform B OS=Drosophila melanogaster OX=7227 GN=Dmel\CG7218 PE=3 SV=1
			Q9V9R2	Cullin 2, isoform A OS=Drosophila melanogaster OX=7227 GN=Cul2 PE=1 SV=3
			A0A0B4K7L9	Uncharacterized protein, isoform A OS=Drosophila melanogaster OX=7227 GN=Dmel\CG43397 PE=4 SV=1
			X2JIQ5	60S ribosomal protein L17 OS=Drosophila melanogaster OX=7227 GN=RpL17 PE=3 SV=1
			Q8IQR3	Adenosine deaminase OS=Drosophila melanogaster OX=7227 GN=Adgf-A2 PE=2 SV=1
			Q9VWV4	GH28326p OS=Drosophila melanogaster OX=7227 GN=45555989 PE=1 SV=2
			X2JAU0	Integrin beta OS=Drosophila melanogaster OX=7227 GN=mys PE=3 SV=1
			P20007	Phosphoenolpyruvate carboxykinase [GTP] OS=Drosophila melanogaster OX=7227 GN=Pepck PE=2 SV=2
			Q9VVK5	Adenosine deaminase OS=Drosophila melanogaster OX=7227 GN=Adgf-A PE=1 SV=1
			A1Z7H5	FI08527p OS=Drosophila melanogaster OX=7227 GN=NEST:bs10b08 PE=2 SV=1
			P83101	Putative glycogen synthase kinase-3 homolog OS=Drosophila melanogaster OX=7227 GN=gskt PE=2 SV=1
			Q9VCC2	RE50040p OS=Drosophila melanogaster OX=7227 GN=Dmel\CG5510 PE=1 SV=1
			Q9W266	Protein windpipe OS=Drosophila melanogaster OX=7227 GN=wdp PE=1 SV=1
			Q53YH3	Calreticulin OS=Drosophila melanogaster OX=7227 GN=Calr PE=1 SV=1
			Q9W2C1	Cookie monster OS=Drosophila melanogaster OX=7227 GN=comr PE=4 SV=1
			Q9V8R9	Protein 4.1 homolog OS=Drosophila melanogaster OX=7227 GN=cora PE=1 SV=1
			Q7JWM6	RE29777p OS=Drosophila melanogaster OX=7227 GN=Dmel\CG10936 PE=2 SV=1
			Q500Y7	GEO11443p1 OS=Drosophila melanogaster OX=7227 GN=UQCR-6.4 PE=2 SV=1
			Q8T8W2	AT21555p OS=Drosophila melanogaster OX=7227 GN=Lfg PE=1 SV=1
			Q8IPM1	FI18188p1 OS=Drosophila melanogaster OX=7227 GN=srl PE=2 SV=2
			Q9VPQ7	SD07518p OS=Drosophila melanogaster OX=7227 GN=Spp PE=1 SV=1
			Q9W1I2	Benign gonial cell neoplasm protein OS=Drosophila melanogaster OX=7227 GN=bgcn PE=1 SV=2
			A1Z765	Uncharacterized protein, isoform A OS=Drosophila melanogaster OX=7227 GN=Dmel\CG12159 PE=1 SV=1
			Q9VPC7	CCDC66 domain-containing protein OS=Drosophila melanogaster OX=7227 GN=Dmel\CG13251 PE=4 SV=1
			Q8SXS0	RE40914p OS=Drosophila melanogaster OX=7227 GN=Dmel\CG7071 PE=2 SV=1
			X2J8Y6	Accessory gland protein 36DE, isoform B OS=Drosophila melanogaster OX=7227 GN=Acp36DE PE=4 SV=1
			Q7JUF2	Diego, isoform A OS=Drosophila melanogaster OX=7227 GN=dgo PE=1 SV=1
			Q9VAJ1	Condensin complex subunit 1 OS=Drosophila melanogaster OX=7227 GN=Cap-D2 PE=1 SV=1

## Sheet: Figure 1B
Description	count	expect	enrichmentRatio	Pvalue	symbol	FDR
peptide biosynthetic process	57	16.7944	3.39398	1.11e-16	RpS8;ValRS;RpS16;eIF3f2;RpS9;RpL27A;RpS2;RpL3;RpL15;eIF2Bbeta;RpL4;eEF2;RpS17;GluProRS;RpS6;RpL19;RpS4;RpL13;eIF2beta;RpL11;RpS3A;RpL14;RpS13;RpS3;eEF5;RpL8;RpL21;RpS7;RpL27;RpS27;eIF3a;eIF3f1;RpL35A;RpL13A;ValRS-m;RpL10Ab;TrpRS-m;RpL26;RpL23A;RpL22-like;RpS24;eIF3k;RpL5;RpL7;RpL7A;Fmr1;RpL38;eIF3b;RpL40;RpL22;LeuRS;alpha-PheRS;Ltn1;RpL36A;eIF3i;eRF1;eIF4H2	3.94e-14
generation of precursor metabolites and energy	26	8.43236	3.08336	2.8e-07	GlyP;FASN1;Adh;Pgk;ND-MLRQ;Hex-t2;NP15.6;ND-B17;ND-49L;Irp-1A;Mdh2;ND-B17.2;CG9961;ND-B18;ND-39;SdhC;AOX3;Pglym87;ND-51L1;Pfk;AOX1;GC1;ND-B22;Hex-A;Grx1;srl	4.96e-05
regulation of protein stability	11	1.79188	6.13882	1.14e-06	Cand1;Hsp83;eff;14-3-3zeta;CSN4;Cnx99A;Nedd8;CSN3;trsn;CSN1b;CSN5	0.000135
purine-containing compound metabolic process	27	10.8215	2.49503	1.01e-05	awd;ATPsyngamma;Pgk;sesB;ND-MLRQ;Hex-t2;ND-B17;ND-49L;ND-B17.2;CG9961;ND-B18;ATPsynF;Aprt;bur;ND-39;SdhC;pdgy;AOX3;Pglym87;ATPsynGL;ND-51L1;Pfk;AOX1;ND-B22;Hex-A;Adgf-A2;srl	0.0009
regulation of catabolic process	18	7.55399	2.38285	0.00055	Rpn2;GlyP;shi;Ras85D;sesB;Sec61beta;Lon;CSN4;ctrip;Rpn1;TER94;Fmr1;Lsd-2;Tailor;sgg;BI-1;Atg8a;CSN5	0.0182521
maintenance of location	12	3.97023	3.02249	0.000586	gammaCOP;14-3-3zeta;14-3-3epsilon;rhea;deltaCOP;CG11857;Lsd-2;Act5C;zip;betaCOP;Stim;Vps13	0.0182521
mitochondrial transport	11	3.44321	3.19469	0.000617	sesB;sea;Tom70;Porin2;CG14043;CG8531;GC1;CG1907;ttm50;CG7514;Mpc1	0.0182521
protein localization to organelle	19	8.46749	2.24388	0.000814	His2Av;Hsp83;Rab1;Fs(2)Ket;Sec61beta;Srp54k;Tom70;Trp1;Spase25;CG11857;CG18190;Nup160;sgg;sw;CG32371;CG8531;ttm50;Vps13;Srp72	0.0211591
response to oxidative stress	13	4.70807	2.76122	0.000834	Trap1;sesB;Lon;PHGPx;CG9314;ND-B17.2;Jafrac1;Prx2540-2;SdhC;Ho;iPLA2-VIA;Grx1;srl	0.0211591
homeostatic process	30	16.6539	1.80138	0.0012072	comt;Pgd;Rab1;Ras85D;Pgk;sesB;PHGPx;Hex-t2;Cnx99A;Prx3;CG9961;rhea;Jafrac1;TER94;Prx2540-2;CG11007;wupA;Vha100-1;Col4a1;Usp5;Ho;zip;iPLA2-VIA;Pfk;Stim;Hex-A;Grx1;mys;wdp;srl	0.0267847
ribonucleoprotein complex biogenesis	22	10.9621	2.00692	0.00142885	RpS8;RpS16;eIF3f2;RpL3;eIF2beta;RpL11;RpL14;RpS7;RpS27;eIF3a;eIF3f1;RpL35A;RpL10Ab;RpL26;RpL23A;eIF3k;RpL5;RpL7;RpL7A;eIF3b;eIF3i;eIF4H2	0.0298378
heterocycle catabolic process	16	7.20264	2.22141	0.00229531	slgA;Pgk;NT5E-2;Hex-t2;P5CDh1;CG9961;Fmr1;Tailor;Ho;AOX3;Pglym87;Tengl1;Pfk;AOX1;Hex-A;Adgf-A2	0.0407417
regulation of DNA-binding transcription factor activity	5	1.01891	4.90721	0.00307226	14-3-3zeta;14-3-3epsilon;CG5862;Aos1;srl	0.0495751

## Sheet: Figure 1C
Pathway	Database	ID	Input number	Background number	P-Value	Input	Corrected P-Value
Ribosome	KEGG PATHWAY	dme03010	36	188	5.56569e-19	A0A0B4K6N1|Q9VLT7|Q9VVU2|P50887|Q03334|Q9VA91|P55830|X2JCS6|C6SUW3|P09180|M9MRC9|Q9VBU9|Q9VBN5|M9PB84|Q9W1T1|Q9V9M7|P36241|Q9VNB9|Q9W5R8|P46222|P17704|Q7JYK1|A0A0B4LG52|P41126|Q9W5N2|X2J5G6|P55841|P41042|O17445|Q9W229|Q9V3G1|Q9VNE9|Q9VTP4|O16797|Q06559|P29327	3.65312e-17
Metabolic pathways	KEGG PATHWAY	dme01100	81	1249	6.37898e-14	Q8IPD2|Q7JY07|Q1RL13|Q9VEB1|Q9VXI1|Q9W0U0|Q9VGS3|Q9VA50|Q7K2S9|Q9VGB6|Q9VQW0|Q9VIE7|Q8I725|Q9V3J1|Q9VLY0|Q9VJX8|Q9W172|Q9VLM5|Q9VBU5|B7Z001|Q9VCV4|Q9VQD7|M9NHG9|Q9VLI6|Q6WV17|O96299|Q9VSU6|Q9VTI5|Q9VSM7|Q9VAN0|Q9VXZ0|Q9VMQ5|Q9VF51|D5AEK7|P00334|Q7KMM4|A4UZZ4|P84345|Q8SYJ2|Q7KN61|Q7JX87|Q8SZY4|Q9V3L7|Q9Y112|P28668|Q01604|Q95TY8|A1Z7P1|Q9NFT7|M9PF61|Q9VF53|Q9VGQ1|Q9VM18|Q9VC10|Q961W5|Q9VC52|A1ZAW7|…	3.83802e-12
Citrate cycle (TCA cycle)	KEGG PATHWAY	dme00020	10	43	7.26461e-07	Q8IPD2|Q9VCV4|Q9VEB1|Q9W172|Q8T0R3|Q9W3X5|Q9VTI5|Q7K5K3|Q9VGQ1|Q9VGS3	2.49764e-05
Oxidative phosphorylation	KEGG PATHWAY	dme00190	15	173	9.21492e-05	P84345|Q8SYJ2|Q9VPE2|Q9V3L7|Q9VBR4|Q9W141|Q9V3W2|Q9VQD7|Q9VJZ4|Q9V3J1|Q9VLY0|Q9VXZ0|A1ZAW7|O01666|Q9VGS3	0.00266127
RNA transport	KEGG PATHWAY	dme03013	12	167	0.00208236	P41375|Q9VN25|A1Z6K7|O76863|O18388|E2QCG7|Q9VN50|Q9NFU0|Q9VIW3|O02195|Q9V3E7|X2J9F3	0.0429561
Starch and sucrose metabolism	KEGG PATHWAY	dme00500	5	38	0.00446533	Q9Y119|A1Z7P1|Q9NFT7|Q9VM18|A4UZZ4	0.0754323
Negative regulation of MAPK pathway	Reactome	R-DME-5675221	3	11	0.00478954	P08646|Q9VH81|P29310	0.0754323
Protein export	KEGG PATHWAY	dme03060	4	30	0.0103718	Q9V3D9|Q9VDK7|Q9VYY2|Q7JZN0	0.141292
MAPK1/MAPK3 signaling	Reactome	R-DME-5684996	6	79	0.0209355	X2JAU0|P29310|Q9VH81|Q9VSL8|A0A023GQA5|P08646	0.202151
FLT3 Signaling	Reactome	R-DME-9607240	6	84	0.0268608	X2JAU0|P29310|Q9VH81|Q9VSL8|A0A023GQA5|P08646	0.22437
Other interleukin signaling	Reactome	R-DME-449836	6	95	0.043547	X2JAU0|P29310|Q9VH81|Q9VSL8|A0A023GQA5|P08646	0.299916
Signaling by Retinoic Acid	Reactome	R-DME-5362517	3	29	0.046709	Q7K5K3|Q8INK3|A1Z729	0.299916

## Sheet: Figure 1D
description	count	expect	enrichmentRatio	Pvalue	symbol
peptide biosynthetic process	18	6.41648	2.80528	6.10651e-05	eIF3l;RpS12;AspRS;Syp;Not1;bgcn;eRF1;Rm62;RpS28b;CysRS;RpS29;eIF3h;Sra-1;eIF5;CG13096;eRF3;eIF5B;CG4829
telomere organization	3	0.510097	5.88124	0.0141305	Tnks;tefu;RpA-70
small molecule biosynthetic process	9	3.82573	2.35249	0.0142613	Oat;P5cr-2;Mtap;CG11334;dj-1beta;sro;P5cr;fbp;CG4829
generation of precursor metabolites and energy	8	3.22166	2.48319	0.01526	CG5028;levy;ND-18;ND-B12;UQCR-14;ND-20;dj-1beta;ND-B15
organic acid metabolic process	12	6.0272	1.99098	0.0170438	AspRS;CG5028;Oat;P5cr-2;Mtap;CG11334;Gip;CysRS;Arc42;dj-1beta;P5cr;CG4829
protein folding	5	1.58399	3.1566	0.0210602	DnaJ-1;TrxT;unc-45;mrj;TBCD
purine-containing compound metabolic process	9	4.13447	2.17682	0.0224575	levy;AMPdeam;Mtap;CG11334;ND-B12;UQCR-14;ND-20;dj-1beta;ND-B15
protein localization to membrane	5	1.69137	2.95618	0.0270423	TM9SF4;Sec24CD;Trp1;TRAM;sws
regulation of protein stability	3	0.684604	4.3821	0.0307848	DnaJ-1;CSN6;CSN8
carbohydrate derivative transport	2	0.308743	6.47788	0.037617	CNT2;CG9706
protein localization to organelle	7	3.23509	2.16377	0.0431834	Cse1;Tnks;Nup358;Trp1;TRAM;Kap-alpha1;Tim17b2
glycoprotein metabolic process	5	2.02696	2.46674	0.052268	Ost48;Stt3B;dj-1beta;CG3792;LManII

## Sheet: Figure 1E
Pathway	Database	ID	count	Pvalue	Input
Metabolic pathways	KEGG PATHWAY	dme01100	28	3.00733e-05	Q9V3F8|A1Z838|Q9VXK7|Q8MRM0|P36951|Q9W3N9|Q9VHA1|Q9W1N3|Q24319|Q9VXI6|Q9VJ43|Q9VDT1|Q9VAH3|Q8MT18|Q9VKD3|Q9V9X4|Q9W2E8|Q9VDE2|Q9VNW6|Q9VYH2|Q9VWI0|Q9V778|Q7PL91|Q9VPR3|Q9VW26|Q9XZ53|Q95RV5|Q6IDF5
Protein processing in endoplasmic reticulum	KEGG PATHWAY	dme04141	9	3.42661e-05	Q9VWD9|Q9VEJ4|Q24319|Q7K0S5|Q9W5C2|Q9VXE8|Q9XZ53|Q9VPY2|Q09332
Oxidative phosphorylation	KEGG PATHWAY	dme00190	7	0.00179688	Q7PL91|Q9W1N3|Q9VXI6|Q9VXK7|Q9W2E8|Q9VWI0|Q6IDF5
Synthesis and degradation of ketone bodies	KEGG PATHWAY	dme00072	2	0.00317015	Q9VAH3|Q9W3N9
Translation	Reactome	R-DME-72766	8	0.00625773	P80455|Q9VTU4|Q9VXK6|Q9VK85|Q9VZP5|A0A0C4DHE8|Q9U9Q4|X2JEM4
Post-translational modification: synthesis of GPI-anchored proteins	Reactome	R-DME-163125	2	0.010111	A1Z705|A1Z838
Citric acid cycle (TCA cycle)	Reactome	R-DME-71403	2	0.0141392	Q8MT18|Q9VDE2
RNA transport	KEGG PATHWAY	dme03013	5	0.025441	Q9VZP5|Q9VF87|Q9VXK6|A0A0B4K7J2|Q9U9Q4
Proteasome	KEGG PATHWAY	dme03050	3	0.0288656	P40304|Q9V3P3|Q9V405
Homologous recombination	KEGG PATHWAY	dme03440	2	0.0295454	Q24492|Q5EAK6
Post-translational protein modification	Reactome	R-DME-597592	14	0.0313817	Q9Y0Y5|Q9V3P3|Q9VMW8|Q7JWD6|A1Z705|Q24492|A1Z838|Q9VCY3|Q9V405|Q9VXE8|Q9VPY2|P40304|E1JJ73|Q7KTH8
Carbon metabolism	KEGG PATHWAY	dme01200	4	0.0443814	Q8MT18|Q9W3N9|Q95RV5|Q9VDT1

## Sheet: Figure 2A
node1	node2		node	STATE
CG5823	Ubc7		CG5823	up
CG5823	RpL40		CG6752	down
CG5823	eff		CG6758	up
CG5823	ctrip		CG8335	down
CG6752	CSN5		CG9769	down
CG6758	SkpC		CSN5	down
CG8335	Rpt3		CSN6	up
CG8335	Rpn1		Cul2	down
CG8335	Rpn12R		EloC	up
CG8335	RpL40		Nedd8	down
CG8335	CG9769		Prosbeta6	up
CG8335	eIF-3p40		REG	up
CG8335	Nedd8		RpL40	down
CG8335	CSN5		Rpn1	down
CG8335	Rpn2		Rpn12R	down
CG9769	Rpt3		Rpn2	down
CG9769	Rpn1		Rpt3	up
CG9769	Prosbeta6		SkpC	down
CG9769	Rpn12R		Ubc7	up
CG9769	RpL40		Ubqn	up
CG9769	Rpn2		Usp5	down
CG9769	Nedd8		ctrip	down
CG9769	CSN5		eIF-3p40	up
CG9769	eIF-3p40		eff	down
CSN5	Usp5
CSN5	Rpt3
CSN5	SkpC
CSN5	Rpn1
CSN5	Prosbeta6
CSN5	Rpn12R
CSN5	RpL40
CSN5	eIF-3p40
CSN5	Nedd8
CSN5	Rpn2
CSN5	EloC
CSN5	Cul2
CSN5	CSN6
CSN6	Rpt3
CSN6	Rpn1
CSN6	Prosbeta6
CSN6	Rpn12R
CSN6	RpL40
CSN6	eIF-3p40
CSN6	Nedd8
CSN6	Rpn2
CSN6	EloC
CSN6	Cul2
Cul2	SkpC
Cul2	RpL40
Cul2	Nedd8
Cul2	eff
Cul2	ctrip
Cul2	EloC
EloC	REG
EloC	Ubqn
EloC	SkpC
EloC	RpL40
EloC	Nedd8
EloC	eff
Nedd8	Usp5
Nedd8	Rpt3
Nedd8	REG
Nedd8	Ubc7
Nedd8	Ubqn
Nedd8	SkpC
Nedd8	Rpn1
Nedd8	Prosbeta6
Nedd8	Rpn12R
Nedd8	RpL40
Nedd8	eIF-3p40
Nedd8	ctrip
Nedd8	Rpn2
Nedd8	eff
Prosbeta6	Usp5
Prosbeta6	Rpt3
Prosbeta6	REG
Prosbeta6	Rpn1
Prosbeta6	eff
Prosbeta6	Rpn12R
Prosbeta6	RpL40
Prosbeta6	Rpn2
REG	Rpt3
REG	Rpn12R
REG	Rpn2
REG	RpL40
REG	Rpn1
RpL40	Usp5
RpL40	Rpt3
RpL40	Ubc7
RpL40	Ubqn
RpL40	SkpC
RpL40	Rpn1
RpL40	Rpn12R
RpL40	eIF-3p40
RpL40	eff
RpL40	Rpn2
Rpn1	Usp5
Rpn1	Rpt3
Rpn1	Ubqn
Rpn1	ctrip
Rpn1	eff
Rpn1	Rpn12R
Rpn1	Rpn2
Rpn12R	Rpt3
Rpn12R	Ubqn
Rpn12R	Rpn2
Rpn2	Usp5
Rpn2	Rpt3
Rpn2	Ubqn
Rpn2	eff
Rpn2	ctrip
Rpt3	Usp5
Rpt3	Ubqn
Rpt3	eff
SkpC	ctrip
Ubc7	Usp5
Ubc7	eff
Ubc7	ctrip
Ubc7	Ubqn
Ubqn	Usp5
Ubqn	eff
Ubqn	ctrip
Usp5	eIF-3p40
Usp5	ctrip
ctrip	eff

## Sheet: Figure 2B
node1	node2		node	STATE
ATPsynGL	CG7610		ATPsynGL	down
Act5C	Ras85D		Act5C	down
Act5C	Tctp		Arp53D	up
Act5C	SR3-9		CG32103	down
Act5C	RpS3		CG42231	up
Act5C	Fpps		CG5844	down
Act5C	Tm1		CG6332	down
Act5C	CadN		CG6752	down
Act5C	Elf		CG7610	down
Act5C	TER94		CSN4	down
Act5C	Fmr1		CSN5	down
Arp53D	tbrd-1		CadN	up
Arp53D	Elf		Cul2	down
Arp53D	loopin-1		Cyt-b5	down
Arp53D	Tm1		Elf	up
CG5844	fabp		Fmr1	down
CG6332	S-Lap4		Fpps	down
CG6332	SIP2		Fs(2)Ket	down
CG6332	S-Lap8		Itp-r83A	down
CG6332	loopin-1		Kap-alpha1	up
CG6752	Rm62		Kl-2	up
CG6752	vas		ND-B17	down
CG6752	CSN5		Nedd8	down
CG7610	ND-B17		Pif1A	down
CG7610	RpS3		Psi	up
CG7610	RpL5		Rab1	down
CG7610	Trap1		RanGAP	down
CG7610	CSN4		Ras85D	down
CG7610	skap		Rcd7	down
CSN4	Nedd8		Rm62	up
CSN4	Tctp		RpL15	down
CSN4	CSN5		RpL22-like	down
CSN4	Cul2		RpL38	down
CSN4	Trap1		RpL5	down
CSN5	Nedd8		RpS3	down
CSN5	TER94		S-Lap2	down
CSN5	Trap1		S-Lap3	down
CSN5	Cul2		S-Lap4	down
Cul2	Nedd8		S-Lap8	down
Cul2	eff		SH3PX1	up
Cul2	TER94		SIP2	down
Cyt-b5	Rm62		SR3-9	down
Elf	RpS3		Stim	down
Elf	mod		TER94	down
Elf	Trap1		Tctp	up
Elf	RpL38		Tm1	down
Elf	bur		Trap1	down
Elf	RpL15		bgcn	up
Elf	RpL5		bur	down
Fmr1	Rm62		dgo	down
Fmr1	Psi		dtr	down
Fmr1	RpL5		eff	down
Fs(2)Ket	Stim		emc	up
Fs(2)Ket	Kap-alpha1		exu	down
Fs(2)Ket	RanGAP		fabp	down
Fs(2)Ket	RpS3		loopin-1	down
Fs(2)Ket	RpL15		mod	down
Itp-r83A	Stim		psidin	down
Itp-r83A	Tm1		ref(2)P	up
Itp-r83A	Ras85D		skap	down
Kap-alpha1	TER94		sw	down
Kap-alpha1	SR3-9		tbrd-1	up
Kap-alpha1	RanGAP		vas	up
Nedd8	RpL38
Nedd8	RpL15
Nedd8	RpL5
Nedd8	Tctp
Nedd8	RpS3
Nedd8	TER94
Nedd8	RanGAP
Nedd8	fabp
Nedd8	eff
Psi	tbrd-1
Rab1	sw
RanGAP	eff
Ras85D	SH3PX1
Ras85D	RpL5
Ras85D	SR3-9
Rcd7	loopin-1
Rcd7	S-Lap8
Rcd7	SIP2
Rcd7	S-Lap4
Rm62	bur
Rm62	vas
RpL15	RpL22-like
RpL15	Tctp
RpL15	eff
RpL15	RpS3
RpL15	RpL38
RpL15	bur
RpL15	RpL5
RpL22-like	Tctp
RpL22-like	RpS3
RpL22-like	RpL5
RpL22-like	RpL38
RpL38	Tctp
RpL38	RpS3
RpL38	RpL5
RpL5	Tctp
RpL5	RpS3
RpL5	bur
RpS3	Tctp
RpS3	dgo
RpS3	Trap1
RpS3	bur
S-Lap2	S-Lap3
S-Lap2	S-Lap4
S-Lap2	SIP2
S-Lap2	S-Lap8
S-Lap2	loopin-1
S-Lap3	SIP2
S-Lap3	S-Lap4
S-Lap3	loopin-1
S-Lap3	S-Lap8
S-Lap4	exu
S-Lap4	SIP2
S-Lap4	S-Lap8
S-Lap4	loopin-1
S-Lap8	exu
S-Lap8	SIP2
S-Lap8	loopin-1
SIP2	loopin-1
SIP2	exu
SR3-9	Tctp
SR3-9	Trap1
Stim	Tm1
TER94	ref(2)P
TER94	Tctp
TER94	eff
Tctp	Trap1
Tm1	psidin
bgcn	vas
exu	loopin-1
mod	tbrd-1

## Sheet: Figure 3A
UB-DTT1(Accession)	Description		UB-DTT2(Accession)	Description		UB-DWT1(Accession)	Description		UB-DWT2(Accession)	Description
A0A0B4JD46	CCHC-type zinc finger nucleic acid binding protein, isoform B OS=Drosophila melanogaster OX=7227 GN=CNBP PE=2 SV=1		A0A0B4JD46	CCHC-type zinc finger nucleic acid binding protein, isoform B OS=Drosophila melanogaster OX=7227 GN=CNBP PE=2 SV=1		A0A0B4KFT5	Glutathione S transferase S1, isoform D OS=Drosophila melanogaster OX=7227 GN=GstS1 PE=1 SV=1		A0A0B4KFT5	Glutathione S transferase S1, isoform D OS=Drosophila melanogaster OX=7227 GN=GstS1 PE=1 SV=1
A0A0B4K6N1	40S ribosomal protein S8 OS=Drosophila melanogaster OX=7227 GN=RpS8 PE=3 SV=1		A0A0B4K6N1	40S ribosomal protein S8 OS=Drosophila melanogaster OX=7227 GN=RpS8 PE=3 SV=1		A1Z8W1	Salto, isoform A OS=Drosophila melanogaster OX=7227 GN=salto PE=4 SV=1		A1Z8W1	Salto, isoform A OS=Drosophila melanogaster OX=7227 GN=salto PE=4 SV=1
A0A0B4K6W9	Hephaestus, isoform Y OS=Drosophila melanogaster OX=7227 GN=heph PE=1 SV=1		A0A0B4K6W9	Hephaestus, isoform Y OS=Drosophila melanogaster OX=7227 GN=heph PE=1 SV=1		A1ZBJ8	FI19908p1 OS=Drosophila melanogaster OX=7227 GN=fest PE=2 SV=1		A1ZBJ8	FI19908p1 OS=Drosophila melanogaster OX=7227 GN=fest PE=2 SV=1
A0A0B4K883	Painting of fourth, isoform C OS=Drosophila melanogaster OX=7227 GN=Pof PE=4 SV=1		A0A0B4K883	Painting of fourth, isoform C OS=Drosophila melanogaster OX=7227 GN=Pof PE=4 SV=1		E2QD63	Hsc/Hsp70-interacting protein related, isoform B OS=Drosophila melanogaster OX=7227 GN=HIP-R PE=4 SV=1		E2QD63	Hsc/Hsp70-interacting protein related, isoform B OS=Drosophila melanogaster OX=7227 GN=HIP-R PE=4 SV=1
A0A0B4K897	Uncharacterized protein, isoform O OS=Drosophila melanogaster OX=7227 GN=BcDNA:RH27395 PE=1 SV=1		A0A0B4K897	Uncharacterized protein, isoform O OS=Drosophila melanogaster OX=7227 GN=BcDNA:RH27395 PE=1 SV=1		L0MQ04	ATP synthase subunit beta OS=Drosophila melanogaster OX=7227 GN=ATPsynbeta PE=1 SV=1		L0MQ04	ATP synthase subunit beta OS=Drosophila melanogaster OX=7227 GN=ATPsynbeta PE=1 SV=1
A0A0B4KGU4	RNA helicase OS=Drosophila melanogaster OX=7227 GN=bel PE=4 SV=1		A0A0B4KGU4	RNA helicase OS=Drosophila melanogaster OX=7227 GN=bel PE=4 SV=1		M9PB90	Cullin-associated and neddylation-dissociated 1, isoform B OS=Drosophila melanogaster OX=7227 GN=Cand1 PE=1 SV=1		M9PB90	Cullin-associated and neddylation-dissociated 1, isoform B OS=Drosophila melanogaster OX=7227 GN=Cand1 PE=1 SV=1
A0A0B4KGX1	Jaguar, isoform L OS=Drosophila melanogaster OX=7227 GN=jar PE=1 SV=1		A0A0B4KGX1	Jaguar, isoform L OS=Drosophila melanogaster OX=7227 GN=jar PE=1 SV=1		M9PBL3	HSP 82 OS=Drosophila melanogaster OX=7227 GN=Hsp83 PE=3 SV=1		M9PBL3	HSP 82 OS=Drosophila melanogaster OX=7227 GN=Hsp83 PE=3 SV=1
A0A0B4KHI4	Syncrip, isoform Q OS=Drosophila melanogaster OX=7227 GN=Syp PE=1 SV=1		A0A0B4KHI4	Syncrip, isoform Q OS=Drosophila melanogaster OX=7227 GN=Syp PE=1 SV=1		M9PEA6	40S ribosomal protein S21 OS=Drosophila melanogaster OX=7227 GN=RpS21 PE=1 SV=1		M9PEA6	40S ribosomal protein S21 OS=Drosophila melanogaster OX=7227 GN=RpS21 PE=1 SV=1
A0A0B4LEY6	Nascent polypeptide associated complex protein alpha subunit, isoform D OS=Drosophila melanogaster OX=7227 GN=Nacalpha PE=4 SV=1		A0A0B4LEY6	Nascent polypeptide associated complex protein alpha subunit, isoform D OS=Drosophila melanogaster OX=7227 GN=Nacalpha PE=4 SV=1		M9PFR8	Artemis, isoform B OS=Drosophila melanogaster OX=7227 GN=Arts PE=4 SV=1		M9PFR8	Artemis, isoform B OS=Drosophila melanogaster OX=7227 GN=Arts PE=4 SV=1
A0A0B4LFA6	Regulatory particle non-ATPase 13, isoform G OS=Drosophila melanogaster OX=7227 GN=Rpn13 PE=1 SV=1		A0A0B4LFA6	Regulatory particle non-ATPase 13, isoform G OS=Drosophila melanogaster OX=7227 GN=Rpn13 PE=1 SV=1		M9PJN8	Glyceraldehyde-3-phosphate dehydrogenase OS=Drosophila melanogaster OX=7227 GN=Gapdh2 PE=3 SV=1		M9PJN8	Glyceraldehyde-3-phosphate dehydrogenase OS=Drosophila melanogaster OX=7227 GN=Gapdh2 PE=3 SV=1
A0A0B4LFZ4	Vesicle-fusing ATPase OS=Drosophila melanogaster OX=7227 GN=TER94 PE=1 SV=1		A0A0B4LFZ4	Vesicle-fusing ATPase OS=Drosophila melanogaster OX=7227 GN=TER94 PE=1 SV=1		O02649	Heat shock protein 60A OS=Drosophila melanogaster OX=7227 GN=Hsp60A PE=1 SV=3		O02649	Heat shock protein 60A OS=Drosophila melanogaster OX=7227 GN=Hsp60A PE=1 SV=3
A0A0B4LG52	GEO08239p1 OS=Drosophila melanogaster OX=7227 GN=RpS16 PE=2 SV=1		A0A0B4LG52	GEO08239p1 OS=Drosophila melanogaster OX=7227 GN=RpS16 PE=2 SV=1		P02518	Heat shock protein 27 OS=Drosophila melanogaster OX=7227 GN=Hsp27 PE=1 SV=2		P02518	Heat shock protein 27 OS=Drosophila melanogaster OX=7227 GN=Hsp27 PE=1 SV=2
A0A0B4LHX6	Nucleoside diphosphate kinase OS=Drosophila melanogaster OX=7227 GN=awd PE=1 SV=1		A0A0B4LHX6	Nucleoside diphosphate kinase OS=Drosophila melanogaster OX=7227 GN=awd PE=1 SV=1		P02572	Actin-42A OS=Drosophila melanogaster OX=7227 GN=Act42A PE=1 SV=3		P02572	Actin-42A OS=Drosophila melanogaster OX=7227 GN=Act42A PE=1 SV=3
A0A0C4DHC8	Aldehyde dehydrogenase type III, isoform Q OS=Drosophila melanogaster OX=7227 GN=Aldh-III PE=1 SV=1		A0A0C4DHC8	Aldehyde dehydrogenase type III, isoform Q OS=Drosophila melanogaster OX=7227 GN=Aldh-III PE=1 SV=1		P06603	Tubulin alpha-1 chain OS=Drosophila melanogaster OX=7227 GN=alphaTub84B PE=1 SV=1		P06603	Tubulin alpha-1 chain OS=Drosophila melanogaster OX=7227 GN=alphaTub84B PE=1 SV=1
A0A126GUV0	Uncharacterized protein, isoform C OS=Drosophila melanogaster OX=7227 GN=cg10407 PE=1 SV=1		A0A126GUV0	Uncharacterized protein, isoform C OS=Drosophila melanogaster OX=7227 GN=cg10407 PE=1 SV=1		P08736	Elongation factor 1-alpha 1 OS=Drosophila melanogaster OX=7227 GN=eEF1alpha1 PE=1 SV=2		P08736	Elongation factor 1-alpha 1 OS=Drosophila melanogaster OX=7227 GN=eEF1alpha1 PE=1 SV=2
A0A4D6K1L3	Cut up, isoform F OS=Drosophila melanogaster OX=7227 GN=ctp PE=3 SV=1		A0A4D6K1L3	Cut up, isoform F OS=Drosophila melanogaster OX=7227 GN=ctp PE=3 SV=1		P11147	Heat shock 70 kDa protein cognate 4 OS=Drosophila melanogaster OX=7227 GN=Hsc70-4 PE=1 SV=3		P11147	Heat shock 70 kDa protein cognate 4 OS=Drosophila melanogaster OX=7227 GN=Hsc70-4 PE=1 SV=3
A1Z6L9	FI21274p1 OS=Drosophila melanogaster OX=7227 GN=Trap1 PE=1 SV=1		A1Z6L9	FI21274p1 OS=Drosophila melanogaster OX=7227 GN=Trap1 PE=1 SV=1		P13060	Eukaryotic translation elongation factor 2 OS=Drosophila melanogaster OX=7227 GN=eEF2 PE=1 SV=4		P13060	Eukaryotic translation elongation factor 2 OS=Drosophila melanogaster OX=7227 GN=eEF2 PE=1 SV=4
A1Z892	LD11278p OS=Drosophila melanogaster OX=7227 GN=Prx2540-1 PE=2 SV=1		A1Z892	LD11278p OS=Drosophila melanogaster OX=7227 GN=Prx2540-1 PE=2 SV=1		P28750	Maternal protein exuperantia OS=Drosophila melanogaster OX=7227 GN=exu PE=1 SV=2		P28750	Maternal protein exuperantia OS=Drosophila melanogaster OX=7227 GN=exu PE=1 SV=2
A1Z8W1	Salto, isoform A OS=Drosophila melanogaster OX=7227 GN=salto PE=4 SV=1		A1Z8W1	Salto, isoform A OS=Drosophila melanogaster OX=7227 GN=salto PE=4 SV=1		P41126	60S ribosomal protein L13 OS=Drosophila melanogaster OX=7227 GN=RpL13 PE=1 SV=1		P41126	60S ribosomal protein L13 OS=Drosophila melanogaster OX=7227 GN=RpL13 PE=1 SV=1
A1Z9G3	Cytosol aminopeptidase OS=Drosophila melanogaster OX=7227 GN=S-Lap5 PE=2 SV=1		A1Z9G3	Cytosol aminopeptidase OS=Drosophila melanogaster OX=7227 GN=S-Lap5 PE=2 SV=1		P55841	60S ribosomal protein L14 OS=Drosophila melanogaster OX=7227 GN=RpL14 PE=1 SV=1		P55841	60S ribosomal protein L14 OS=Drosophila melanogaster OX=7227 GN=RpL14 PE=1 SV=1
A1ZAA5	Aspartate transaminase OS=Drosophila melanogaster OX=7227 GN=Got1 PE=1 SV=1		A1ZAA5	Aspartate transaminase OS=Drosophila melanogaster OX=7227 GN=Got1 PE=1 SV=1		P61857	Tubulin beta-2 chain OS=Drosophila melanogaster OX=7227 GN=betaTub85D PE=1 SV=1		P61857	Tubulin beta-2 chain OS=Drosophila melanogaster OX=7227 GN=betaTub85D PE=1 SV=1
A1ZBJ8	FI19908p1 OS=Drosophila melanogaster OX=7227 GN=fest PE=2 SV=1		A1ZBJ8	FI19908p1 OS=Drosophila melanogaster OX=7227 GN=fest PE=2 SV=1		Q02748	Eukaryotic initiation factor 4A OS=Drosophila melanogaster OX=7227 GN=eIF4A PE=1 SV=3		Q02748	Eukaryotic initiation factor 4A OS=Drosophila melanogaster OX=7227 GN=eIF4A PE=1 SV=3
A1ZBL0	Tubulin beta chain OS=Drosophila melanogaster OX=7227 GN=betaTub56D PE=1 SV=1		A1ZBL0	Tubulin beta chain OS=Drosophila melanogaster OX=7227 GN=betaTub56D PE=1 SV=1		Q76NR6	Regucalcin, isoform D OS=Drosophila melanogaster OX=7227 GN=regucalcin PE=1 SV=1		Q76NR6	Regucalcin, isoform D OS=Drosophila melanogaster OX=7227 GN=regucalcin PE=1 SV=1
A4V0N4	H(+)-transporting two-sector ATPase OS=Drosophila melanogaster OX=7227 GN=Vha68-2 PE=1 SV=1		A4V0N4	H(+)-transporting two-sector ATPase OS=Drosophila melanogaster OX=7227 GN=Vha68-2 PE=1 SV=1		Q7JY31	AT20942p OS=Drosophila melanogaster OX=7227 GN=Dmel\CG1690 PE=2 SV=1		Q7JY31	AT20942p OS=Drosophila melanogaster OX=7227 GN=Dmel\CG1690 PE=2 SV=1
A4V1N8	FI03688p OS=Drosophila melanogaster OX=7227 GN=Prm PE=1 SV=1		A4V1N8	FI03688p OS=Drosophila melanogaster OX=7227 GN=Prm PE=1 SV=1		Q7K2S9	Cytosol aminopeptidase OS=Drosophila melanogaster OX=7227 GN=loopin-1 PE=1 SV=1		Q7K2S9	Cytosol aminopeptidase OS=Drosophila melanogaster OX=7227 GN=loopin-1 PE=1 SV=1
A4V303	T-complex protein 1 subunit gamma OS=Drosophila melanogaster OX=7227 GN=CCT3 PE=1 SV=1		A4V303	T-complex protein 1 subunit gamma OS=Drosophila melanogaster OX=7227 GN=CCT3 PE=1 SV=1		Q8INK3	Fatty acid binding protein, isoform C OS=Drosophila melanogaster OX=7227 GN=fabp PE=1 SV=1		Q8INK3	Fatty acid binding protein, isoform C OS=Drosophila melanogaster OX=7227 GN=fabp PE=1 SV=1
A4V391	CCT-alpha OS=Drosophila melanogaster OX=7227 GN=CCT1 PE=1 SV=1		A4V391	CCT-alpha OS=Drosophila melanogaster OX=7227 GN=CCT1 PE=1 SV=1		Q8MLS2	Ribose-5-phosphate isomerase OS=Drosophila melanogaster OX=7227 GN=Rpi PE=1 SV=3		Q8MLS2	Ribose-5-phosphate isomerase OS=Drosophila melanogaster OX=7227 GN=Rpi PE=1 SV=3
A4V3G1	Fructose-bisphosphate aldolase OS=Drosophila melanogaster OX=7227 GN=Ald1 PE=1 SV=1		A4V3G1	Fructose-bisphosphate aldolase OS=Drosophila melanogaster OX=7227 GN=Ald1 PE=1 SV=1		Q8T0U2	GH06435p OS=Drosophila melanogaster OX=7227 GN=Dmel\CG5089 PE=2 SV=1		Q8T0U2	GH06435p OS=Drosophila melanogaster OX=7227 GN=Dmel\CG5089 PE=2 SV=1
A8JNP2	Arginine kinase OS=Drosophila melanogaster OX=7227 GN=Argk PE=1 SV=1		A8JNP2	Arginine kinase OS=Drosophila melanogaster OX=7227 GN=Argk PE=1 SV=1		Q94514	Cytochrome c oxidase subunit 5A, mitochondrial OS=Drosophila melanogaster OX=7227 GN=COX5A PE=2 SV=2		Q94514	Cytochrome c oxidase subunit 5A, mitochondrial OS=Drosophila melanogaster OX=7227 GN=COX5A PE=2 SV=2
B7Z0E0	Isocitrate dehydrogenase [NADP] OS=Drosophila melanogaster OX=7227 GN=Idh PE=1 SV=2		B7Z0E0	Isocitrate dehydrogenase [NADP] OS=Drosophila melanogaster OX=7227 GN=Idh PE=1 SV=2		Q94524	Dynein light chain Tctex-type OS=Drosophila melanogaster OX=7227 GN=Dlc90F PE=1 SV=1		Q94524	Dynein light chain Tctex-type OS=Drosophila melanogaster OX=7227 GN=Dlc90F PE=1 SV=1
B7Z0M7	Uncharacterized protein, isoform E OS=Drosophila melanogaster OX=7227 GN=anon-WO0140519.33 PE=1 SV=1		B7Z0M7	Uncharacterized protein, isoform E OS=Drosophila melanogaster OX=7227 GN=anon-WO0140519.33 PE=1 SV=1		Q95RE4	LD37574p OS=Drosophila melanogaster OX=7227 GN=yps PE=1 SV=1		Q95RE4	LD37574p OS=Drosophila melanogaster OX=7227 GN=yps PE=1 SV=1
C0HKA1	40S ribosomal protein S14b OS=Drosophila melanogaster OX=7227 GN=RpS14b PE=2 SV=1		C0HKA1	40S ribosomal protein S14b OS=Drosophila melanogaster OX=7227 GN=RpS14b PE=2 SV=1		Q961W5	Cytosol aminopeptidase OS=Drosophila melanogaster OX=7227 GN=S-Lap3 PE=1 SV=1		Q961W5	Cytosol aminopeptidase OS=Drosophila melanogaster OX=7227 GN=S-Lap3 PE=1 SV=1
D2A6K3	Aldehyde reductase Y, isoform D OS=Drosophila melanogaster OX=7227 GN=ARY PE=4 SV=1		D2A6K3	Aldehyde reductase Y, isoform D OS=Drosophila melanogaster OX=7227 GN=ARY PE=4 SV=1		Q9U9Q4	Eukaryotic translation initiation factor 3 subunit H OS=Drosophila melanogaster OX=7227 GN=eIF3h PE=1 SV=2		Q9U9Q4	Eukaryotic translation initiation factor 3 subunit H OS=Drosophila melanogaster OX=7227 GN=eIF3h PE=1 SV=2
E1JGL8	Uncharacterized protein, isoform C OS=Drosophila melanogaster OX=7227 GN=Dmel\CG30122 PE=1 SV=1		E1JGL8	Uncharacterized protein, isoform C OS=Drosophila melanogaster OX=7227 GN=Dmel\CG30122 PE=1 SV=1		Q9V449	MET75Ca protein OS=Drosophila melanogaster OX=7227 GN=Met75Ca PE=1 SV=1		Q9V449	MET75Ca protein OS=Drosophila melanogaster OX=7227 GN=Met75Ca PE=1 SV=1
E1JHT6	Reticulon-like protein OS=Drosophila melanogaster OX=7227 GN=Rtnl1 PE=1 SV=1		E1JHT6	Reticulon-like protein OS=Drosophila melanogaster OX=7227 GN=Rtnl1 PE=1 SV=1		Q9VBP6	Succinate-semialdehyde dehydrogenase OS=Drosophila melanogaster OX=7227 GN=Ssadh PE=1 SV=1		Q9VBP6	Succinate-semialdehyde dehydrogenase OS=Drosophila melanogaster OX=7227 GN=Ssadh PE=1 SV=1
E1JIJ5	Vacuolar proton pump subunit B OS=Drosophila melanogaster OX=7227 GN=Vha55 PE=1 SV=1		E1JIJ5	Vacuolar proton pump subunit B OS=Drosophila melanogaster OX=7227 GN=Vha55 PE=1 SV=1		Q9VF23	Arginine kinase OS=Drosophila melanogaster OX=7227 GN=AK-3 PE=2 SV=2		Q9VF23	Arginine kinase OS=Drosophila melanogaster OX=7227 GN=AK-3 PE=2 SV=2
E2QD63	Hsc/Hsp70-interacting protein related, isoform B OS=Drosophila melanogaster OX=7227 GN=HIP-R PE=4 SV=1		E2QD63	Hsc/Hsp70-interacting protein related, isoform B OS=Drosophila melanogaster OX=7227 GN=HIP-R PE=4 SV=1		Q9VFE4	40S ribosomal protein S5b OS=Drosophila melanogaster OX=7227 GN=RpS5b PE=2 SV=1		Q9VFE4	40S ribosomal protein S5b OS=Drosophila melanogaster OX=7227 GN=RpS5b PE=2 SV=1
I0DHK3	Proteasome subunit alpha type OS=Drosophila melanogaster OX=7227 GN=Prosalpha6 PE=2 SV=1		I0DHK3	Proteasome subunit alpha type OS=Drosophila melanogaster OX=7227 GN=Prosalpha6 PE=2 SV=1		Q9VFN5	AT30951p OS=Drosophila melanogaster OX=7227 GN=anon-WO0140519.48 PE=1 SV=1		Q9VFN5	AT30951p OS=Drosophila melanogaster OX=7227 GN=anon-WO0140519.48 PE=1 SV=1
L0MQ04	ATP synthase subunit beta OS=Drosophila melanogaster OX=7227 GN=ATPsynbeta PE=1 SV=1		L0MQ04	ATP synthase subunit beta OS=Drosophila melanogaster OX=7227 GN=ATPsynbeta PE=1 SV=1		Q9VIQ8	Cytochrome c oxidase subunit 4, isoform A OS=Drosophila melanogaster OX=7227 GN=COX4 PE=1 SV=1		Q9VIQ8	Cytochrome c oxidase subunit 4, isoform A OS=Drosophila melanogaster OX=7227 GN=COX4 PE=1 SV=1
M9MRD0	Ubiquitin carboxyl-terminal hydrolase OS=Drosophila melanogaster OX=7227 GN=Uch PE=3 SV=1		M9MRD0	Ubiquitin carboxyl-terminal hydrolase OS=Drosophila melanogaster OX=7227 GN=Uch PE=3 SV=1		Q9VJ19	60S ribosomal protein L30 OS=Drosophila melanogaster OX=7227 GN=RpL30 PE=1 SV=1		Q9VJ19	60S ribosomal protein L30 OS=Drosophila melanogaster OX=7227 GN=RpL30 PE=1 SV=1
M9MSL3	Hsc70Cb, isoform G OS=Drosophila melanogaster OX=7227 GN=Hsc70Cb PE=1 SV=1		M9MSL3	Hsc70Cb, isoform G OS=Drosophila melanogaster OX=7227 GN=Hsc70Cb PE=1 SV=1		Q9VK25	GH23180p OS=Drosophila melanogaster OX=7227 GN=Pect PE=1 SV=2		Q9VK25	GH23180p OS=Drosophila melanogaster OX=7227 GN=Pect PE=1 SV=2
M9NE68	Heat shock protein 23, isoform B OS=Drosophila melanogaster OX=7227 GN=Hsp23 PE=3 SV=1		M9NE68	Heat shock protein 23, isoform B OS=Drosophila melanogaster OX=7227 GN=Hsp23 PE=3 SV=1		Q9VKP2	GH26960p OS=Drosophila melanogaster OX=7227 GN=Porin2 PE=2 SV=1		Q9VKP2	GH26960p OS=Drosophila melanogaster OX=7227 GN=Porin2 PE=2 SV=1
M9PB90	Cullin-associated and neddylation-dissociated 1, isoform B OS=Drosophila melanogaster OX=7227 GN=Cand1 PE=1 SV=1		M9PB90	Cullin-associated and neddylation-dissociated 1, isoform B OS=Drosophila melanogaster OX=7227 GN=Cand1 PE=1 SV=1		Q9VMN5	60 kDa heat shock protein homolog 2, mitochondrial OS=Drosophila melanogaster OX=7227 GN=Hsp60C PE=2 SV=2		Q9VMN5	60 kDa heat shock protein homolog 2, mitochondrial OS=Drosophila melanogaster OX=7227 GN=Hsp60C PE=2 SV=2
M9PBL3	HSP 82 OS=Drosophila melanogaster OX=7227 GN=Hsp83 PE=3 SV=1		M9PBL3	HSP 82 OS=Drosophila melanogaster OX=7227 GN=Hsp83 PE=3 SV=1		Q9VN21	LD30155p OS=Drosophila melanogaster OX=7227 GN=lost PE=1 SV=1		Q9VN21	LD30155p OS=Drosophila melanogaster OX=7227 GN=lost PE=1 SV=1
M9PEA6	40S ribosomal protein S21 OS=Drosophila melanogaster OX=7227 GN=RpS21 PE=1 SV=1		M9PEA6	40S ribosomal protein S21 OS=Drosophila melanogaster OX=7227 GN=RpS21 PE=1 SV=1		Q9VPS5	60 kDa heat shock protein homolog 1, mitochondrial OS=Drosophila melanogaster OX=7227 GN=Hsp60B PE=2 SV=1		Q9VPS5	60 kDa heat shock protein homolog 1, mitochondrial OS=Drosophila melanogaster OX=7227 GN=Hsp60B PE=2 SV=1
M9PF25	Boule, isoform F OS=Drosophila melanogaster OX=7227 GN=bol PE=1 SV=1		M9PF25	Boule, isoform F OS=Drosophila melanogaster OX=7227 GN=bol PE=1 SV=1		Q9VQ43	GEO08907p1 OS=Drosophila melanogaster OX=7227 GN=BcDNA:GH02930 PE=2 SV=1		Q9VQ43	GEO08907p1 OS=Drosophila melanogaster OX=7227 GN=BcDNA:GH02930 PE=2 SV=1
M9PF61	Aldo-keto reductase 1B, isoform C OS=Drosophila melanogaster OX=7227 GN=Akr1B PE=1 SV=1		M9PF61	Aldo-keto reductase 1B, isoform C OS=Drosophila melanogaster OX=7227 GN=Akr1B PE=1 SV=1		Q9VQH1	FI19814p1 OS=Drosophila melanogaster OX=7227 GN=G6P PE=2 SV=2		Q9VQH1	FI19814p1 OS=Drosophila melanogaster OX=7227 GN=G6P PE=2 SV=2
M9PFN1	RuvB-like helicase OS=Drosophila melanogaster OX=7227 GN=rept PE=3 SV=1		M9PFN1	RuvB-like helicase OS=Drosophila melanogaster OX=7227 GN=rept PE=3 SV=1		Q9VS34	60S ribosomal protein L18 OS=Drosophila melanogaster OX=7227 GN=RpL18 PE=1 SV=1		Q9VS34	60S ribosomal protein L18 OS=Drosophila melanogaster OX=7227 GN=RpL18 PE=1 SV=1
M9PJN8	Glyceraldehyde-3-phosphate dehydrogenase OS=Drosophila melanogaster OX=7227 GN=Gapdh2 PE=3 SV=1		M9PJN8	Glyceraldehyde-3-phosphate dehydrogenase OS=Drosophila melanogaster OX=7227 GN=Gapdh2 PE=3 SV=1		Q9VSM6	Cytosol aminopeptidase OS=Drosophila melanogaster OX=7227 GN=S-Lap1 PE=2 SV=2		Q9VSM6	Cytosol aminopeptidase OS=Drosophila melanogaster OX=7227 GN=S-Lap1 PE=2 SV=2
O02649	Heat shock protein 60A OS=Drosophila melanogaster OX=7227 GN=Hsp60A PE=1 SV=3		O02649	Heat shock protein 60A OS=Drosophila melanogaster OX=7227 GN=Hsp60A PE=1 SV=3		Q9VSM7	Cytosol aminopeptidase OS=Drosophila melanogaster OX=7227 GN=S-Lap2 PE=2 SV=1		Q9VSM7	Cytosol aminopeptidase OS=Drosophila melanogaster OX=7227 GN=S-Lap2 PE=2 SV=1
O16797	60S ribosomal protein L3 OS=Drosophila melanogaster OX=7227 GN=RpL3 PE=1 SV=3		O16797	60S ribosomal protein L3 OS=Drosophila melanogaster OX=7227 GN=RpL3 PE=1 SV=3		Q9VTF9	Ubiquitin fusion degradation protein 1 homolog OS=Drosophila melanogaster OX=7227 GN=Ufd1-like PE=2 SV=1		Q9VTF9	Ubiquitin fusion degradation protein 1 homolog OS=Drosophila melanogaster OX=7227 GN=Ufd1-like PE=2 SV=1
O18373	Inactive selenide, water dikinase-like protein OS=Drosophila melanogaster OX=7227 GN=SelD PE=2 SV=1		O18373	Inactive selenide, water dikinase-like protein OS=Drosophila melanogaster OX=7227 GN=SelD PE=2 SV=1		Q9VZS1	LD28127p OS=Drosophila melanogaster OX=7227 GN=Cg17746 PE=1 SV=1		Q9VZS1	LD28127p OS=Drosophila melanogaster OX=7227 GN=Cg17746 PE=1 SV=1
O18404	3-hydroxyacyl-CoA dehydrogenase type-2 OS=Drosophila melanogaster OX=7227 GN=scu PE=1 SV=1		O18404	3-hydroxyacyl-CoA dehydrogenase type-2 OS=Drosophila melanogaster OX=7227 GN=scu PE=1 SV=1		R9PY16	Uncharacterized protein OS=Drosophila melanogaster OX=7227 GN=Ubi-p5E5 PE=4 SV=1		R9PY16	Uncharacterized protein OS=Drosophila melanogaster OX=7227 GN=Ubi-p5E5 PE=4 SV=1
O18640	Guanine nucleotide-binding protein subunit beta-like protein OS=Drosophila melanogaster OX=7227 GN=Rack1 PE=1 SV=2		O18640	Guanine nucleotide-binding protein subunit beta-like protein OS=Drosophila melanogaster OX=7227 GN=Rack1 PE=1 SV=2		X2JEM4	40S ribosomal protein S28 OS=Drosophila melanogaster OX=7227 GN=RpS28b PE=2 SV=1		X2JEM4	40S ribosomal protein S28 OS=Drosophila melanogaster OX=7227 GN=RpS28b PE=2 SV=1
O62619	Pyruvate kinase OS=Drosophila melanogaster OX=7227 GN=PyK PE=2 SV=2		O62619	Pyruvate kinase OS=Drosophila melanogaster OX=7227 GN=PyK PE=2 SV=2		X2JIQ5	60S ribosomal protein L17 OS=Drosophila melanogaster OX=7227 GN=RpL17 PE=3 SV=1		X2JIQ5	60S ribosomal protein L17 OS=Drosophila melanogaster OX=7227 GN=RpL17 PE=3 SV=1
O77460	Inorganic pyrophosphatase OS=Drosophila melanogaster OX=7227 GN=Nurf-38 PE=1 SV=3		O77460	Inorganic pyrophosphatase OS=Drosophila melanogaster OX=7227 GN=Nurf-38 PE=1 SV=3		O97125	Heat shock protein 68 OS=Drosophila melanogaster OX=7227 GN=Hsp68 PE=1 SV=1		P53501	Actin-57B OS=Drosophila melanogaster OX=7227 GN=Act57B PE=1 SV=1
O97125	Heat shock protein 68 OS=Drosophila melanogaster OX=7227 GN=Hsp68 PE=1 SV=1		O97125	Heat shock protein 68 OS=Drosophila melanogaster OX=7227 GN=Hsp68 PE=1 SV=1		Q9W392	CCT-beta OS=Drosophila melanogaster OX=7227 GN=CCT2 PE=1 SV=2		Q8MST5	Tubulin beta chain OS=Drosophila melanogaster OX=7227 GN=betaTub97EF PE=1 SV=1
O97428	Ciboulot, isoform A OS=Drosophila melanogaster OX=7227 GN=cib PE=1 SV=1		O97428	Ciboulot, isoform A OS=Drosophila melanogaster OX=7227 GN=cib PE=1 SV=1		Q7K084	Odorant-binding protein 44a, isoform A OS=Drosophila melanogaster OX=7227 GN=Obp44a PE=1 SV=1		A0A0S0WIH4	Myosin heavy chain, isoform V OS=Drosophila melanogaster OX=7227 GN=Mhc PE=1 SV=1
O97477	Inositol-3-phosphate synthase OS=Drosophila melanogaster OX=7227 GN=Inos PE=1 SV=1		O97477	Inositol-3-phosphate synthase OS=Drosophila melanogaster OX=7227 GN=Inos PE=1 SV=1		Q9VG31	Malic enzyme OS=Drosophila melanogaster OX=7227 GN=Men PE=1 SV=1		Q06559	40S ribosomal protein S3 OS=Drosophila melanogaster OX=7227 GN=RpS3 PE=1 SV=1
P00334	Alcohol dehydrogenase OS=Drosophila melanogaster OX=7227 GN=Adh PE=1 SV=2		P00334	Alcohol dehydrogenase OS=Drosophila melanogaster OX=7227 GN=Adh PE=1 SV=2		Q9XZU1	Exportin-2 OS=Drosophila melanogaster OX=7227 GN=Cse1 PE=2 SV=2		Q9VVA6	Nuclear migration protein NudC OS=Drosophila melanogaster OX=7227 GN=nudC PE=1 SV=2
P00408	Cytochrome c oxidase subunit 2 OS=Drosophila melanogaster OX=7227 GN=mt:CoII PE=3 SV=1		P00408	Cytochrome c oxidase subunit 2 OS=Drosophila melanogaster OX=7227 GN=mt:CoII PE=3 SV=1		B7Z0M7	Uncharacterized protein, isoform E OS=Drosophila melanogaster OX=7227 GN=anon-WO0140519.33 PE=1 SV=1		O18404	3-hydroxyacyl-CoA dehydrogenase type-2 OS=Drosophila melanogaster OX=7227 GN=scu PE=1 SV=1
P02517	Heat shock protein 26 OS=Drosophila melanogaster OX=7227 GN=Hsp26 PE=1 SV=2		P02517	Heat shock protein 26 OS=Drosophila melanogaster OX=7227 GN=Hsp26 PE=1 SV=2		A0A0B4LFZ4	Vesicle-fusing ATPase OS=Drosophila melanogaster OX=7227 GN=TER94 PE=1 SV=1		P02517	Heat shock protein 26 OS=Drosophila melanogaster OX=7227 GN=Hsp26 PE=1 SV=2
P02518	Heat shock protein 27 OS=Drosophila melanogaster OX=7227 GN=Hsp27 PE=1 SV=2		P02518	Heat shock protein 27 OS=Drosophila melanogaster OX=7227 GN=Hsp27 PE=1 SV=2		Q9W1V2	Tektin OS=Drosophila melanogaster OX=7227 GN=Dmel\CG3085 PE=2 SV=1		Q3YMU0	Protein disulfide-isomerase (Fragment) OS=Drosophila melanogaster OX=7227 GN=ERp60 PE=1 SV=1
P05623	Accessory gland-specific peptide 70A OS=Drosophila melanogaster OX=7227 GN=SP PE=1 SV=1		P05623	Accessory gland-specific peptide 70A OS=Drosophila melanogaster OX=7227 GN=SP PE=1 SV=1		Q9I7R5	Apollo, isoform A OS=Drosophila melanogaster OX=7227 GN=Apl PE=4 SV=2		Q9VHN7	LP07963p OS=Drosophila melanogaster OX=7227 GN=anon-WO0118547.344 PE=1 SV=3
P06603	Tubulin alpha-1 chain OS=Drosophila melanogaster OX=7227 GN=alphaTub84B PE=1 SV=1		P06603	Tubulin alpha-1 chain OS=Drosophila melanogaster OX=7227 GN=alphaTub84B PE=1 SV=1		Q9VL00	Ubiquitin thioesterase otubain-like OS=Drosophila melanogaster OX=7227 GN=CG4968 PE=2 SV=1		O16797	60S ribosomal protein L3 OS=Drosophila melanogaster OX=7227 GN=RpL3 PE=1 SV=3
P06604	Tubulin alpha-2 chain OS=Drosophila melanogaster OX=7227 GN=alphaTub85E PE=1 SV=1		P06604	Tubulin alpha-2 chain OS=Drosophila melanogaster OX=7227 GN=alphaTub85E PE=1 SV=1		X2JCV2	Larval serum protein 2, isoform B OS=Drosophila melanogaster OX=7227 GN=Lsp2 PE=4 SV=1		Q9VM05	Uncharacterized protein, isoform A OS=Drosophila melanogaster OX=7227 GN=anon-WO0140519.45 PE=4 SV=3
P07909	Heterogeneous nuclear ribonucleoprotein A1 OS=Drosophila melanogaster OX=7227 GN=Hrb98DE PE=2 SV=1		P07909	Heterogeneous nuclear ribonucleoprotein A1 OS=Drosophila melanogaster OX=7227 GN=Hrb98DE PE=2 SV=1		O77460	Inorganic pyrophosphatase OS=Drosophila melanogaster OX=7227 GN=Nurf-38 PE=1 SV=3		A0A0B4KGX1	Jaguar, isoform L OS=Drosophila melanogaster OX=7227 GN=jar PE=1 SV=1
P08736	Elongation factor 1-alpha 1 OS=Drosophila melanogaster OX=7227 GN=eEF1alpha1 PE=1 SV=2		P08736	Elongation factor 1-alpha 1 OS=Drosophila melanogaster OX=7227 GN=eEF1alpha1 PE=1 SV=2		B7Z0E0	Isocitrate dehydrogenase [NADP] OS=Drosophila melanogaster OX=7227 GN=Idh PE=1 SV=2		Q9VRB7	GH11587p OS=Drosophila melanogaster OX=7227 GN=Dmel\CG1324 PE=2 SV=1
P09180	60S ribosomal protein L4 OS=Drosophila melanogaster OX=7227 GN=RpL4 PE=1 SV=2		P09180	60S ribosomal protein L4 OS=Drosophila melanogaster OX=7227 GN=RpL4 PE=1 SV=2		X2JID2	GEO13083p1 OS=Drosophila melanogaster OX=7227 GN=TrxT PE=2 SV=1		Q9VJG0	Xaa-Pro aminopeptidase ApepP OS=Drosophila melanogaster OX=7227 GN=ApepP PE=1 SV=1
P11146	Heat shock 70 kDa protein cognate 2 OS=Drosophila melanogaster OX=7227 GN=Hsc70-2 PE=1 SV=2		P11146	Heat shock 70 kDa protein cognate 2 OS=Drosophila melanogaster OX=7227 GN=Hsc70-2 PE=1 SV=2		A0A0B4K618	Fmr1, isoform G OS=Drosophila melanogaster OX=7227 GN=Fmr1 PE=1 SV=1		A4V391	CCT-alpha OS=Drosophila melanogaster OX=7227 GN=CCT1 PE=1 SV=1
P11147	Heat shock 70 kDa protein cognate 4 OS=Drosophila melanogaster OX=7227 GN=Hsc70-4 PE=1 SV=3		P11147	Heat shock 70 kDa protein cognate 4 OS=Drosophila melanogaster OX=7227 GN=Hsc70-4 PE=1 SV=3		Q9W4W5	RE47284p OS=Drosophila melanogaster OX=7227 GN=Dmel\CG2680 PE=1 SV=2		Q9VDW9	LP03867p OS=Drosophila melanogaster OX=7227 GN=Dmel\CG3517 PE=2 SV=1
P13060	Eukaryotic translation elongation factor 2 OS=Drosophila melanogaster OX=7227 GN=eEF2 PE=1 SV=4		P13060	Eukaryotic translation elongation factor 2 OS=Drosophila melanogaster OX=7227 GN=eEF2 PE=1 SV=4		Q9VZL1	Mitochondrial import receptor subunit TOM22 homolog OS=Drosophila melanogaster OX=7227 GN=mge PE=1 SV=1		X2J5G6	Ribosomal protein L7, isoform B OS=Drosophila melanogaster OX=7227 GN=RpL7 PE=3 SV=1
P15007	Enolase OS=Drosophila melanogaster OX=7227 GN=Eno PE=1 SV=2		P15007	Enolase OS=Drosophila melanogaster OX=7227 GN=Eno PE=1 SV=2		Q9VXF6	Calnexin 14D OS=Drosophila melanogaster OX=7227 GN=Cnx14D PE=3 SV=2		X2J5E8	Peptidylprolyl isomerase OS=Drosophila melanogaster OX=7227 GN=Fkbp59 PE=4 SV=1
P17336	Catalase OS=Drosophila melanogaster OX=7227 GN=Cat PE=1 SV=2		P17336	Catalase OS=Drosophila melanogaster OX=7227 GN=Cat PE=1 SV=2		Q9VHY6	ER membrane protein complex subunit 1 OS=Drosophila melanogaster OX=7227 GN=EMC1 PE=1 SV=1		Q9VQQ6	FI18122p1 OS=Drosophila melanogaster OX=7227 GN=Snx1 PE=1 SV=1
P21187	Polyadenylate-binding protein OS=Drosophila melanogaster OX=7227 GN=pAbp PE=1 SV=3		P21187	Polyadenylate-binding protein OS=Drosophila melanogaster OX=7227 GN=pAbp PE=1 SV=3		Q9VFT4	AT27578p OS=Drosophila melanogaster OX=7227 GN=rin PE=1 SV=1		X2JC35	60S ribosomal protein L36 OS=Drosophila melanogaster OX=7227 GN=RpL36 PE=2 SV=1
P22700	Calcium-transporting ATPase sarcoplasmic/endoplasmic reticulum type OS=Drosophila melanogaster OX=7227 GN=SERCA PE=1 SV=2		P22700	Calcium-transporting ATPase sarcoplasmic/endoplasmic reticulum type OS=Drosophila melanogaster OX=7227 GN=SERCA PE=1 SV=2		E1JIJ5	Vacuolar proton pump subunit B OS=Drosophila melanogaster OX=7227 GN=Vha55 PE=1 SV=1		Q9W083	J domain-containing protein OS=Drosophila melanogaster OX=7227 GN=Dmel\CG12020 PE=4 SV=1
P23226	205 kDa microtubule-associated protein OS=Drosophila melanogaster OX=7227 GN=Map205 PE=1 SV=2		P23226	205 kDa microtubule-associated protein OS=Drosophila melanogaster OX=7227 GN=Map205 PE=1 SV=2		A4V1N8	FI03688p OS=Drosophila melanogaster OX=7227 GN=Prm PE=1 SV=1		O62619	Pyruvate kinase OS=Drosophila melanogaster OX=7227 GN=PyK PE=2 SV=2
P28750	Maternal protein exuperantia OS=Drosophila melanogaster OX=7227 GN=exu PE=1 SV=2		P28750	Maternal protein exuperantia OS=Drosophila melanogaster OX=7227 GN=exu PE=1 SV=2		Q7JQU6	AT13886p OS=Drosophila melanogaster OX=7227 GN=Dmel\CG30376 PE=2 SV=1		A4V4I0	G protein beta-subunit 13F, isoform C OS=Drosophila melanogaster OX=7227 GN=Gbeta13F PE=1 SV=1
P29844	Endoplasmic reticulum chaperone BiP OS=Drosophila melanogaster OX=7227 GN=Hsc70-3 PE=1 SV=2		P29844	Endoplasmic reticulum chaperone BiP OS=Drosophila melanogaster OX=7227 GN=Hsc70-3 PE=1 SV=2		M9NGI1	Phospholipid-transporting ATPase OS=Drosophila melanogaster OX=7227 GN=Dmel\CG4301 PE=1 SV=1		A0A0B4KH28	Syndapin, isoform C OS=Drosophila melanogaster OX=7227 GN=Synd PE=1 SV=1
P29845	Heat shock 70 kDa protein cognate 5 OS=Drosophila melanogaster OX=7227 GN=Hsc70-5 PE=1 SV=2		P29845	Heat shock 70 kDa protein cognate 5 OS=Drosophila melanogaster OX=7227 GN=Hsc70-5 PE=1 SV=2		A4V0N4	H(+)-transporting two-sector ATPase OS=Drosophila melanogaster OX=7227 GN=Vha68-2 PE=1 SV=1		Q95R35	Cytosol aminopeptidase OS=Drosophila melanogaster OX=7227 GN=S-Lap4 PE=1 SV=1
P35381	ATP synthase subunit alpha, mitochondrial OS=Drosophila melanogaster OX=7227 GN=blw PE=1 SV=2		P35381	ATP synthase subunit alpha, mitochondrial OS=Drosophila melanogaster OX=7227 GN=blw PE=1 SV=2		Q94523	Succinate dehydrogenase [ubiquinone] flavoprotein subunit, mitochondrial OS=Drosophila melanogaster OX=7227 GN=SdhA PE=2 SV=3		Q9VTL0	FI19917p1 OS=Drosophila melanogaster OX=7227 GN=Dmel\CG6083 PE=2 SV=2
P36241	60S ribosomal protein L19 OS=Drosophila melanogaster OX=7227 GN=RpL19 PE=1 SV=2		P36241	60S ribosomal protein L19 OS=Drosophila melanogaster OX=7227 GN=RpL19 PE=1 SV=2		Q7K4D1	RING-type E3 ubiquitin transferase OS=Drosophila melanogaster OX=7227 GN=POSH PE=1 SV=1		Q9VEB1	Malate dehydrogenase OS=Drosophila melanogaster OX=7227 GN=Mdh2 PE=1 SV=1
P38979	40S ribosomal protein SA OS=Drosophila melanogaster OX=7227 GN=sta PE=1 SV=3		P38979	40S ribosomal protein SA OS=Drosophila melanogaster OX=7227 GN=sta PE=1 SV=3		Q94511	NADH-ubiquinone oxidoreductase 75 kDa subunit, mitochondrial OS=Drosophila melanogaster OX=7227 GN=ND-75 PE=2 SV=3		Q99323	Myosin heavy chain, non-muscle OS=Drosophila melanogaster OX=7227 GN=zip PE=1 SV=2
P41043	Glutathione S-transferase S1 OS=Drosophila melanogaster OX=7227 GN=GstS1 PE=1 SV=2		P41043	Glutathione S-transferase S1 OS=Drosophila melanogaster OX=7227 GN=GstS1 PE=1 SV=2		P15007	Enolase OS=Drosophila melanogaster OX=7227 GN=Eno PE=1 SV=2		A0A4D6K595	Synapse-associated protein 47kD, isoform M OS=Drosophila melanogaster OX=7227 GN=Sap47 PE=1 SV=1
P41073	Zinc finger protein on ecdysone puffs OS=Drosophila melanogaster OX=7227 GN=Pep PE=1 SV=1		P41073	Zinc finger protein on ecdysone puffs OS=Drosophila melanogaster OX=7227 GN=Pep PE=1 SV=1		Q9W401	Probable citrate synthase, mitochondrial OS=Drosophila melanogaster OX=7227 GN=kdn PE=2 SV=1		Q9VFM3	IP10175p OS=Drosophila melanogaster OX=7227 GN=Dmel\CG9722 PE=2 SV=1
P41126	60S ribosomal protein L13 OS=Drosophila melanogaster OX=7227 GN=RpL13 PE=1 SV=1		P41126	60S ribosomal protein L13 OS=Drosophila melanogaster OX=7227 GN=RpL13 PE=1 SV=1		Q7K049	Calmodulin OS=Drosophila melanogaster OX=7227 GN=azot PE=2 SV=1		X2JCC3	Poly(A)-specific ribonuclease OS=Drosophila melanogaster OX=7227 GN=Pop2 PE=1 SV=1
P45594	Cofilin/actin-depolymerizing factor homolog OS=Drosophila melanogaster OX=7227 GN=tsr PE=1 SV=1		P45594	Cofilin/actin-depolymerizing factor homolog OS=Drosophila melanogaster OX=7227 GN=tsr PE=1 SV=1		A0A0B4LG52	GEO08239p1 OS=Drosophila melanogaster OX=7227 GN=RpS16 PE=2 SV=1		Q86BM5	A kinase anchor protein 200, isoform D OS=Drosophila melanogaster OX=7227 GN=Akap200 PE=1 SV=1
P48159	60S ribosomal protein L23 OS=Drosophila melanogaster OX=7227 GN=RpL23 PE=1 SV=2		P48159	60S ribosomal protein L23 OS=Drosophila melanogaster OX=7227 GN=RpL23 PE=1 SV=2		Q9VF15	GEO09476p1 OS=Drosophila melanogaster OX=7227 GN=glob1 PE=1 SV=1		Q9VXK7	LD31474p OS=Drosophila melanogaster OX=7227 GN=ND-20 PE=2 SV=1
P50882	60S ribosomal protein L9 OS=Drosophila melanogaster OX=7227 GN=RpL9 PE=1 SV=2		P50882	60S ribosomal protein L9 OS=Drosophila melanogaster OX=7227 GN=RpL9 PE=1 SV=2		Q8T3W8	AT27079p OS=Drosophila melanogaster OX=7227 GN=scpr-C PE=2 SV=1		Q9VSD3	AT11025p OS=Drosophila melanogaster OX=7227 GN=fan PE=2 SV=3
P53501	Actin-57B OS=Drosophila melanogaster OX=7227 GN=Act57B PE=1 SV=1		P53501	Actin-57B OS=Drosophila melanogaster OX=7227 GN=Act57B PE=1 SV=1		Q9VIX4	Acyl-coenzyme A oxidase OS=Drosophila melanogaster OX=7227 GN=Dmel\CG17544 PE=1 SV=2		Q9VWG3	40S ribosomal protein S10b OS=Drosophila melanogaster OX=7227 GN=RpS10b PE=1 SV=2
P54398	Fat body protein 2 OS=Drosophila melanogaster OX=7227 GN=Fbp2 PE=2 SV=2		P54398	Fat body protein 2 OS=Drosophila melanogaster OX=7227 GN=Fbp2 PE=2 SV=2		P13607	Sodium/potassium-transporting ATPase subunit alpha OS=Drosophila melanogaster OX=7227 GN=Atpalpha PE=1 SV=3		Q9VTQ9	AT06668p OS=Drosophila melanogaster OX=7227 GN=Rpt4R PE=2 SV=1
P54611	V-type proton ATPase subunit E OS=Drosophila melanogaster OX=7227 GN=Vha26 PE=2 SV=1		P54611	V-type proton ATPase subunit E OS=Drosophila melanogaster OX=7227 GN=Vha26 PE=2 SV=1		Q9V3Y4	LD43650p OS=Drosophila melanogaster OX=7227 GN=Mtch PE=1 SV=1		Q9VU28	Malate dehydrogenase OS=Drosophila melanogaster OX=7227 GN=Dmel\CG10748 PE=3 SV=1
P55035	26S proteasome non-ATPase regulatory subunit 4 OS=Drosophila melanogaster OX=7227 GN=Rpn10 PE=1 SV=2		P55035	26S proteasome non-ATPase regulatory subunit 4 OS=Drosophila melanogaster OX=7227 GN=Rpn10 PE=1 SV=2		P48601	26S proteasome regulatory subunit 4 OS=Drosophila melanogaster OX=7227 GN=Rpt2 PE=1 SV=2		Q9NFU0	Synaptic functional regulator FMR1 OS=Drosophila melanogaster OX=7227 GN=Fmr1 PE=1 SV=1
P55830	40S ribosomal protein S3a OS=Drosophila melanogaster OX=7227 GN=RpS3A PE=1 SV=4		P55830	40S ribosomal protein S3a OS=Drosophila melanogaster OX=7227 GN=RpS3A PE=1 SV=4		A0A0B4LF16	Palmitoyltransferase OS=Drosophila melanogaster OX=7227 GN=Dmel\CG1407 PE=1 SV=1		P52029	Glucose-6-phosphate isomerase OS=Drosophila melanogaster OX=7227 GN=Pgi PE=2 SV=2
P55841	60S ribosomal protein L14 OS=Drosophila melanogaster OX=7227 GN=RpL14 PE=1 SV=1		P55841	60S ribosomal protein L14 OS=Drosophila melanogaster OX=7227 GN=RpL14 PE=1 SV=1		A0A0B4K6Q5	N-acetylglucosaminylphosphatidylinositol deacetylase OS=Drosophila melanogaster OX=7227 GN=PIG-L PE=3 SV=1		Q9VDZ7	Mitochondrial import inner membrane translocase subunit TIM44 OS=Drosophila melanogaster OX=7227 GN=CG117799 PE=1 SV=1
P61851	Superoxide dismutase [Cu-Zn] OS=Drosophila melanogaster OX=7227 GN=Sod1 PE=1 SV=2		P61851	Superoxide dismutase [Cu-Zn] OS=Drosophila melanogaster OX=7227 GN=Sod1 PE=1 SV=2		Q86BS3	Chromator, isoform A OS=Drosophila melanogaster OX=7227 GN=Chro PE=1 SV=1		Q9VAZ1	AT14585p OS=Drosophila melanogaster OX=7227 GN=mil PE=2 SV=2
P61857	Tubulin beta-2 chain OS=Drosophila melanogaster OX=7227 GN=betaTub85D PE=1 SV=1		P61857	Tubulin beta-2 chain OS=Drosophila melanogaster OX=7227 GN=betaTub85D PE=1 SV=1		Q9V9W3	60S ribosomal protein L6 OS=Drosophila melanogaster OX=7227 GN=RpL6 PE=1 SV=1		Q500X4	Cytosol aminopeptidase OS=Drosophila melanogaster OX=7227 GN=S-Lap7 PE=1 SV=1
P62152	Calmodulin OS=Drosophila melanogaster OX=7227 GN=Cam PE=1 SV=2		P62152	Calmodulin OS=Drosophila melanogaster OX=7227 GN=Cam PE=1 SV=2		A8JTM7	Megalin, isoform A OS=Drosophila melanogaster OX=7227 GN=mgl PE=1 SV=2		Q9W229	40S ribosomal protein S24 OS=Drosophila melanogaster OX=7227 GN=RpS24 PE=1 SV=1
P92177	14-3-3 protein epsilon OS=Drosophila melanogaster OX=7227 GN=14-3-3epsilon PE=1 SV=2		P92177	14-3-3 protein epsilon OS=Drosophila melanogaster OX=7227 GN=14-3-3epsilon PE=1 SV=2		M9NDS9	Chitinase 6, isoform C OS=Drosophila melanogaster OX=7227 GN=Cht6 PE=1 SV=1		P35381	ATP synthase subunit alpha, mitochondrial OS=Drosophila melanogaster OX=7227 GN=blw PE=1 SV=2
Q02748	Eukaryotic initiation factor 4A OS=Drosophila melanogaster OX=7227 GN=eIF4A PE=1 SV=3		Q02748	Eukaryotic initiation factor 4A OS=Drosophila melanogaster OX=7227 GN=eIF4A PE=1 SV=3		Q9NCC3	Sorting nexin OS=Drosophila melanogaster OX=7227 GN=SH3PX1 PE=1 SV=1		Q26365	ADP,ATP carrier protein OS=Drosophila melanogaster OX=7227 GN=sesB PE=2 SV=4
Q04691	Fat-body protein 1 OS=Drosophila melanogaster OX=7227 GN=Fbp1 PE=2 SV=2		Q04691	Fat-body protein 1 OS=Drosophila melanogaster OX=7227 GN=Fbp1 PE=2 SV=2					M9PEA0	Sallimus, isoform P OS=Drosophila melanogaster OX=7227 GN=sls PE=3 SV=1
Q06559	40S ribosomal protein S3 OS=Drosophila melanogaster OX=7227 GN=RpS3 PE=1 SV=1		Q06559	40S ribosomal protein S3 OS=Drosophila melanogaster OX=7227 GN=RpS3 PE=1 SV=1					A0A0B4K897	Uncharacterized protein, isoform O OS=Drosophila melanogaster OX=7227 GN=BcDNA:RH27395 PE=1 SV=1
Q0E9B6	40S ribosomal protein S11 OS=Drosophila melanogaster OX=7227 GN=RpS11 PE=1 SV=1		Q0E9B6	40S ribosomal protein S11 OS=Drosophila melanogaster OX=7227 GN=RpS11 PE=1 SV=1					Q9VQL0	Uncharacterized protein, isoform B OS=Drosophila melanogaster OX=7227 GN=Dmel\CG17258 PE=4 SV=2
Q23983	Alpha-soluble NSF attachment protein OS=Drosophila melanogaster OX=7227 GN=alphaSnap PE=1 SV=1		Q23983	Alpha-soluble NSF attachment protein OS=Drosophila melanogaster OX=7227 GN=alphaSnap PE=1 SV=1					P62152	Calmodulin OS=Drosophila melanogaster OX=7227 GN=Cam PE=1 SV=2
Q26365	ADP,ATP carrier protein OS=Drosophila melanogaster OX=7227 GN=sesB PE=2 SV=4		Q26365	ADP,ATP carrier protein OS=Drosophila melanogaster OX=7227 GN=sesB PE=2 SV=4					Q7K5K9	Cytosol aminopeptidase OS=Drosophila melanogaster OX=7227 GN=S-Lap8 PE=1 SV=1
Q3YMU0	Protein disulfide-isomerase (Fragment) OS=Drosophila melanogaster OX=7227 GN=ERp60 PE=1 SV=1		Q3YMU0	Protein disulfide-isomerase (Fragment) OS=Drosophila melanogaster OX=7227 GN=ERp60 PE=1 SV=1					Q9VLP5	LD42916p OS=Drosophila melanogaster OX=7227 GN=Dmel\CG7806 PE=1 SV=1
Q4QPW2	GEO12048p1 OS=Drosophila melanogaster OX=7227 GN=Dmel\CG10822 PE=2 SV=2		Q4QPW2	GEO12048p1 OS=Drosophila melanogaster OX=7227 GN=Dmel\CG10822 PE=2 SV=2					M9PGH9	Ca[2+]-channel protein alpha[[1]] subunit T, isoform F OS=Drosophila melanogaster OX=7227 GN=Ca-alpha1T PE=4 SV=1
Q4V6I0	Acylphosphatase OS=Drosophila melanogaster OX=7227 GN=CG18371-RA PE=2 SV=2		Q4V6I0	Acylphosphatase OS=Drosophila melanogaster OX=7227 GN=CG18371-RA PE=2 SV=2					Q9VCC2	RE50040p OS=Drosophila melanogaster OX=7227 GN=Dmel\CG5510 PE=1 SV=1
Q500X4	Cytosol aminopeptidase OS=Drosophila melanogaster OX=7227 GN=S-Lap7 PE=1 SV=1		Q500X4	Cytosol aminopeptidase OS=Drosophila melanogaster OX=7227 GN=S-Lap7 PE=1 SV=1					Q9VLT5	Protein purity of essence OS=Drosophila melanogaster OX=7227 GN=poe PE=1 SV=1
Q6NL44	GH28815p OS=Drosophila melanogaster OX=7227 GN=Dmel\CG33722 PE=1 SV=1		Q6NL44	GH28815p OS=Drosophila melanogaster OX=7227 GN=Dmel\CG33722 PE=1 SV=1
Q76NR6	Regucalcin, isoform D OS=Drosophila melanogaster OX=7227 GN=regucalcin PE=1 SV=1		Q76NR6	Regucalcin, isoform D OS=Drosophila melanogaster OX=7227 GN=regucalcin PE=1 SV=1
Q7JR58	Enoyl-CoA hydratase, short chain 1, isoform A OS=Drosophila melanogaster OX=7227 GN=Echs1 PE=1 SV=1		Q7JR58	Enoyl-CoA hydratase, short chain 1, isoform A OS=Drosophila melanogaster OX=7227 GN=Echs1 PE=1 SV=1
Q7JZW2	40S ribosomal protein S15 OS=Drosophila melanogaster OX=7227 GN=RpS15 PE=1 SV=1		Q7JZW2	40S ribosomal protein S15 OS=Drosophila melanogaster OX=7227 GN=RpS15 PE=1 SV=1
Q7K049	Calmodulin OS=Drosophila melanogaster OX=7227 GN=azot PE=2 SV=1		Q7K049	Calmodulin OS=Drosophila melanogaster OX=7227 GN=azot PE=2 SV=1
Q7K084	Odorant-binding protein 44a, isoform A OS=Drosophila melanogaster OX=7227 GN=Obp44a PE=1 SV=1		Q7K084	Odorant-binding protein 44a, isoform A OS=Drosophila melanogaster OX=7227 GN=Obp44a PE=1 SV=1
Q7K0S5	GDI interacting protein 3, isoform B OS=Drosophila melanogaster OX=7227 GN=Gint3 PE=1 SV=1		Q7K0S5	GDI interacting protein 3, isoform B OS=Drosophila melanogaster OX=7227 GN=Gint3 PE=1 SV=1
Q7K1B3	GH26058p OS=Drosophila melanogaster OX=7227 GN=anon-WO0140519.130 PE=2 SV=1		Q7K1B3	GH26058p OS=Drosophila melanogaster OX=7227 GN=anon-WO0140519.130 PE=2 SV=1
Q7K1T1	LD44824p OS=Drosophila melanogaster OX=7227 GN=vlc PE=1 SV=1		Q7K1T1	LD44824p OS=Drosophila melanogaster OX=7227 GN=vlc PE=1 SV=1
Q7K2I4	Peptidyl-prolyl cis-trans isomerase OS=Drosophila melanogaster OX=7227 GN=Dmel\CG7768 PE=2 SV=1		Q7K2I4	Peptidyl-prolyl cis-trans isomerase OS=Drosophila melanogaster OX=7227 GN=Dmel\CG7768 PE=2 SV=1
Q7K2S9	Cytosol aminopeptidase OS=Drosophila melanogaster OX=7227 GN=loopin-1 PE=1 SV=1		Q7K2S9	Cytosol aminopeptidase OS=Drosophila melanogaster OX=7227 GN=loopin-1 PE=1 SV=1
Q7K3J0	CCT-theta OS=Drosophila melanogaster OX=7227 GN=CCT8 PE=1 SV=1		Q7K3J0	CCT-theta OS=Drosophila melanogaster OX=7227 GN=CCT8 PE=1 SV=1
Q7K4B3	Probable elongator complex protein 2 OS=Drosophila melanogaster OX=7227 GN=Elp2 PE=1 SV=1		Q7K4B3	Probable elongator complex protein 2 OS=Drosophila melanogaster OX=7227 GN=Elp2 PE=1 SV=1
Q7K5K3	Pyruvate dehydrogenase E1 component subunit beta OS=Drosophila melanogaster OX=7227 GN=Pdhb PE=1 SV=1		Q7K5K3	Pyruvate dehydrogenase E1 component subunit beta OS=Drosophila melanogaster OX=7227 GN=Pdhb PE=1 SV=1
Q7K5K9	Cytosol aminopeptidase OS=Drosophila melanogaster OX=7227 GN=S-Lap8 PE=1 SV=1		Q7K5K9	Cytosol aminopeptidase OS=Drosophila melanogaster OX=7227 GN=S-Lap8 PE=1 SV=1
Q7KMQ0	26S proteasome regulatory subunit 7 OS=Drosophila melanogaster OX=7227 GN=Rpt1 PE=1 SV=1		Q7KMQ0	26S proteasome regulatory subunit 7 OS=Drosophila melanogaster OX=7227 GN=Rpt1 PE=1 SV=1
Q86BM5	A kinase anchor protein 200, isoform D OS=Drosophila melanogaster OX=7227 GN=Akap200 PE=1 SV=1		Q86BM5	A kinase anchor protein 200, isoform D OS=Drosophila melanogaster OX=7227 GN=Akap200 PE=1 SV=1
Q8I0F1	AT27831p OS=Drosophila melanogaster OX=7227 GN=NEST:bs09g01 PE=1 SV=1		Q8I0F1	AT27831p OS=Drosophila melanogaster OX=7227 GN=NEST:bs09g01 PE=1 SV=1
Q8IN06	Glycerol-3-phosphate dehydrogenase [NAD(+)] OS=Drosophila melanogaster OX=7227 GN=Gpdh3 PE=2 SV=2		Q8IN06	Glycerol-3-phosphate dehydrogenase [NAD(+)] OS=Drosophila melanogaster OX=7227 GN=Gpdh3 PE=2 SV=2
Q8INK3	Fatty acid binding protein, isoform C OS=Drosophila melanogaster OX=7227 GN=fabp PE=1 SV=1		Q8INK3	Fatty acid binding protein, isoform C OS=Drosophila melanogaster OX=7227 GN=fabp PE=1 SV=1
Q8INM3	Protein slender lobes OS=Drosophila melanogaster OX=7227 GN=sle PE=1 SV=1		Q8INM3	Protein slender lobes OS=Drosophila melanogaster OX=7227 GN=sle PE=1 SV=1
Q8IPJ1	Uncharacterized protein, isoform E OS=Drosophila melanogaster OX=7227 GN=anon-WO0140519.32 PE=1 SV=2		Q8IPJ1	Uncharacterized protein, isoform E OS=Drosophila melanogaster OX=7227 GN=anon-WO0140519.32 PE=1 SV=2
Q8IPY3	Aspartate aminotransferase OS=Drosophila melanogaster OX=7227 GN=Got2 PE=1 SV=1		Q8IPY3	Aspartate aminotransferase OS=Drosophila melanogaster OX=7227 GN=Got2 PE=1 SV=1
Q8IRH1	FI19310p1 OS=Drosophila melanogaster OX=7227 GN=Psa PE=1 SV=1		Q8IRH1	FI19310p1 OS=Drosophila melanogaster OX=7227 GN=Psa PE=1 SV=1
Q8MLS2	Ribose-5-phosphate isomerase OS=Drosophila melanogaster OX=7227 GN=Rpi PE=1 SV=3		Q8MLS2	Ribose-5-phosphate isomerase OS=Drosophila melanogaster OX=7227 GN=Rpi PE=1 SV=3
Q8SWW4	LD28380p OS=Drosophila melanogaster OX=7227 GN=anon-WO0140519.52 PE=1 SV=1		Q8SWW4	LD28380p OS=Drosophila melanogaster OX=7227 GN=anon-WO0140519.52 PE=1 SV=1
Q8SX97	Succinate dehydrogenase [ubiquinone] flavoprotein subunit, mitochondrial OS=Drosophila melanogaster OX=7227 GN=SdhAL PE=2 SV=1		Q8SX97	Succinate dehydrogenase [ubiquinone] flavoprotein subunit, mitochondrial OS=Drosophila melanogaster OX=7227 GN=SdhAL PE=2 SV=1
Q8T0L3	Ubiquitin-activating enzyme E1 OS=Drosophila melanogaster OX=7227 GN=Uba1 PE=1 SV=1		Q8T0L3	Ubiquitin-activating enzyme E1 OS=Drosophila melanogaster OX=7227 GN=Uba1 PE=1 SV=1
Q8T0U2	GH06435p OS=Drosophila melanogaster OX=7227 GN=Dmel\CG5089 PE=2 SV=1		Q8T0U2	GH06435p OS=Drosophila melanogaster OX=7227 GN=Dmel\CG5089 PE=2 SV=1
Q8T3W8	AT27079p OS=Drosophila melanogaster OX=7227 GN=scpr-C PE=2 SV=1		Q8T3W8	AT27079p OS=Drosophila melanogaster OX=7227 GN=scpr-C PE=2 SV=1
Q8T3Z0	Tektin OS=Drosophila melanogaster OX=7227 GN=Tektin-C PE=2 SV=1		Q8T3Z0	Tektin OS=Drosophila melanogaster OX=7227 GN=Tektin-C PE=2 SV=1
Q8T4C4	ATP synthase subunit beta OS=Drosophila melanogaster OX=7227 GN=ATPsynbetaL PE=2 SV=1		Q8T4C4	ATP synthase subunit beta OS=Drosophila melanogaster OX=7227 GN=ATPsynbetaL PE=2 SV=1
Q8T4D6	Aconitate hydratase, mitochondrial OS=Drosophila melanogaster OX=7227 GN=mAcon2 PE=2 SV=1		Q8T4D6	Aconitate hydratase, mitochondrial OS=Drosophila melanogaster OX=7227 GN=mAcon2 PE=2 SV=1
Q8T4H8	AT07685p OS=Drosophila melanogaster OX=7227 GN=COX4L PE=2 SV=1		Q8T4H8	AT07685p OS=Drosophila melanogaster OX=7227 GN=COX4L PE=2 SV=1
Q8T8W3	AT21416p OS=Drosophila melanogaster OX=7227 GN=Past1 PE=1 SV=1		Q8T8W3	AT21416p OS=Drosophila melanogaster OX=7227 GN=Past1 PE=1 SV=1
Q94511	NADH-ubiquinone oxidoreductase 75 kDa subunit, mitochondrial OS=Drosophila melanogaster OX=7227 GN=ND-75 PE=2 SV=3		Q94511	NADH-ubiquinone oxidoreductase 75 kDa subunit, mitochondrial OS=Drosophila melanogaster OX=7227 GN=ND-75 PE=2 SV=3
Q94523	Succinate dehydrogenase [ubiquinone] flavoprotein subunit, mitochondrial OS=Drosophila melanogaster OX=7227 GN=SdhA PE=2 SV=3		Q94523	Succinate dehydrogenase [ubiquinone] flavoprotein subunit, mitochondrial OS=Drosophila melanogaster OX=7227 GN=SdhA PE=2 SV=3
Q94524	Dynein light chain Tctex-type OS=Drosophila melanogaster OX=7227 GN=Dlc90F PE=1 SV=1		Q94524	Dynein light chain Tctex-type OS=Drosophila melanogaster OX=7227 GN=Dlc90F PE=1 SV=1
Q95083	Proteasome subunit alpha type-5 OS=Drosophila melanogaster OX=7227 GN=Prosalpha5 PE=2 SV=2		Q95083	Proteasome subunit alpha type-5 OS=Drosophila melanogaster OX=7227 GN=Prosalpha5 PE=2 SV=2
Q95R35	Cytosol aminopeptidase OS=Drosophila melanogaster OX=7227 GN=S-Lap4 PE=1 SV=1		Q95R35	Cytosol aminopeptidase OS=Drosophila melanogaster OX=7227 GN=S-Lap4 PE=1 SV=1
Q95RE4	LD37574p OS=Drosophila melanogaster OX=7227 GN=yps PE=1 SV=1		Q95RE4	LD37574p OS=Drosophila melanogaster OX=7227 GN=yps PE=1 SV=1
Q95RI5	Failed axon connections OS=Drosophila melanogaster OX=7227 GN=fax PE=1 SV=1		Q95RI5	Failed axon connections OS=Drosophila melanogaster OX=7227 GN=fax PE=1 SV=1
Q95U38	Succinate--CoA ligase [ADP-forming] subunit beta, mitochondrial OS=Drosophila melanogaster OX=7227 GN=ScsbetaA PE=1 SV=1		Q95U38	Succinate--CoA ligase [ADP-forming] subunit beta, mitochondrial OS=Drosophila melanogaster OX=7227 GN=ScsbetaA PE=1 SV=1
Q961W5	Cytosol aminopeptidase OS=Drosophila melanogaster OX=7227 GN=S-Lap3 PE=1 SV=1		Q961W5	Cytosol aminopeptidase OS=Drosophila melanogaster OX=7227 GN=S-Lap3 PE=1 SV=1
Q99323	Myosin heavy chain, non-muscle OS=Drosophila melanogaster OX=7227 GN=zip PE=1 SV=2		Q99323	Myosin heavy chain, non-muscle OS=Drosophila melanogaster OX=7227 GN=zip PE=1 SV=2
Q9I7K0	Microtubule-associated protein Jupiter OS=Drosophila melanogaster OX=7227 GN=Jupiter PE=1 SV=2		Q9I7K0	Microtubule-associated protein Jupiter OS=Drosophila melanogaster OX=7227 GN=Jupiter PE=1 SV=2
Q9U5L1	Signal recognition particle receptor subunit alpha homolog OS=Drosophila melanogaster OX=7227 GN=SrpRalpha PE=1 SV=2		Q9U5L1	Signal recognition particle receptor subunit alpha homolog OS=Drosophila melanogaster OX=7227 GN=SrpRalpha PE=1 SV=2
Q9V3E9	FI17138p1 OS=Drosophila melanogaster OX=7227 GN=spag PE=1 SV=1		Q9V3E9	FI17138p1 OS=Drosophila melanogaster OX=7227 GN=spag PE=1 SV=1
Q9V3G1	60S ribosomal protein L8 OS=Drosophila melanogaster OX=7227 GN=RpL8 PE=1 SV=1		Q9V3G1	60S ribosomal protein L8 OS=Drosophila melanogaster OX=7227 GN=RpL8 PE=1 SV=1
Q9V3M9	Tektin OS=Drosophila melanogaster OX=7227 GN=Tektin-A PE=2 SV=1		Q9V3M9	Tektin OS=Drosophila melanogaster OX=7227 GN=Tektin-A PE=2 SV=1
Q9V405	26S proteasome regulatory complex subunit p48A OS=Drosophila melanogaster OX=7227 GN=Rpt3 PE=1 SV=1		Q9V405	26S proteasome regulatory complex subunit p48A OS=Drosophila melanogaster OX=7227 GN=Rpt3 PE=1 SV=1
Q9V449	MET75Ca protein OS=Drosophila melanogaster OX=7227 GN=Met75Ca PE=1 SV=1		Q9V449	MET75Ca protein OS=Drosophila melanogaster OX=7227 GN=Met75Ca PE=1 SV=1
Q9V9Q4	LD43819p OS=Drosophila melanogaster OX=7227 GN=Dmel\CG1416 PE=1 SV=2		Q9V9Q4	LD43819p OS=Drosophila melanogaster OX=7227 GN=Dmel\CG1416 PE=1 SV=2
Q9V9T5	GM14617p OS=Drosophila melanogaster OX=7227 GN=Mccc1 PE=1 SV=2		Q9V9T5	GM14617p OS=Drosophila melanogaster OX=7227 GN=Mccc1 PE=1 SV=2
Q9V9W3	60S ribosomal protein L6 OS=Drosophila melanogaster OX=7227 GN=RpL6 PE=1 SV=1		Q9V9W3	60S ribosomal protein L6 OS=Drosophila melanogaster OX=7227 GN=RpL6 PE=1 SV=1
Q9VAC1	Acetyl-CoA deacylase OS=Drosophila melanogaster OX=7227 GN=anon-WO0153538.36 PE=1 SV=1		Q9VAC1	Acetyl-CoA deacylase OS=Drosophila melanogaster OX=7227 GN=anon-WO0153538.36 PE=1 SV=1
Q9VAW7	Cytochrome b-c1 complex subunit 7 OS=Drosophila melanogaster OX=7227 GN=UQCR-14L PE=2 SV=1		Q9VAW7	Cytochrome b-c1 complex subunit 7 OS=Drosophila melanogaster OX=7227 GN=UQCR-14L PE=2 SV=1
Q9VAY2	HSP 82 OS=Drosophila melanogaster OX=7227 GN=Gp93 PE=1 SV=1		Q9VAY2	HSP 82 OS=Drosophila melanogaster OX=7227 GN=Gp93 PE=1 SV=1
Q9VAZ1	AT14585p OS=Drosophila melanogaster OX=7227 GN=mil PE=2 SV=2		Q9VAZ1	AT14585p OS=Drosophila melanogaster OX=7227 GN=mil PE=2 SV=2
Q9VB05	ALG-2 interacting protein X OS=Drosophila melanogaster OX=7227 GN=ALiX PE=1 SV=1		Q9VB05	ALG-2 interacting protein X OS=Drosophila melanogaster OX=7227 GN=ALiX PE=1 SV=1
Q9VBJ6	Uncharacterized protein OS=Drosophila melanogaster OX=7227 GN=Dmel\CG14540 PE=4 SV=1		Q9VBJ6	Uncharacterized protein OS=Drosophila melanogaster OX=7227 GN=Dmel\CG14540 PE=4 SV=1
Q9VBP6	Succinate-semialdehyde dehydrogenase OS=Drosophila melanogaster OX=7227 GN=Ssadh PE=1 SV=1		Q9VBP6	Succinate-semialdehyde dehydrogenase OS=Drosophila melanogaster OX=7227 GN=Ssadh PE=1 SV=1
Q9VBR4	Complex I-49kD OS=Drosophila melanogaster OX=7227 GN=ND-49L PE=3 SV=2		Q9VBR4	Complex I-49kD OS=Drosophila melanogaster OX=7227 GN=ND-49L PE=3 SV=2
Q9VC18	5-aminoimidazole-4-carboxamide ribonucleotide formyltransferase OS=Drosophila melanogaster OX=7227 GN=BEST:GH11240 PE=1 SV=1		Q9VC18	5-aminoimidazole-4-carboxamide ribonucleotide formyltransferase OS=Drosophila melanogaster OX=7227 GN=BEST:GH11240 PE=1 SV=1
Q9VCN3	Glutamate dehydrogenase OS=Drosophila melanogaster OX=7227 GN=bb8 PE=1 SV=2		Q9VCN3	Glutamate dehydrogenase OS=Drosophila melanogaster OX=7227 GN=bb8 PE=1 SV=2
Q9VD59	CG6332 protein OS=Drosophila melanogaster OX=7227 GN=Theg PE=2 SV=1		Q9VD59	CG6332 protein OS=Drosophila melanogaster OX=7227 GN=Theg PE=2 SV=1
Q9VDW7	Succinate--CoA ligase [ADP/GDP-forming] subunit alpha, mitochondrial OS=Drosophila melanogaster OX=7227 GN=Scsalpha2 PE=2 SV=1		Q9VDW7	Succinate--CoA ligase [ADP/GDP-forming] subunit alpha, mitochondrial OS=Drosophila melanogaster OX=7227 GN=Scsalpha2 PE=2 SV=1
Q9VDW9	LP03867p OS=Drosophila melanogaster OX=7227 GN=Dmel\CG3517 PE=2 SV=1		Q9VDW9	LP03867p OS=Drosophila melanogaster OX=7227 GN=Dmel\CG3517 PE=2 SV=1
Q9VDZ7	Mitochondrial import inner membrane translocase subunit TIM44 OS=Drosophila melanogaster OX=7227 GN=CG117799 PE=1 SV=1		Q9VDZ7	Mitochondrial import inner membrane translocase subunit TIM44 OS=Drosophila melanogaster OX=7227 GN=CG117799 PE=1 SV=1
Q9VEB1	Malate dehydrogenase OS=Drosophila melanogaster OX=7227 GN=Mdh2 PE=1 SV=1		Q9VEB1	Malate dehydrogenase OS=Drosophila melanogaster OX=7227 GN=Mdh2 PE=1 SV=1
Q9VF23	Arginine kinase OS=Drosophila melanogaster OX=7227 GN=AK-3 PE=2 SV=2		Q9VF23	Arginine kinase OS=Drosophila melanogaster OX=7227 GN=AK-3 PE=2 SV=2
Q9VFE4	40S ribosomal protein S5b OS=Drosophila melanogaster OX=7227 GN=RpS5b PE=2 SV=1		Q9VFE4	40S ribosomal protein S5b OS=Drosophila melanogaster OX=7227 GN=RpS5b PE=2 SV=1
Q9VFF0	GH01077p OS=Drosophila melanogaster OX=7227 GN=UQCR-C1 PE=1 SV=2		Q9VFF0	GH01077p OS=Drosophila melanogaster OX=7227 GN=UQCR-C1 PE=1 SV=2
Q9VFM3	IP10175p OS=Drosophila melanogaster OX=7227 GN=Dmel\CG9722 PE=2 SV=1		Q9VFM3	IP10175p OS=Drosophila melanogaster OX=7227 GN=Dmel\CG9722 PE=2 SV=1
Q9VFN5	AT30951p OS=Drosophila melanogaster OX=7227 GN=anon-WO0140519.48 PE=1 SV=1		Q9VFN5	AT30951p OS=Drosophila melanogaster OX=7227 GN=anon-WO0140519.48 PE=1 SV=1
Q9VFT4	AT27578p OS=Drosophila melanogaster OX=7227 GN=rin PE=1 SV=1		Q9VFT4	AT27578p OS=Drosophila melanogaster OX=7227 GN=rin PE=1 SV=1
Q9VFV9	DnaJ-like-2, isoform A OS=Drosophila melanogaster OX=7227 GN=Droj2 PE=1 SV=1		Q9VFV9	DnaJ-like-2, isoform A OS=Drosophila melanogaster OX=7227 GN=Droj2 PE=1 SV=1
Q9VG31	Malic enzyme OS=Drosophila melanogaster OX=7227 GN=Men PE=1 SV=1		Q9VG31	Malic enzyme OS=Drosophila melanogaster OX=7227 GN=Men PE=1 SV=1
Q9VGB6	Phosphoglycerate mutase OS=Drosophila melanogaster OX=7227 GN=Pglym87 PE=3 SV=1		Q9VGB6	Phosphoglycerate mutase OS=Drosophila melanogaster OX=7227 GN=Pglym87 PE=3 SV=1
Q9VGP6	Prefoldin subunit 3 OS=Drosophila melanogaster OX=7227 GN=mgr PE=1 SV=3		Q9VGP6	Prefoldin subunit 3 OS=Drosophila melanogaster OX=7227 GN=mgr PE=1 SV=3
Q9VH07	RuvB-like helicase 1 OS=Drosophila melanogaster OX=7227 GN=pont PE=1 SV=1		Q9VH07	RuvB-like helicase 1 OS=Drosophila melanogaster OX=7227 GN=pont PE=1 SV=1
Q9VHL2	T-complex protein 1 subunit eta OS=Drosophila melanogaster OX=7227 GN=CCT7 PE=1 SV=2		Q9VHL2	T-complex protein 1 subunit eta OS=Drosophila melanogaster OX=7227 GN=CCT7 PE=1 SV=2
Q9VHM8	Uncharacterized protein, isoform B OS=Drosophila melanogaster OX=7227 GN=Dmel\CG8136 PE=4 SV=2		Q9VHM8	Uncharacterized protein, isoform B OS=Drosophila melanogaster OX=7227 GN=Dmel\CG8136 PE=4 SV=2
Q9VHN7	LP07963p OS=Drosophila melanogaster OX=7227 GN=anon-WO0118547.344 PE=1 SV=3		Q9VHN7	LP07963p OS=Drosophila melanogaster OX=7227 GN=anon-WO0118547.344 PE=1 SV=3
Q9VHY6	ER membrane protein complex subunit 1 OS=Drosophila melanogaster OX=7227 GN=EMC1 PE=1 SV=1		Q9VHY6	ER membrane protein complex subunit 1 OS=Drosophila melanogaster OX=7227 GN=EMC1 PE=1 SV=1
Q9VIE8	Aconitate hydratase, mitochondrial OS=Drosophila melanogaster OX=7227 GN=mAcon1 PE=1 SV=2		Q9VIE8	Aconitate hydratase, mitochondrial OS=Drosophila melanogaster OX=7227 GN=mAcon1 PE=1 SV=2
Q9VJ58	Fas-associated factor 2, isoform A OS=Drosophila melanogaster OX=7227 GN=Faf2 PE=1 SV=1		Q9VJ58	Fas-associated factor 2, isoform A OS=Drosophila melanogaster OX=7227 GN=Faf2 PE=1 SV=1
Q9VJ86	Bicoid stability factor OS=Drosophila melanogaster OX=7227 GN=bsf PE=1 SV=2		Q9VJ86	Bicoid stability factor OS=Drosophila melanogaster OX=7227 GN=bsf PE=1 SV=2
Q9VJZ4	NADH dehydrogenase [ubiquinone] 1 beta subcomplex subunit 9 OS=Drosophila melanogaster OX=7227 GN=ND-B22 PE=1 SV=1		Q9VJZ4	NADH dehydrogenase [ubiquinone] 1 beta subcomplex subunit 9 OS=Drosophila melanogaster OX=7227 GN=ND-B22 PE=1 SV=1
Q9VK25	GH23180p OS=Drosophila melanogaster OX=7227 GN=Pect PE=1 SV=2		Q9VK25	GH23180p OS=Drosophila melanogaster OX=7227 GN=Pect PE=1 SV=2
Q9VK60	GH25425p OS=Drosophila melanogaster OX=7227 GN=Dmel\CG6180 PE=1 SV=2		Q9VK60	GH25425p OS=Drosophila melanogaster OX=7227 GN=Dmel\CG6180 PE=1 SV=2
Q9VKC8	FI03495p OS=Drosophila melanogaster OX=7227 GN=Tom70 PE=1 SV=2		Q9VKC8	FI03495p OS=Drosophila melanogaster OX=7227 GN=Tom70 PE=1 SV=2
Q9VKD3	Cysteine desulfurase, mitochondrial OS=Drosophila melanogaster OX=7227 GN=Nfs1 PE=1 SV=1		Q9VKD3	Cysteine desulfurase, mitochondrial OS=Drosophila melanogaster OX=7227 GN=Nfs1 PE=1 SV=1
Q9VKH4	CG14926 protein OS=Drosophila melanogaster OX=7227 GN=bs34f02.y1 PE=4 SV=1		Q9VKH4	CG14926 protein OS=Drosophila melanogaster OX=7227 GN=bs34f02.y1 PE=4 SV=1
Q9VKP2	GH26960p OS=Drosophila melanogaster OX=7227 GN=Porin2 PE=2 SV=1		Q9VKP2	GH26960p OS=Drosophila melanogaster OX=7227 GN=Porin2 PE=2 SV=1
Q9VKS7	AT30637p OS=Drosophila melanogaster OX=7227 GN=dbf PE=2 SV=2		Q9VKS7	AT30637p OS=Drosophila melanogaster OX=7227 GN=dbf PE=2 SV=2
Q9VL00	Ubiquitin thioesterase otubain-like OS=Drosophila melanogaster OX=7227 GN=CG4968 PE=2 SV=1		Q9VL00	Ubiquitin thioesterase otubain-like OS=Drosophila melanogaster OX=7227 GN=CG4968 PE=2 SV=1
Q9VL70	HL08109p OS=Drosophila melanogaster OX=7227 GN=yip2 PE=1 SV=1		Q9VL70	HL08109p OS=Drosophila melanogaster OX=7227 GN=yip2 PE=1 SV=1
Q9VLB7	Rab GDP dissociation inhibitor OS=Drosophila melanogaster OX=7227 GN=Gdi PE=1 SV=1		Q9VLB7	Rab GDP dissociation inhibitor OS=Drosophila melanogaster OX=7227 GN=Gdi PE=1 SV=1
Q9VLC5	Aldehyde dehydrogenase OS=Drosophila melanogaster OX=7227 GN=Aldh PE=1 SV=1		Q9VLC5	Aldehyde dehydrogenase OS=Drosophila melanogaster OX=7227 GN=Aldh PE=1 SV=1
Q9VLI6	CG9314 protein OS=Drosophila melanogaster OX=7227 GN=Dmel\CG9314 PE=2 SV=1		Q9VLI6	CG9314 protein OS=Drosophila melanogaster OX=7227 GN=Dmel\CG9314 PE=2 SV=1
[truncated: 250 more rows]

## Sheet: Figure 3B
Proteins	Count
[truncated: 356 more rows]

[truncated: 9 more sheets: Figure 4A, Figure 4B, Figure 5A, Figure 5B, Figure 6B, Figure 6A,C, Figure 7 qRT-PCR, Figure 8A, Figure 8B]
